# Supplementary material for: Single-cell analysis reveals altered tumor microenvironments of relapse- and remission-associated pediatric acute myeloid leukemia
Source: Nat Commun. 2023 Oct 5;14:6209. doi: 10.1038/s41467-023-41994-0 (PMC10556066; doi:10.1038/s41467-023-41994-0)
Supplement: Supplementary file 4 — Source Data [file 41467_2023_41994_MOESM4_ESM.xlsx]

## Sheet: Figure2C
Figure 2C
TARGET AML-1 Sample	Blast % Group	CLEC11A Normalized Expr.	NREP Normalized Expr.
PABLDZ_09A	A_>60	1.93173	5.69902
PAECCE_09A	A_>60	9.91387	8.29982
PAEEYP_09A	A_>60	11.4573	8.54973
PAEFGT_03A	A_>60	7.26819	4.05104
PAERAH_09A	A_>60	8.16622	5.03458
PAKKBK_09A	A_>60	8.85978	6.86175
PALBYP_09A	A_>60	8.75756	6.44266
PANDER_09A	A_>60	8.92152	6.48353
PANFMG_09A	A_>60	9.46288	8.46115
PANGTF_09A	A_>60	8.97206	7.93169
PANJVI_03A	A_>60	3.34365	7.57244
PANKNB_09A	A_>60	11.2125	8.75618
PANLIZ_09A	A_>60	7.38614	7.07377
PANSBH_09A	A_>60	6.61733	8.196
PANTPW_09A	A_>60	4.12866	6.62706
PANUTB_09A	A_>60	8.43712	6.59844
PANVBP_09A	A_>60	6.91113	6.73407
PANZKA_09A	A_>60	8.40074	7.6471
PAPVZK_09A	A_>60	8.94667	6.29883
PAPZIZ_09A	A_>60	10.1407	6.36916
PARASV_03A	A_>60	10.7056	8.35289
PARBIU_09A	A_>60	10.1825	8.36079
PARCEV_09A	A_>60	7.01948	7.19864
PARCUK_09A	A_>60	11.5386	7.10675
PARHBA_03A	A_>60	7.69883	7.33496
PARHJV_09A	A_>60	6.99803	3.77087
PARHVK_09A	A_>60	8.80088	4.0764
PARKCX_09A	A_>60	9.38562	8.45337
PARMME_09A	A_>60	7.32179	6.75189
PARMZF_09A	A_>60	9.13803	7.52634
PARUBT_09A	A_>60	4.78076	3.25968
PARUUB_09A	A_>60	8.06761	6.59224
PARUWX_09A	A_>60	5.95962	6.91013
PARVUA_03A	A_>60	7.45584	5.65484
PARYFN_03A	A_>60	7.96541	5.06443
PARZUU_09A	A_>60	8.85735	7.3449
PARZWH_09A	A_>60	3.57978	6.42963
PASBHI_09A	A_>60	6.99689	4.25614
PASBPK_09A	A_>60	10.2574	6.63797
PASCCS_09A	A_>60	1.02024	4.41209
PASDGX_09A	A_>60	10.2306	6.8971
PASEGC_09A	A_>60	4.0958	7.97567
PASFJB_03A	A_>60	6.95905	5.41242
PASFNP_09A	A_>60	9.18824	6.00724
PASGGK_03A	A_>60	9.41926	6.51139
PASIZX_09A	A_>60	5.38835	6.8917
PASPFE_09A	A_>60	10.9456	8.04938
PASPGA_09A	A_>60	9.46515	8.58757
PASPLU_09A	A_>60	7.67028	6.17575
PASRRB_03A	A_>60	9.03951	3.48324
PASSSI_09A	A_>60	8.95669	8.97614
PASTTW_09A	A_>60	7.48071	5.94244
PASWAJ_09A	A_>60	7.96116	5.74861
PASWLN_09A	A_>60	5.07199	4.00471
PASWTY_09A	A_>60	9.84482	5.55815
PASZLJ_09A	A_>60	10.5728	8.35557
PATBFL_09A	A_>60	7.4269	6.26689
PARNAW_09A	A_>60	6.0139	6.55718
PASDXR_09A	A_>60	5.5667	6.5292
PASFHK_09A	A_>60	3.43104	3.29726
PASFJJ_09A	A_>60	7.50211	7.26672
PASSLT_09A	A_>60	6.06983	6.42321
PASYWA_09A	A_>60	4.70488	6.36823
PATISD_09A	A_>60	6.67321	6.95554
PAEAFC_09A	A_>60	8.39564	6.14468
PAEAKL_09A	A_>60	9.87672	8.42656
PAEFHC_09A	A_>60	9.09383	4.99877
PAEGRE_03A	A_>60	8.98861	5.8997
PAEGRI_03A	A_>60	9.69386	7.57641
PAEIKD_09A	A_>60	10.3291	8.62271
PAKERZ_09A	A_>60	8.14485	7.47474
PANBZH_09A	A_>60	7.43311	6.09713
PANGDN_09A	A_>60	8.74954	7.36025
PANGJY_09A	A_>60	9.93015	6.28832
PANINI_09A	A_>60	7.74323	5.33893
PANLJN_09A	A_>60	9.25276	8.08745
PANVGE_09A	A_>60	8.78931	6.52625
PANYSN_03A	A_>60	6.66348	6.23534
PAPXWI_09A	A_>60	9.96973	7.15383
PAPZLT_09A	A_>60	8.8521	6.86282
PARBFJ_09A	A_>60	9.69351	8.61733
PARBTV_09A	A_>60	9.71957	6.82064
PARBXE_09A	A_>60	8.03436	5.9926
PARCHW_09A	A_>60	8.89834	6.24699
PARDDA_09A	A_>60	9.20927	5.11508
PARDDY_09A	A_>60	9.40916	7.33515
PARENB_09A	A_>60	7.86963	6.84007
PARGVC_03A	A_>60	8.92028	5.61905
PARJCR_09A	A_>60	8.08827	5.67999
PARJWH_09A	A_>60	6.69243	4.68504
PARJYP_03A	A_>60	8.65036	6.52756
PARKFB_09A	A_>60	9.00802	7.51554
PARLSW_09A	A_>60	8.75084	4.78337
PARTYV_09A	A_>60	7.62781	5.85329
PARUNX_09A	A_>60	4.86542	5.87517
PARXZP_09A	A_>60	8.88111	6.13214
PARYVW_09A	A_>60	4.45392	7.95857
PASBPW_09A	A_>60	7.7021	5.21871
PASFEW_09A	A_>60	9.48587	7.64848
PASLSD_03A	A_>60	7.70114	5.62051
PASLTF_09A	A_>60	7.81412	5.53124
PASMGW_09A	A_>60	8.29511	5.68389
PASMHY_03A	A_>60	8.07617	5.4436
PASPSV_09A	A_>60	9.14607	5.7876
PASRTP_09A	A_>60	10.0226	5.93179
PASTUH_03A	A_>60	6.59017	6.65971
PASVVS_09A	A_>60	9.5775	7.54637
PASVYL_09A	A_>60	9.41608	9.15832
PATDHA_09A	A_>60	9.20475	4.823
PATDNN_09A	A_>60	10.8951	8.38943
PATELT_03A	A_>60	9.5004	7.20633
PAMYMA_09A	A_>60	1.63177	6.91592
PANVPB_09A	A_>60	-1.14229	5.1653
PANZLR_09A	A_>60	4.05627	5.7994
PARHRS_09A	A_>60	5.38102	3.63847
PARLSL_09A	A_>60	7.19798	3.90263
PABGKN_09A	A_>60	9.13554	5.9475
PABHET_03A	A_>60	6.36197	5.46875
PABHKY_03A	A_>60	7.95296	5.14519
PACDZR_09A	A_>60	9.24667	7.07645
PAECBZ_09A	A_>60	5.86141	8.05802
PAEERJ_09A	A_>60	8.14626	6.35158
PAEFGR_09A	A_>60	6.87968	3.70055
PAKIYW_09A	A_>60	8.89801	8.26247
PAKLPD_09A	A_>60	9.72688	4.98968
PAKRUP_09A	A_>60	7.66363	4.31334
PAKSMZ_03A	A_>60	7.84954	8.17899
PAKVYM_09A	A_>60	8.24932	4.68458
PALGKX_09A	A_>60	8.27145	6.5536
PALHVV_09A	A_>60	8.23659	4.96161
PAMVKZ_09A	A_>60	9.63186	8.20022
PAMYAS_09A	A_>60	8.98591	6.75211
PAMYGX_09A	A_>60	6.99405	8.44
PANBWF_09A	A_>60	6.94214	5.39391
PANHYK_09A	A_>60	8.50491	6.84839
PANJGR_09A	A_>60	9.03901	4.94921
PANKFG_09A	A_>60	10.4478	8.58072
PANLKB_09A	A_>60	7.0545	5.84315
PANLXK_09A	A_>60	8.93481	7.55545
PANNJI_09A	A_>60	7.2335	8.87158
PANPKN_09A	A_>60	5.36014	5.86729
PANPTM_09A	A_>60	9.1479	7.87264
PANSJB_09A	A_>60	8.05898	7.79525
PANTNA_09A	A_>60	10.0373	7.54485
PANUUA_09A	A_>60	9.01235	7.63931
PANVGP_03A	A_>60	8.16002	5.69341
PANWHP_09A	A_>60	7.32489	4.58343
PANYGP_09A	A_>60	8.87932	7.51985
PANYNR_03A	A_>60	7.97078	6.45994
PANZWB_09A	A_>60	8.98519	6.07315
PAPAEG_09A	A_>60	9.12977	6.37298
PAPAWN_09A	A_>60	7.64456	6.28709
PAPVCN_09A	A_>60	8.39723	4.95676
PAPWIU_09A	A_>60	8.67052	6.04243
PAPWZR_09A	A_>60	9.29804	4.96172
PAPXUF_09A	A_>60	3.3628	7.77376
PARAJX_09A	A_>60	8.92317	7.38782
PARBFZ_03A	A_>60	8.48726	4.91068
PARBRA_09A	A_>60	10.3807	8.14405
PARBVE_09A	A_>60	9.61522	6.36577
PARCVS_04A	A_>60	9.07721	7.75928
PARDZW_09A	A_>60	8.90919	6.13021
PARFAL_09A	A_>60	3.93515	4.49771
PARGTL_09A	A_>60	9.00674	4.48059
PARHVI_03A	A_>60	8.16145	5.31005
PARIZR_03A	A_>60	5.29553	3.5251
PARLMY_09A	A_>60	6.78864	3.11688
PARMZC_09A	A_>60	3.1834	5.64539
PARPBF_09A	A_>60	7.04894	6.89161
PARPDS_09A	A_>60	3.86312	7.55278
PARPWL_09A	A_>60	8.44581	7.35916
PARTAL_09A	A_>60	8.1423	7.11006
PARUDL_03A	A_>60	7.88684	5.75906
PARUTH_09A	A_>60	8.23067	5.97455
PARVAI_03A	A_>60	8.30766	6.8847
PARWDZ_09A	A_>60	8.93172	7.64899
PARXBT_09A	A_>60	8.23704	7.95311
PARXNG_09A	A_>60	5.17679	6.59623
PARYGA_09A	A_>60	4.31676	6.49955
PASECW_09A	A_>60	9.08538	7.41838
PASEFD_09A	A_>60	8.95271	5.00961
PASGMZ_09A	A_>60	8.10863	6.87354
PASHBI_09A	A_>60	8.10802	5.01128
PASIBG_09A	A_>60	6.18372	6.93197
PASKGH_09A	A_>60	7.43038	6.1367
PASLDL_09A	A_>60	8.411	7.02973
PASLYX_09A	A_>60	8.84073	6.95105
PASPKE_09A	A_>60	6.76579	2.99085
PASPTM_09A	A_>60	2.83048	4.64338
PASPTW_09A	A_>60	8.96622	6.50077
PASREH_09A	A_>60	8.67904	5.6538
PASTPU_09A	A_>60	4.13965	3.84488
PASWPT_09A	A_>60	6.9945	4.18888
PASXVC_09A	A_>60	8.25612	5.24144
PASXYG_09A	A_>60	6.39689	3.86494
PASYJI_09A	A_>60	9.25427	7.74324
PATAST_09A	A_>60	8.46982	5.7784
PATIAK_09A	A_>60	9.08377	6.99163
PARZIA_09A	A_>60	3.04962	6.16611
PASDKZ_03A	A_>60	2.92001	4.33138
PASNKZ_09A	A_>60	4.92983	4.56696
PATAIJ_09A	A_>60	6.65604	4.66662
PATKKJ_09A	A_>60	4.97558	5.50529
PADDXZ_03A	B_60-30	9.35262	3.90606
PADZCG_09A	B_60-30	7.80255	7.48708
PADZKD_09A	B_60-30	8.79961	5.58911
PAEENN_09A	B_60-30	7.34539	3.72014
PAEJBT_09A	B_60-30	8.51969	6.15268
PAESVN_09A	B_60-30	7.00136	6.6049
PAKHBF_09A	B_60-30	6.96986	5.37814
PAKTCX_09A	B_60-30	8.52981	6.90646
PAKVGI_09A	B_60-30	7.43958	8.06688
PALVKV_09A	B_60-30	8.79205	4.44484
PAMVVP_09A	B_60-30	8.08716	6.10276
PANAEV_09A	B_60-30	6.64371	3.09049
PANBYS_09A	B_60-30	8.66215	4.93289
PANDIX_09A	B_60-30	7.12986	6.80274
PANGCM_03A	B_60-30	8.54631	5.79974
PANKFZ_09A	B_60-30	9.42444	6.24283
PANKKE_09A	B_60-30	8.73145	6.73528
PANLRE_09A	B_60-30	8.83307	5.46802
PANLXM_09A	B_60-30	6.69421	6.51636
PANNHB_09A	B_60-30	8.60444	6.83894
PANPLS_03A	B_60-30	7.44593	6.7155
PAPBEJ_09A	B_60-30	7.23433	6.96552
PAPUNR_09A	B_60-30	7.04643	4.24262
PAPVDV_03A	B_60-30	8.66027	6.65532
PAPVGE_09A	B_60-30	8.86927	6.33379
PAPWHS_09A	B_60-30	8.04029	3.31202
PAPWYK_09A	B_60-30	9.04783	7.07349
PARANT_09A	B_60-30	7.22723	5.57247
PARCZL_09A	B_60-30	4.8551	2.81501
PARDMG_09A	B_60-30	8.47552	7.47216
PAREFM_09A	B_60-30	8.37958	5.37081
PARIHK_03A	B_60-30	7.20768	6.64178
PARIMT_03A	B_60-30	7.98619	6.02563
PARPVZ_09A	B_60-30	7.52308	5.74868
PARSAN_03A	B_60-30	9.93104	7.58043
PARTST_09A	B_60-30	7.73741	5.69446
PARTXH_09A	B_60-30	1.96408	6.76575
PARURW_09A	B_60-30	9.57717	6.76654
PARVSF_09A	B_60-30	3.38349	4.80105
PARXMP_09A	B_60-30	5.83858	6.87957
PASCFW_09A	B_60-30	6.16743	6.32377
PASCGR_03A	B_60-30	9.64379	4.25176
PASFLM_09A	B_60-30	6.86078	3.78768
PASGWH_09A	B_60-30	3.84306	3.8377
PASHWN_09A	B_60-30	7.73881	5.75516
PASHYZ_09A	B_60-30	8.83004	7.2888
PASIEJ_09A	B_60-30	5.91445	1.9238
PASJEJ_09A	B_60-30	8.64042	5.52254
PASJTM_09A	B_60-30	7.21938	7.15952
PASNIY_09A	B_60-30	9.76262	6.93694
PASPWZ_03A	B_60-30	8.5937	5.82974
PASVYA_09A	B_60-30	6.28476	4.74338
PASWAT_09A	B_60-30	6.87432	4.73876
PAMXZY_09A	B_60-30	5.83787	5.34261
PASIGA_09A	B_60-30	7.53138	6.63778
PASTZK_09A	B_60-30	6.19391	6.44657
PASVJS_09A	B_60-30	3.66539	2.7947
PATHIU_09A	B_60-30	3.30994	5.04399
PATJMY_09A	B_60-30	5.6436	4.9505
PATKBK_03A	B_60-30	5.88523	7.34344
PADYIR_09A	C_<30	5.66247	3.93824
PAKIWK_09A	C_<30	3.24398	5.50639
PALFVW_09A	C_<30	8.37885	6.55818
PAMYJX_09A	C_<30	4.79902	4.16153
PANLIR_09A	C_<30	2.13264	5.77386
PANLLX_09A	C_<30	7.07605	6.60752
PAPXRJ_09A	C_<30	6.97601	5.23562
PARSHM_03A	C_<30	6.76156	6.75797
PASUHK_09A	C_<30	7.8314	3.52813
PATFDF_09A	C_<30	4.9591	7.26056
PATGAN_03A	C_<30	5.92701	5.03347
PARXYR_03A	C_<30	6.45474	4.93524
PASYEJ_09A	C_<30	3.17424	3.17787
PATKWH_09A	C_<30	5.02764	4.35701
PAMYMA_41A	EOI	2.14473	5.06792
PANZLR_41A	EOI	4.21286	6.72293
PARBTV_41A	EOI	6.93423	6.99612
PARLSL_41A	EOI	4.66151	3.57706
PARNAW_41A	EOI	4.51886	4.84489
PARXYR_41A	EOI	6.87905	4.50152
PARZIA_41A	EOI	4.74879	4.86742
PASDKZ_41A	EOI	2.86537	3.28156
PASDXR_41A	EOI	5.79416	6.15369
PASFHK_41A	EOI	3.93219	6.2355
PASFJJ_41A	EOI	6.35301	5.6868
PASIGA_41A	EOI	4.7205	5.43427
PASNKZ_41A	EOI	6.27524	5.58176
PASSLT_41A	EOI	7.31595	6.48044
PASTZK_41A	EOI	5.89896	4.82619
PASVJS_41A	EOI	4.90416	5.80043
PASYEJ_41A	EOI	5.13781	3.13479
PASYWA_41A	EOI	5.57612	6.29665
PATAIJ_42A	EOI	4.4792	4.44567
PATISD_41A	EOI	5.02878	5.79777
PATJMY_41A	EOI	5.85345	5.1007
PATKBK_41A	EOI	4.54421	5.46201
PATKKJ_41A	EOI	4.52487	5.22742
PATKWH_41A	EOI	7.94838	5.07521

## Sheet: Figure4E
Figure 4E
Proportion of T-cells
Sample Id	Total Cells	n CD3D+	n CD3D+ and CD45+	n CD45+	% Total Cells	% CD45 of Total	%T of Total	%T of CD45
1D	4059	98	72	1188	0.024144	0.060606	2.41439	6.06061
2D	2351	723	456	1310	0.307529	0.348092	30.7529	34.8092
3D	1000	114	66	338	0.114	0.195266	11.4	19.5266
4D	2414	447	264	976	0.18517	0.270492	18.517	27.0492
5D	743	83	74	215	0.111709	0.344186	11.1709	34.4186
6D	2495	1142	627	1399	0.457715	0.448177	45.7715	44.8177
7D	3232	215	174	1981	0.066522	0.087834	6.65223	8.78344
8D	1083	53	27	299	0.048938	0.090301	4.89381	9.0301
9D	2871	104	37	1171	0.036224	0.031597	3.62243	3.15969
10D	807	50	45	397	0.061958	0.11335	6.19579	11.335
11D	1164	111	58	484	0.095361	0.119835	9.53608	11.9835
12D	634	60	32	312	0.094637	0.102564	9.46372	10.2564
13D	2918	77	33	1116	0.026388	0.02957	2.63879	2.95699
14D	2410	353	319	765	0.146473	0.416993	14.6473	41.6994
Scaled ssGSEA Score - Naïve T-cell Gene Set				Scaled ssGSEA Score - Exhausted T-cell Gene Set
Relapse	CCR			Relapse	CCR
-0.926567	0.660048			1.12418	-0.495324
-0.761556	-0.15968			-0.408952	-0.58738
1.11017	1.58499			-0.42784	-0.4691
-0.0644443	1.38026			-0.49624	-0.603517
-0.0811935	0.640995			-0.515312	-0.538968
-0.85636	-0.017641			-0.491106	-0.531083
-0.0974791	-0.0644759			-0.525764	-0.439393
-0.745429	1.69521			-0.394465	-0.572526
-0.0958938	1.444			-0.521547	-0.538968
-0.902133	0.64924			-0.527598	-0.525948
0.641284	2.12835			-0.435725	-0.584263
0.044359	2.15364			-0.449662	1.65315
-0.124748	1.66423			-0.567025	-0.507793
-0.950839	2.29194			-0.564274	-0.544836
-0.884378	0.0111077			1.16976	-0.500458
-0.0539135	0.583307			-0.506326	-0.511828
-0.916305	0.660484			1.14294	-0.640193
-0.78208	2.18811			-0.425089	-0.521323
-0.0541242	2.14156			-0.49459	-0.520774
-0.8834	0.672279			1.69339	-0.518941
0.901211	2.08584			1.19334	-0.503918
0.588108	1.63094			1.702	-0.481382
-0.100276	0.69804			-0.465249	1.79218
-0.930477	0.656071			-0.550154	-0.528102
-0.047176	-0.105788			-0.487071	-0.479183
0.0270008	0.0403969			-0.415003	-0.465808
-0.756669	0.72963			-0.4029	-0.62301
-0.0288388	-0.783787			-0.451129	-0.427515
0.07506	2.0808			-0.363107	-0.516743
1.08554	2.16527			-0.436092	-0.546241
-0.0271602	2.20548			-0.582612	-0.557417
1.12697	0.709571			-0.426923	1.59666
-0.801302	0.595083			1.80642	-0.50465
-0.939273	0.693749			1.61414	-0.554303
-0.135651	0.958444			-0.501925	-0.453532
-0.0963587	2.30349			-0.472401	-0.562914
0.021882	0.654609			-0.418121	-0.5325
-0.0924739	2.24781			-0.463049	-0.498055
0.913508	1.52463			-0.476619	-0.505017
0.0173986	0.745573			-0.484687	-0.518209
-0.869229	1.57938			-0.502475	-0.47955
-0.871672	2.20532			1.1881	-0.490176
0.851486	2.0751			-0.517146	1.70256
0.540469	1.57195			-0.551988	-0.543126
-0.0697914	2.13552			1.80047	-0.584534
-0.714805	-0.0881812			-0.369525	1.14848
-0.0440631	1.63307			-0.48267	0.59441
1.31329	-0.923916			-0.603884	1.13485
-0.852614	2.15556			2.1211	-0.554303
-0.859129	2.17853			1.72167	-0.525354
-0.22909	2.09761			-0.596549	1.6049
-0.894966	0.602603			1.16006	-0.496039
0.00188704	2.17514			-0.424723	-0.504834
-0.850496	2.31012			1.73436	-0.514361
-0.053823	2.12235			1.71771	1.6764
-0.118328	1.58274			-0.550337	-0.514727
-0.118699	2.06501			1.71363	-0.512529
-0.839908	2.1264			-0.475702	-0.518941
0.0221269	-0.097885			-0.424539	-0.544592
-0.814333	2.13197			-0.453146	-0.51088
-0.832577	-0.0713434			-0.465799	-0.501902
-0.772144	-0.139799			-0.420505	-0.515644
-0.835021	0.606309			-0.470567	-0.570792
-0.201802	0.71497			1.59237	-0.54331
-0.825247	0.676418			-0.462315	-0.482298
0.0156693	2.13647			-0.424539	-0.529935
-0.967617	-0.0845789			1.56739	-0.577938
0.589803	-0.856537			-0.514578	-0.486512
-0.124962	0.974699			-0.558039	-0.527186
0.74801	1.61949			-0.420872	-0.496589
0.0663412	2.16778			-0.370259	-0.514911
-0.864668	0.616776			-0.500641	-0.555768
-0.839093	0.891408			-0.472218	-0.501902
0.0106231	0.660825			-0.492023	-0.496772
-0.855057	0.691079			-0.486338	1.42428
0.810885	0.618088			-0.53585	-0.572258
-0.790877	-0.872812			-0.436275	1.7087
-0.794786	-0.0134776			-0.433891	-0.554303
0.610869	-0.0857276			-0.539518	-0.61733
0.559733	0.971094			-0.547403	1.65796
-0.0042544	1.63481			1.62911	-0.535248
0.011227	1.51077			-0.494773	-0.492375
-0.105004	0.0399774			-0.541168	-0.473503
-0.121539	1.6491			-0.495507	1.61553
-0.168005	2.26051			-0.595815	-0.592046
0.6895	-0.087604			-0.393181	-0.537263
0.0154953	-0.104864			-0.403817	-0.558334
-0.80456	1.14592			-0.44141	-0.38281
2.22877	-0.814384			-0.445995	-0.451883
0.00327173	-0.76328			-0.503759	-0.402048
-0.0006575	-0.745703			-0.520263	-0.391971
0.0920797	-0.725522			-0.394648	1.90558
0.599149	-0.767186			-0.499908	-0.410476
-0.841048	-0.775975			-0.474052	-0.420736
-0.0672195	-0.769953			-0.509444	-0.408277
-0.928522	-0.78574			-0.54557	-0.42495
-0.0581859	-0.768325			1.71669	-0.413224
2.12313	-0.790459			-0.468367	-0.429347
-0.870695	-0.864023			-0.502109	-0.488894
1.66751	-0.751399			-0.419588	-0.397834
-0.980974	-0.750748			1.22592	-0.397467
0.638776	-0.775975			-0.506693	-0.419637
-0.749664	-0.816337			-0.401617	-0.44602
-0.0499711	-0.802015			-0.474602	-0.44199
-0.878351	2.24802			-0.505043	-0.512712
-0.0796591	2.12618			-0.448745	1.70086
0.0291066	1.61412			-0.468367	1.97388
0.691884	1.6909			-0.433158	-0.572258
-0.0358609	0.627422			-0.48267	-0.46819
-0.861247	2.25152			-0.489822	-0.448036
-1.02528	0.716265			-0.625706	-0.593511
0.048221	2.16341			-0.461948	-0.544592
1.52815	2.30347			1.69292	-0.5849
0.00990117	2.03911			-0.399049	-0.668631
-0.791691	0.718162			-0.434625	1.05093
-0.0673928	2.17754			-0.505226	-0.518941
1.49252	2.09821			-0.490556	-0.471121
1.50859	2.15842			-0.487255	-0.524255
0.673701	1.65048			-0.476252	-0.457197
-0.129483	0.680902			-0.505776	-0.553753
-0.834206	1.77346			-0.470017	-0.457014
-0.0711909	2.20625			-0.44141	1.70405
0.567911	0.675533			-0.517879	-0.668631
-0.0024936	0.690235			-0.438843	-0.436127
-0.0922269	2.29729			-0.524664	-0.530118
-0.887636	0.667964			1.30167	-0.652508
-1.04825	1.35231			2.94309	-0.603039
0.688184	2.26129			-0.474602	-0.525721
-0.83779	1.38375			-0.473501	-0.567311
-0.836487	1.47802			-0.46855	-0.549356
-0.0284143	0.730812			-0.470017	-0.577022
-0.836976	2.12622			-0.475702	-0.506483
-0.718715	2.02888			-0.369159	-0.541477
-0.921192	0.666602			1.13086	-0.497138
-0.0437599	-0.154787			-0.472585	-0.582152
1.47902	1.48085			-0.552905	-0.54844
-0.0883414	2.08534			1.15547	-0.635835
-0.883563	2.16375			1.68479	-0.519858
-0.89855	-0.0079105			-0.520447	1.64521
-0.0251781	0.737993			-0.459381	-0.619895
-0.79332	2.17279			-0.435909	-0.566945
-0.812867	2.05516			-0.451129	-0.594794
-0.12014	2.14386			-0.488905	-0.497505
0.626197	0.557555			-0.543002	-0.547157
-0.910441	2.04328			-0.529065	-0.565479
-0.0860199	2.22715			-0.53255	1.65891
2.16762	2.23632			-0.511461	-0.555402
-0.0607024	-0.880949			1.93267	-0.507582
-1.03554	0.510648			-0.634875	-0.595893
0.653166	1.97875			-0.450029	-0.577388
-0.892848	0.53562			-0.519346	1.61453
-0.909789	-0.0235751			-0.530349	-0.584534
-0.849681	0.703562			1.73772	-0.553387
-0.104265	0.643507			-0.48102	-0.509048
-0.0064172	0.603927			-0.448195	-0.559982
0.636625	0.702526			-0.447462	-0.542577
-0.0404145	0.545128			-0.466166	-0.559433
-0.881934	1.9816			-0.508343	-0.63272
-0.850985	2.04548			-0.481754	-0.517659
-0.922495	0.492085			-0.537868	0.454228
1.04746	0.670465			-0.40125	-0.488161
-0.799673	-0.006597			-0.44251	-0.517109
-0.920866	2.13281			-0.540068	-0.573907
-0.834369	-0.0960912			1.75485	-0.564196
-0.837302	0.667317			-0.471668	-0.501536
-0.103927	1.71766			-0.48267	-0.519308
0.608561	0.726256			-0.48267	1.62433
0.631251	-0.0864277			-0.456447	1.66916
-0.815962	0.701669			-0.452596	-0.4528
0.596288	1.66338			-0.484504	-0.462144
-0.811238	0.738148			-0.450029	-0.55357
-0.824921	1.41386			-0.458831	-0.548256
0.654144	0.69419			-0.490005	-0.548256
-0.0581979	2.11843			-0.430224	-0.598092
-0.0566367	-0.838308			-0.506326	-0.47277
-0.847727	-0.0596184			-0.481937	-0.514544
-0.887636	0.793692			-0.512928	-0.549722
-0.941879	2.32722			-0.560973	-0.476068
-0.798859	0.720047			-0.438109	-0.63382
-0.20669	2.14444			-0.62809	-0.506849
-0.898875	2.17725			-0.525581	-0.59626
-0.861084	0.716449			-0.488905	-0.547524
-0.79837	1.73067			-0.438659	-0.437043
-0.761393	0.659389			-0.408035	-0.512346
0.896435	2.03637			-0.485054	-0.576839
-0.79218	-0.90585			-0.436642	-0.530667
-0.102219	-0.0256744			-0.472585	-0.572624
-0.0723141	2.28673			-0.444711	-0.575923
-0.0421716	2.07784			1.32215	-0.581785
-0.815962	0.645628			1.78472	-0.546424
-0.874604	2.17749			-0.505409	-0.530851
-0.844143	2.15521			-0.478086	-0.560715
-0.883563	2.18489			1.6925	-0.599558
-0.761719	0.710147			-0.410602	-0.566029
0.0995007	0.607088			-0.372276	-0.615314
-0.0257357	0.561986			-0.455897	-0.540012
-0.800324	-0.0803831			-0.444344	-0.515827
-0.937807	1.64098			-0.559873	-0.482664
-0.854568	0.642877			-0.487438	1.67301
-0.790877	0.00799664			-0.42949	-0.4255
-0.850659	0.904801			-0.48267	-0.490909
-0.789574	2.28622			-0.436459	-0.532316
-0.812867	2.27074			-0.452963	-0.482481
-0.0636273	0.741185			-0.428023	-0.591496
-0.0202501	2.0515			1.77523	-0.597176
-0.0324197	0.515039			-0.475702	1.56493
0.690198	1.91642			-0.452596	-0.612749
-0.817265	2.10491			-0.454247	-0.533782
-0.0020114	2.24122			-0.433341	1.68384
-0.0119334	-0.0758439			-0.458648	-0.516743
0.73546	-0.220546			-0.428573	-0.586
0.529893	2.09324			3.22174	-0.556135
1.56179	1.714			-0.531633	-0.424584
-0.982114	-0.0098737			1.27796	-0.54221
-0.961915	1.52994			-0.579495	1.69101
0.916982	2.06585			-0.485604	-0.56951
-0.0023001	0.64389			-0.445995	-0.523888
-0.870206	2.00157			-0.501192	-0.618796
-0.875907	-0.0358687			-0.50871	-0.571708
-0.89855	0.0170163			-0.527048	-0.482664
-0.893011	1.6148			-0.516779	-0.494024
-0.894966	2.20348			-0.523747	-0.498421
-0.851636	-0.0443008			1.73805	1.73173
1.01238	2.26783			-0.50871	-0.627957
1.51175	0.701663			-0.488722	-0.527186
-0.878351	0.723681			-0.50816	-0.506666
0.0428289	0.740997			-0.444528	-0.50465
0.0377667	1.51017			-0.461215	-0.572258
-0.891382	0.580839			-0.518429	-0.502818
-0.851799	1.70305			-0.47992	-0.530851
-0.882586	-0.784763			-0.512378	-0.426416
-0.0841232	0.571959			-0.518613	-0.628689
-0.0068156	2.1108			-0.450396	-0.52059
-0.0287281	0.610736			-0.577661	-0.567678
0.497798	2.21884			0.306321	-0.567128
-0.0230093	1.43858			-0.459565	-0.603222
-0.0827605	1.7537			1.66972	-0.508132
-0.84789	0.569521			-0.482487	-0.532683
1.67118	-0.143772			1.73818	-0.521323
-0.0009328	2.20296			-0.434258	-0.427149
0.739201	0.670304			-0.449479	-0.516193
-0.0495892	-0.156521			1.74014	1.50304
-0.853428	1.60216			-0.485421	-0.609268
-0.889428	-0.0537145			-0.516045	-0.625758
-0.854894	1.59493			-0.490739	-0.512529
0.631155	0.640249			-0.583162	1.67605
-0.0953864	2.11514			-0.635242	-0.528469
-0.87102	0.71095			-0.497708	-0.550455
-0.836487	0.573902			-0.472585	-0.52627
-0.932757	0.466647			-0.554738	-0.643713
-0.946929	0.712977			1.30253	1.64573
-0.189627	0.618561			-0.563541	-0.56438
0.696545	2.32805			1.77871	1.69302
-0.873138	1.63762			-0.506693	-0.43118
0.636175	2.18811			1.61542	1.58698
-0.92331	0.689714			-0.547587	-0.629422
-0.0599618	0.896795			1.18942	-0.498421
2.15408	2.14405			-0.443427	-0.501169
0.981073	0.752471			-0.445995	-0.567128
-0.838442	-0.0001251			-0.474785	-0.533416
0.603736	2.08221			-0.509627	-0.573724
-0.170738	0.0206706			-0.544286	-0.515094
-0.94921	1.13384			-0.572343	-0.401498
-0.87607	-0.781183			-0.509994	-0.425683
1.57413	1.63884			-0.442327	-0.476984
0.727574	1.55522			-0.461582	-0.540561
-0.808143	0.688743			-0.446361	1.81767
1.04273	0.65244			-0.496607	-0.524805
-0.877373	-0.871347			1.18004	-0.499154
0.736379	-0.91529			-0.483954	-0.534882
0.876016	-0.0209632			-0.511644	-0.588198
-0.861736	-0.0616133			1.19697	-0.497871
-0.859781	1.64843			1.90291	-0.38226
-0.0366452	1.66283			-0.473685	-0.523888
0.938699	2.14361			-0.472951	-0.55925
-0.862876	2.08307			-0.490739	-0.549905
0.870793	0.724182			-0.516779	-0.574823
-0.871672	-0.0010652			1.69886	-0.509597
-0.918911	-0.926194			4.26285	-0.545142
-0.984558	-0.888924			-0.603884	-0.514911
1.54053	-0.741607			1.68526	1.32731
-0.11088	-0.0346909			1.63056	-0.395572
-0.0705064	1.47425			-0.517329	-0.546869
1.58669	-0.848506			-0.478269	-0.481844
0.997946	-0.117573			-0.438293	-0.495765
1.52213	2.08198			-0.483037	1.64158
-0.848541	-0.931975			-0.483037	1.62338
-0.954422	2.19532			3.2673	1.69175
-0.0442919	0.922578			-0.478636	-0.481295
0.659587	2.11635			-0.480837	-0.511518
1.59671	-0.77545			-0.568125	-0.416087
-0.0777963	0.599251			-0.519346	-0.480562
1.59073	1.03178			-0.473135	1.95279
0.655986	-0.184528			-0.520263	1.61489
-0.84903	-0.809293			-0.485971	-0.444661
2.15661	1.13974			-0.491656	-0.40528
-1.00117	2.22833			-0.611219	-0.440448
0.930918	0.00233762			-0.474785	-0.427993
-0.869555	0.0203727			-0.502109	-0.419567
-0.0487166	-0.0701846			-0.485971	-0.514448
-0.864179	-0.0126442			-0.493856	-0.455468
-0.917771	1.003			-0.541168	-0.424146
0.00712383	1.72851			-0.528515	-0.431107
-0.0177723	-0.859244			-0.461398	-0.48679
1.67465	2.15003			-0.564274	-0.448141
-0.715131	-0.744536			-0.368058	0.638712
-0.937644	-0.827354			-0.557673	-0.462612
0.817175	0.926346			-0.539518	-0.474334
1.58274	-0.0196742			-0.571426	-0.456018
0.475281	1.58334			-0.634508	-0.422864
1.63794	-0.82475			-0.471484	-0.458948
-0.0598613	-0.813523			-0.49349	-0.44979
-0.0372988	-0.771382			-0.465616	1.29791
-0.885192	-0.780006			-0.510911	-0.420116
-0.117211	0.00434476			1.71364	-0.440998
-0.809284	-0.758529			-0.446911	-0.402898
-0.0904003	-0.717038			-0.473685	-0.368096
1.06585	0.944636			-0.458464	-0.464443
0.900328	2.19418			-0.485604	-0.451988
-0.865645	-0.747302			1.71935	2.21756
-0.888939	-0.800507			-0.519713	-0.436602
-0.850985	2.14563			-0.483404	-0.447042
-0.837464	-0.810595			1.33222	-0.44979
-0.94644	-0.803436			2.21425	-0.437334
-1.00231	-0.863475			-0.610486	-0.489721
0.924218	-0.0300168			-0.492389	-0.468656
-0.800487	-0.848994			1.80493	-0.47928
-0.838116	0.692024			-0.472034	-0.427077
0.0152339	0.957189			-0.429307	-0.44924
0.921823	-0.875678			-0.487071	-0.497597
-0.0060435	0.972538			-0.445995	-0.443928
-0.989444	1.57154			1.22868	-0.47232
-0.896432	0.834941			-0.522464	-0.528736
0.0249655	0.926661			-0.48102	-0.474151
0.0617662	1.10787			-0.434075	-0.428725
-0.0197375	-0.726801			-0.536951	-0.375789
1.47253	-0.0494594			-0.558039	-0.419384
-0.0657266	1.57334			-0.573993	-0.477448
-0.853102	0.0515501			1.20816	-0.432572
-0.950513	-0.73038			-0.567575	-0.380735
0.868636	-0.783423			1.68918	-0.421582
2.20038	-0.767803			-0.478269	-0.417186
-0.879328	1.46488			-0.504126	2.01466
-0.866622	-0.804249			-0.492389	-0.442646
0.634843	-0.101551			-0.511828	-0.470305
0.00826891	-0.0412083			-0.497708	-0.478181
0.023314	0.980848			-0.487255	-0.43422
-0.840396	1.08923			5.56885	-0.451255
-0.0653538	2.23817			-0.439576	1.85442
2.27778	0.00246628			-0.487071	-0.410042
1.67132	-0.0156935			-0.494773	-0.448324
-0.909301	-0.783585			-0.531449	-0.420116
-0.0081883	1.77162			-0.445811	-0.453819
-0.760416	1.64772			-0.412436	1.82244
-0.0034027	-0.834025			-0.438109	-0.464993
-0.0904838	-0.812873			-0.465066	-0.450339
1.59244	-0.842485			-0.526498	-0.473235
2.04771	-0.780657			-0.525398	1.83625
-0.0760333	0.972977			-0.453146	-0.439349
1.50956	1.73757			3.04527	-0.420299
0.84875	-0.902687			-0.524297	-0.521592
-0.853591	1.1074			-0.484504	-0.434037
-1.00313	-0.82654			-0.613053	-0.461329
-0.908975	-0.798717			-0.532916	-0.439166
0.00140323	-0.788141			-0.44196	2.15277
-0.0903471	-0.925954			-0.525031	1.93373
-1.16798	-0.760644			1.56194	1.30116
0.0547118	-0.768779			-0.390247	-0.410408
-0.0439865	-0.049517			-0.488905	-0.419933
-0.0495804	1.58708			-0.491656	-0.432206
1.69839	0.0316821			-0.476802	1.76844
2.1761	-0.77724			-0.464332	-0.41572
0.918753	1.6883			1.73958	-0.46481
-0.0579902	-0.902524			-0.50816	1.65907
0.880932	1.58813			1.29542	-0.462062
0.656122	-0.765037			-0.496974	-0.408027
0.685622	-0.733309			-0.476802	-0.382567
-0.0145256	0.745799			-0.456447	-0.395388
-0.164681	0.947821			0.360324	-0.458948
1.6	-0.764061			-0.467817	-0.408943
-0.15868	-0.0273048			-0.593798	-0.464077
0.007689	2.23055			-0.52173	-0.452721
0.626045	1.73469			-0.572526	-0.42323
-0.779637	0.0163744			-0.427473	-0.421399
2.31764	1.58317			-0.469834	-0.470671
-0.0613518	-0.10979			-0.511094	1.7311
-0.934386	-0.835652			1.61964	4.08088
0.0180649	1.01017			-0.486155	-0.492102
1.41989	-0.768454			1.57281	-0.410775
-0.0755953	-0.725824			-0.515312	1.346
-0.868577	-0.805063			-0.504493	-0.444478
-0.0232885	-0.792372			-0.463782	-0.429824
-0.278226	-0.865753			0.923012	-0.494849
-0.0650997	-0.800995			-0.437742	-0.441914
-0.824433	-0.817266			-0.461582	-0.452171
1.52949	1.68606			-0.510911	-0.397403
-0.0556067	-0.731031			-0.500091	-0.382383
-0.903111	-0.787816			-0.532916	-0.428176
1.67801	-0.0333371			-0.490372	-0.466641
2.01465	-0.841021			-0.533283	2.06396
1.53847	-0.838906			-0.46745	3.27242
-0.0529446	0.0373563			1.86832	-0.399052
-0.16697	-0.0360997			1.75595	-0.458948
-0.774099	-0.893901			-0.420505	1.66618
-0.802605	-0.775775			-0.444894	-0.417002
-0.863202	-0.0192157			1.71889	-0.458032
0.0480399	-0.781796			-0.449295	-0.421948
-1.12628	0.00712464			-0.719046	1.82489
-0.0443604	2.28997			-0.468	-0.436968
-0.0661688	0.990174			-0.50706	-0.432389
0.684897	-0.824099			-0.448012	-0.456933
-0.826713	1.55442			-0.459381	-0.484958
-0.961589	-0.0499061			-0.57601	1.20511
0.597232	-0.0300301			-0.485054	-0.469938
1.72485	-0.020408			-0.494407	1.23243
-0.864505	-0.796765			-0.497341	-0.437517
-0.852288	-0.791721			4.16805	-0.432572
-0.0986389	-0.786189			-0.473318	-0.429458
-0.107633	-0.0971726			1.74385	-0.473052
-0.736796	-0.797253			-0.386396	-0.436418
-0.803419	2.27827			-0.444711	-0.465909
-0.136693	1.54367			3.1928	-0.44631
-0.820523	0.85075			-0.458831	1.67407
-0.834206	0.0113848			-0.472585	-0.425428
0.95056	-0.837116			-0.54667	-0.469023
1.45528	1.73058			1.67458	-0.432206
0.696759	-0.826703			-0.453146	-0.462612
-0.235127	-0.818893			-0.607735	-0.452171
-0.8158	-0.848831			-0.452229	-0.482394
-0.788922	-0.775125			1.2727	-0.415903
1.59543	2.25629			-0.473868	-0.441547
-0.815962	-0.816452			-0.455347	-0.454919
0.544832	-0.810758			-0.555839	-0.446493
0.551595	-0.0165922			1.65267	-0.44631
0.563454	-0.071829			-0.52283	-0.501077
-0.929174	-0.848668			-0.54722	1.31682
-0.020664	-0.84997			-0.463415	-0.48276
-0.942694	-0.793348			0.499906	-0.432022
0.91766	0.689662			-0.472034	1.8188
0.885936	1.58599			-0.497157	-0.471404
-0.947092	-0.844275			1.10703	-0.474334
0.957721	-0.07041			-0.551071	-0.435686
1.68408	1.64643			-0.444528	-0.454369
-0.0902889	-0.0179235			1.1499	2.1084
-0.0239219	1.06071			-0.465433	-0.471953
-0.986186	2.16436			1.84288	-0.457483
-0.887147	1.60233			1.68391	-0.464993
-0.894314	-0.807666			-0.526865	-0.449057
-0.0822496	1.59726			-0.517879	-0.474334
2.19288	-0.800181			1.70713	-0.439532
0.670137	1.11102			-0.486155	1.85241
-0.0584673	0.0180105			1.06498	-0.419933
-0.86255	-0.818079			2.03534	-0.455102
-0.908812	0.929127			-0.534017	-0.466275
-0.884215	-0.764711			-0.511644	1.30826
-1.03066	1.5005			1.00845	-0.482394
-0.816614	-0.848831			-0.45443	-0.478914
-1.10428	2.2233			4.03986	-0.471587
-0.893989	-0.751695			-0.523931	1.3171
1.54012	-0.791558			1.8522	-0.43129
-0.843003	-0.841997			1.74637	-0.470671
-0.880794	-0.794975			1.68601	-0.440448
0.0398247	-0.103468			-0.456814	-0.480562
-0.875419	-0.752346			-0.504309	0.634613
-0.215879	1.61672			1.06578	-0.454919
0.0115794	-0.749742			1.73081	-0.397587
-0.901156	-0.825238			-0.526315	-0.461513
-0.893011	1.01938			-0.522097	1.71855
-0.0177418	-0.762433			-0.43976	-0.404547
1.55546	-0.110029			-0.544469	-0.474884
-0.0439507	-0.83077			1.91133	-0.465359
-0.935364	-0.805714			-0.556389	-0.44173
-0.83779	0.735683			1.21591	-0.431107
-0.80456	1.6749			-0.442694	-0.428359
-0.883563	0.016612			-0.513478	-0.420116
0.701877	-0.0842407			-0.439576	-0.454186
2.13351	1.66554			-0.500825	-0.440082
0.00718031	-0.0288789			-0.441043	-0.466824
-0.0024027	0.639793			-0.432975	-0.437517
2.02839	0.00397992			-0.616537	-0.414804
0.628548	2.16044			-0.464516	-0.432389
-1.0072	-0.748441			-0.617637	-0.396487
-0.0015488	-0.781958			-0.541718	-0.422681
0.0392271	0.681331			-0.454247	-0.44228
0.00404473	-0.73396			-0.441777	-0.381651
0.70841	-0.720943			2.15991	-0.372492
1.51229	-0.0602906			-0.530716	1.8259
0.624343	-0.0129486			-0.559506	-0.460047
-0.136613	-0.0355097			1.87869	-0.399968
1.03851	-0.820845			-0.47937	-0.456933
-0.874441	-0.0394691			1.70731	-0.459315
0.960403	-0.868844			-0.456814	-0.494117
-0.950676	-0.72013			-0.566658	-0.366631
-0.823781	1.68555			-0.464699	-0.409859
0.61737	-0.903989			-0.483587	-0.533681
0.655063	-0.797578			-0.512011	-0.437334
-0.129988	-0.772196			-0.503026	-0.417369
-0.812379	-0.757064			1.79148	3.16549
-0.0973402	-0.784887			-0.533466	1.83076
1.66187	-0.766013			-0.427106	1.29233
-0.856034	-0.794812			-0.487622	-0.433304
2.1561	-0.0111663			-0.485788	-0.451621
-0.120539	-0.077293			-0.495874	-0.444661
1.66489	2.17717			-0.444711	-0.464626
1.51075	-0.912612			-0.576744	1.13826
-0.158692	0.00520182			1.6455	-0.438616
-0.824596	-0.83435			2.27745	2.08098
0.562392	-0.855014			1.62277	2.04512
-0.0104463	-0.708415			-0.523747	4.25737
2.09339	-0.805551			-0.533466	-0.439899
1.07643	1.12377			-0.385846	-0.400884
0.507645	1.00222			-0.597833	1.82434
0.58576	-0.854688			-0.499175	-0.48624
-0.0123338	-0.828493			-0.530349	-0.462795
-0.268074	-0.752183			-0.765441	2.20707
-0.90816	1.09114			-0.531449	1.8166
1.69772	1.07589			-0.48102	1.79821
0.840795	-0.086865			-0.529982	-0.458948
1.57884	-0.784887			-0.528148	1.8282
-0.888287	2.14927			1.34814	-0.48624
1.5245	0.016002			-0.550887	-0.483127
-0.86255	-0.765362			-0.49624	-0.409492
-0.968268	0.650891			-0.584813	1.80723
-0.920377	-0.84216			-0.542819	-0.471587
1.44611	1.67461			-0.52063	-0.483859
2.20073	-0.850784			-0.490005	-0.481295
-0.937155	2.26229			-0.56024	-0.445394
0.587783	0.0120076			1.70177	1.8224
0.0134687	1.09605			-0.426923	-0.371027
0.883496	-0.748115			-0.498991	-0.398319
-0.171094	-0.795951			-0.535484	-0.43422
-0.748361	-0.868844			1.87424	2.01943
-0.925916	1.68182			4.45867	-0.482027
-0.931291	-0.918307			-0.553821	1.64137
1.63096	-1.01626			-0.478453	-0.628197
-0.776379	-0.940598			-0.425456	-0.558592
0.00857824	2.27276			-0.517329	-0.594677
-0.155358	0.656659			1.64544	-0.476166
-0.843166	2.07544			1.32613	-0.543023
-0.787619	0.91346			-0.431141	1.58719
-0.0351842	-0.801809			-0.561523	-0.439349
0.922273	1.56585			-0.472218	1.66756
-0.0466807	-0.940923			-0.48212	-0.558775
-0.908323	-0.855177			1.13945	2.21434
-0.0644335	-0.763247			-0.512378	-0.40876
0.671284	-0.888206			-0.491289	-0.514632
-1.0893	2.20973			3.14987	-0.546869
0.682842	-0.155505			-0.476986	1.07574
-0.0416133	2.29729			-0.482304	-0.504741
-0.131497	2.09391			5.39634	-0.52727
0.574605	-0.956055			-0.52228	-0.572513
0.899407	-0.0416334			-0.495324	-0.594677
-0.158401	-0.0616503			-0.601684	-0.434587
-0.928359	-0.781958			1.31966	-0.422314
0.845839	-0.076159			-0.528515	-0.518661
-0.878514	2.13715			-0.505226	-0.499245
-0.206181	-0.906267			-0.579861	1.14971
1.51231	-0.909358			-0.520997	-0.530384
-0.865319	1.7409			-0.498624	-0.488072
1.41807	0.721968			-0.553088	-0.494666
-0.821338	2.17267			-0.461032	-0.482027
-0.775402	1.47202			-0.419038	-0.596142
-0.148105	-0.901874			-0.589397	-0.525805
-0.0136027	-0.773823			-0.526865	1.37211
-0.779474	-0.962563			1.37409	-0.580023
2.18703	-0.786026			-0.503392	-0.431656
-0.898713	2.08299			-0.524297	-0.491186
-0.3637	-0.825564			1.21249	1.34312
-0.902785	-0.798717			-0.527415	-0.434587
1.58473	-0.111361			-0.471118	1.19728
0.632265	-0.910822			-0.577844	-0.533132
0.595286	1.65941			-0.50761	-0.500161
-0.841537	1.60578			1.74495	1.77067
2.10635	1.53806			-0.48047	-0.567018
-0.847727	1.5909			-0.482304	-0.571231
-0.155523	-0.927256			-0.603884	-0.549617
0.907494	-0.103251			-0.491289	-0.468839
-0.184141	-0.110994			-0.553821	-0.534048
-0.934223	0.0373429			1.31493	1.73846
-0.118356	0.675953			-0.490922	-0.474884
1.71832	2.08845			-0.454797	-0.534048
-0.876559	-0.840696			-0.502292	-0.47983
1.05643	2.18843			-0.462682	-0.597424
0.0535292	1.52522			-0.437376	-0.52379
-0.875093	1.57775			-0.510544	-0.517745
-0.944649	0.695149			1.91197	-0.518845
0.0357739	0.718561			-0.459565	-0.594127
-0.93064	-0.044999			1.93503	-0.484226
-0.800976	-0.894064			-0.44031	2.17685
-0.135391	2.0046			-0.565008	1.49318
0.741877	-0.0794524			-0.450946	-0.517379
-0.995146	1.57164			1.2723	-0.533315
0.0513774	0.629204			-0.390064	-0.51225
-0.0070547	-0.0626593			-0.458281	-0.593394
1.37596	-0.121094			-0.626073	-0.491919
0.739107	-0.966468			-0.450029	2.09913
0.0456598	0.0256908			-0.449479	-0.413522
1.63061	2.13256			-0.475519	-0.47928
-0.159415	0.679243			-0.535117	-0.407661
-0.898387				-0.523564
-0.847401				1.74023
-0.939273				1.28968
0.0244601				-0.500458
-1.09142				-0.682187
-0.896269				-0.518613
-0.863039				-0.496424
-0.0720498				-0.440493
-0.0039248				-0.449662
0.566136				-0.655597
-0.0678111				-0.510177
-0.107364				-0.48322
1.93809				-0.601317
-0.83665				-0.471484
1.41721				-0.543919
2.15773				-0.494407
0.904211				-0.497524
-1.2289				1.17088
1.42467				-0.543552
-0.915816				3.44429
0.645729				-0.432975
0.0056809				-0.530166
0.0569635				-0.441043
-0.872487				-0.503026
2.09906				-0.65468
0.804621				1.67822
0.982469				-0.441593
-0.803745				-0.441227
1.5964				-0.480653
-0.884052				-0.512194
-0.888124				-0.518063
-0.0993121				-0.471668
-0.893663				1.67245
-0.181611				1.52629
-0.841537				-0.480286
-0.127427				1.60552
-0.146537				-0.606451
0.626284				-0.476619
-0.838442				-0.474052
-0.848867				-0.488538
0.0100407				-0.498808
-0.946929				-0.558956
-0.0891608				-0.549971
-0.823944				-0.461948
1.56821				-0.492573
-0.119348				1.62214
-0.835835				1.36266
-0.0878844				-0.526131
-0.915816				-0.5331
-0.0004842				-0.44251
1.7606				-0.501192
1.32796				-0.696124
1.76965				-0.44251
0.64101				-0.53585
-0.016358				-0.463049
-0.0580285				-0.580411
0.558688				-0.53475
-0.860595				-0.497157
0.663534				-0.416287
-0.100152				1.65166
-0.859618				-0.491473
-0.802442				-0.445628
1.58762				-0.432424
0.894747				-0.501375
-0.888939				-0.513111
-0.893337				2.25238
-0.847401				-0.483037
1.56911				-0.444528
-0.0196707				-0.451863
-0.0586615				-0.503759
-0.103697				-0.537868
0.548846				-0.533283
-0.100673				1.21936
-0.827691				-0.460298
0.665722				-0.474052
-0.875744				-0.509627
-0.114937				-0.551254
-0.0800675				-0.512928
0.0215108				-0.426373
-0.873627				-0.499541
0.0477669				-0.445261
-0.813845				3.33177
1.56276				-0.499358
-0.102783				-0.477536
1.47432				-0.538051
-0.0521468				1.83182
-0.0569434				1.7075
0.613719				-0.459198
1.00425				1.69195
-0.913047				-0.533833
1.60591				-0.410052
-0.0058493				1.68392
-0.199182				-0.638176
-0.0020796				-0.511461
-0.93406				-0.553455
-1.18068				1.06705
-0.05217				-0.50816
0.0598435				-0.44251
-0.0012852				-0.446911
1.58514				-0.42784
0.613847				-0.491473
-0.109334				-0.492206
0.915151				-0.485421
-0.886984				1.692
2.19096				-0.553821
1.53329				1.70866
1.6693				-0.446545
-0.925916				-0.545203
-0.129313				-0.510911
-0.907834				3.325
-0.0082963				-0.418121
0.715187				-0.414087
1.55				-0.554555
-0.8935				-0.517146
-0.910604				-0.5342
-0.78599				-0.430774
1.65897				-0.459748
-0.839093				-0.475519
0.0330379				-0.463782
0.561954				1.64219
-0.951653				-0.570692
-0.891382				-0.514762
-0.88112				-0.511278
-0.317499				-0.686038
-0.862224				-0.495324
1.41457				0.506411
1.56943				-0.477352
1.72528				-0.535117
0.611554				-0.470384
-0.924938				-0.546486
0.0210345				-0.478636
-0.829157				1.76891
-0.853102				-0.486705
-0.908323				1.33995
-0.72409				-0.37411
-0.908649				1.2688
-0.905391				-0.530899
0.694887				-0.453513
1.67832				1.74185
2.0956				-0.486155
2.15453				-0.51898
-0.815637				0.581592
-0.781592				1.39253
1.68068				-0.483037
0.658617				-0.432608
-1.07333				1.1727
-0.0308166				-0.48047
-0.875419				-0.507427
2.18728				-0.449662
-0.821827				-0.464149
2.27466				-0.491106
-0.86483				-0.488538
-0.908486				-0.526498
-0.0005193				-0.504859
1.71868				1.61505
-0.0660145				1.80192
0.628088				1.62465
1.99265				1.94384
2.16439				-0.483404
-0.889428				1.33227
-0.866622				-0.502109
-0.878188				-0.505043
1.52836				-0.470201
0.723198				1.55076
2.1742				-0.51898
1.50648				-0.484871
-0.0833814				-0.518246
0.639011				-0.461948
-0.0164126				-0.459565
-1.00883				-0.623322
-0.0832964				-0.539151
2.19213				-0.444344
-0.888613				1.68262
-0.115312				-0.556572
-0.829971				-0.473501
0.867174				-0.513295
0.680539				1.76872
-0.195918				1.30696
0.572749				-0.519346
-0.0760513				-0.6026
1.64184				-0.427106
0.943106				-0.470017
-0.887473				3.33519
0.0341397				-0.479186
0.588591				-0.507427
0.678374				1.77076
-0.873953				1.34551
0.543121				1.81294
-0.829808				2.27763
-0.774099				1.84188
-0.930477				-0.551438
-0.129363				-0.564457
1.61419				-0.516962
-0.0538147				-0.571059
1.65883				-0.48102
1.55731				-0.547037
-0.836976				-0.4669
0.895522				-0.491656
0.96946				-0.445995
2.18292				-0.456997
0.997703				-0.435175
-0.0409631				1.75512
-0.067044				-0.507243
-1.03603				1.289
1.66383				-0.424172
-0.0489829				-0.491656
0.595241				-0.497708
0.667216				-0.481937
-0.093587				-0.474602
1.49346				-0.543919
-0.767583				-0.416287
0.0294526				1.75567
-0.0475085				-0.486338
-1.13523				1.32493
0.654536				-0.428757
0.676593				1.76119
-0.863202				-0.499541
-0.889916				-0.514578
-0.880957				1.69347
-0.86483				1.33837
-0.8417				-0.473318
0.555918				-0.54557
-0.851473				-0.484321
1.5317				-0.511828
0.890065				-0.496791
-0.132598				1.88992
-1.13002				0.345665
-1.04385				-0.646428
-1.14061				1.21642
-0.176407				-0.547403
1.06079				-0.389514
1.61805				-0.556389
-1.00085				1.53014
1.52005				-0.483587
-0.786641				-0.42784
-0.805374				-0.448378
-0.801465				1.80373
-0.012022				-0.462132
-0.0960736				1.76879
-0.865971				-0.494407
0.626345				-0.471484
-0.0015367				-0.517329
0.0430601				-0.469834
0.875169				-0.514762
0.925582				-0.476802
1.03438				-0.479736
0.647317				-0.514945
0.771812				-0.568125
-0.90702				-0.530532
0.616555				-0.472585
2.16945				-0.46745
-0.896106				-0.525764
1.60239				-0.469834
1.41837				1.25733
2.13747				-0.463599
-0.0504562				-0.490739
0.614613				-0.496607
2.28606				-0.450212
0.651182				-0.50871
2.18104				-0.508527
0.0181381				-0.492023
-0.084914				-0.514578
0.0223607				1.75058
-0.109237				3.42841
1.5799				-0.470201
-0.857012				-0.490556
-0.957028				3.8273
-0.896595				-0.528332
0.637177				4.1277
0.0211153				-0.422339
-0.0759125				1.91293
-0.988141				-0.6015
2.11336				-0.464883
1.01387				-0.429674
-0.204937				1.2889
0.623731				-0.460298
-0.0686803				-0.445628
-0.975761				5.48129
1.59944				-0.525948
1.4484				-0.560973
-0.0577903				-0.516045
2.22259				-0.477719
1.68964				-0.472768
-0.803257				-0.444894
-0.879328				-0.503759
-0.960124				-0.577661
-0.0978266				-0.661649
0.637419				1.90553
-0.939436				1.28523
0.784613				-0.558406
-1.04955				0.412366
-1.07904				1.90868
-0.971037				1.08601
-0.995471				1.21976
-0.778008				-0.424539
-0.902133				-0.530899
-0.921681				-0.545386
-1.06372				1.16825
-0.914025				-0.540435
-1.06926				0.973781
-0.992214				1.20942
-0.960612				1.88452
0.57058				-0.542085
-1.05672				0.546347
-0.91207				1.28757
-0.931128				-0.553821
-0.9453				1.10539
-0.932757				1.27123
-0.0562223				1.19103
-0.848867				-0.486155
-0.956377				1.08702
-1.0489				-0.656147
-0.906206				-0.537868
-0.0125257				1.60702
-1.22694				0.78893
-0.0596198				-0.592148
-0.0549549				-0.581328
-0.992539				1.04703
-0.963218				1.07685
-0.934386				1.11591
-0.755529				-0.406935
-1.02675				3.54121
-0.742823				-0.391531
-1.04092				1.76327
-0.808143				-0.451496
-0.89236				-0.522464
-1.11943				1.64343
-0.974132				1.08179
-0.890731				-0.52228
-0.988956				1.05579
-0.947092				1.10807
-1.08246				0.948352
-0.135898				-0.515312
-0.910604				-0.531633
-0.973807				1.07316
-0.144197				1.58219
-0.897084				-0.524848
-1.03505				1.96362
-0.932757				1.12233
-0.953282				1.1041
-0.953771				-0.57326
-0.913536				-0.540251
-0.148942				-0.534567
-0.83893				-0.474052
0.465518				1.78637
-0.915979				-0.543552
-0.855546				-0.493306
-0.192885				1.10138
-0.162964				-0.603884
-0.151509				-0.541168
-0.831763				-0.472218
-1.19779				-0.783779
-0.97397				-0.59875
-0.809772				-0.45388
-0.97006				-0.595082
-0.189576				-0.632308
1.93935				1.39247
-0.955562				-0.57546
-0.93178				1.12721
-0.953771				-0.576194
-0.996612				-0.605534
-0.968757				1.86895
-0.935364				1.11515
-1.05167				0.985102
-0.983417				-0.597099
-0.896921				-0.528332
-1.2245				-0.79955
-1.03489				-0.643494
-0.853102				-0.492756
-0.212679				-0.645328
-0.938459				-0.557306
-0.916142				-0.539701
-0.760578				-0.406201
-1.00785				-0.623872
-0.935364				-0.557122
-0.893663				3.60601
1.6008				-0.459565
-0.921355				-0.542635
-0.834206				-0.474052
-0.0044807				-0.45553
0.0532706				-0.40125
-0.855057				-0.489272
0.0006884				-0.445261
-0.887799				-0.521547
-0.954187				1.10269
-1.04289				-0.655989
-0.937261				0.512239
-1.31143				1.3294
-0.842377				-0.474602
-0.855885				-0.48871
-0.874114				-0.504284
-0.834077				-0.46819
-0.206079				-0.578304
-0.897062				-0.522972
-0.841726				-0.479366
-0.842377				-0.479366
0.0283706				-0.473687
-0.82659				-0.460861
-0.0617935				-0.43576
-0.046663				-0.503918
-0.916266				1.95606
-0.910733				-0.536164
-0.99813				-0.607253
-0.805921				3.63154
-0.922613				-0.543676
-0.786554				-0.427149
0.00404606				-0.440157
-0.902107				-0.529935
-0.777114				-0.422385
-0.799085				-0.443455
-0.862233				-0.49494
-0.828381				-0.470388
-0.830334				-0.465442
-0.830822				1.23088
-0.807874				-0.446204
-1.10408				-0.703626
-0.854584				1.19937
-0.802666				3.64852
-0.913662				0.528727
-0.868417				-0.49494
0.0347132				-0.469106
-0.742773				-0.391971
-0.814384				-0.450234
-0.887134				-0.513445
-0.874765				1.18265
-0.873137				3.5311
-0.843516				1.22602
-0.888598				-0.514361
-0.100272				1.12396
-0.997316				1.21803
0.036021				-0.472037
-0.936773				-0.559616
-0.802015				-0.44144
-0.821708				-0.459762
-0.02424				-0.462877
-0.814384				-0.455914
-0.25365				-0.629422
-0.841726				-0.474053
0.0126798				-0.426233
-0.919033				-0.537813
-0.85914				1.73492
-0.747168				-0.39417
-0.134418				-0.585633
0.0175619				-0.43008
0.595286				-0.500803
-0.885506				-0.511063
-0.0771218				1.15532
1.56187				2.11271
-0.869882				-0.504101
-0.0763435				-0.524255
-0.800387				1.2621
0.658277				-0.432462
-0.789157				-0.431363
-0.823172				-0.458846
-0.80055				-0.437592
-0.803317				3.64473
-0.878833				-0.5052
-0.894295				-0.522056
-0.777114				-0.421652
-0.878833				-0.503734
-0.861745				-0.49439
-0.790948				-0.432279
-0.81829				-0.457746
-0.874602				3.21578
-0.876555				-0.504284
-0.989179				-0.606886
-0.819917				-0.456097
-0.112064				-0.502452
-0.942469				-0.566029
-0.793552				-0.437226
0.67632				-0.484496
-1.01213				-0.624292
-0.817476				-0.452433
-0.827079				-0.46196
2.21189				-0.432646
-0.8248				-0.459395
-0.0804452				-0.533049
-0.80706				-0.443639
-0.953862				-0.574273
-0.0665662				-0.509414
-0.867929				1.32548
-0.873625				-0.502818
-0.846934				-0.479
-0.896248				-0.524805
-0.886483				-0.513628
-0.863372				-0.493108
-0.858815				-0.494024
-0.798109				-0.439241
-0.803317				-0.445104
0.0382082				-0.460861
-0.756444				-0.40388
-0.0584102				-0.509048
-0.92359				1.93679
-0.961999				-0.575006
2.1381				-0.49439
-0.823986				-0.461044
-0.0701937				-0.446204
-0.878182				-0.506666
-0.929775				-0.551738
-0.817476				-0.456647
0.0756011				-0.422935
-0.933843				-0.558883
-0.0319157				-0.474786
-0.864674				-0.497138
-0.89104				-0.518209
-0.837657				-0.471305
-0.0566886				-0.438325
-0.859303				-0.490176
-0.904711				-0.530667
-0.933681				-0.549905
-0.878833				1.1888
-0.800062				-0.438875
0.632608				-0.528835
-0.869882				2.0225
0.918987				2.05482
-0.13784				-0.518025
-0.787693				-0.427515
-0.868417				-0.494207
0.861702				-0.51656
-0.823824				-0.462693
0.64095				-0.460311
-0.83961				1.75596
-0.756933				-0.404796
-0.829683				-0.465625
-0.835867				-0.469289
-0.872974				-0.499704
-0.906827				-0.536531
-0.813245				-0.452983
-0.858327				-0.490176
-0.973066				-0.588015
-0.74554				-0.395452
-0.845958				-0.482664
-0.866953				-0.498787
-0.838634				1.22516
-0.849375				1.32528
0.637238				-0.448219
-0.819429				1.7827
-0.886157				-0.510513
-0.825777				-0.458296
-0.921637				-0.546424
0.680997				-0.485046
-0.842377				-0.471854
-0.848724				1.21387
-0.852468				-0.486878
-0.874276				2.01709
-0.87981				4.00063
-0.818941				-0.454448
-0.795342				-0.436676
-0.0247683				-0.467824
-0.904223				-0.5325
0.688731				1.7817
-0.0187977				2.23835
-0.882089				-0.507216
0.0461432				1.78955
-0.1046				-0.543493
-0.85263				-0.481931
-0.841238				-0.474602
-0.852956				1.20245
-0.856862				1.20532
-0.924729				1.13165
-0.0610781				1.06767
-0.746191				-0.397651
-1.01473				-0.626124
0.0373787				-0.465991
0.699562				-0.453532
0.709515				-0.543859
-0.810966				2.12161
-0.905525				1.28926
-0.815686				-0.449502
0.0726966				-0.412858
-0.883065				-0.507582
0.66639				-0.486145
-1.0079				1.03814
-0.860442				-0.495123
-0.0571575				2.13897
-0.848074				-0.486695
-0.0039406				-0.519308
0.605202				-0.487428
-0.858164				-0.486878
-0.0898691				-0.472037
-0.917894				-0.540378
-0.0921316				1.14232
-0.788181				-0.432279
-0.948654				-0.566212
-0.809013				1.25631
-0.957117				-0.568594
0.72295				1.09968
-0.952723				-0.575006
-0.762792				-0.408277
2.29126				1.10706
-0.132038				-0.518575
-0.839285				-0.475885
-0.912197				-0.539462
-0.853607				1.20466
-0.874439				-0.50007
-0.922451				-0.541477
0.02695				-0.422935
2.22339				-0.743751
-0.974043				-0.588931
-0.885506				2.00526
-0.940028				-0.565113
-0.875416				1.1765
1.08476				0.957936
-0.870533				-0.503368
-0.775649				-0.421286
-0.771743				-0.416156
-0.979414				-0.596077
0.00810218				1.26783
-0.0978536				-0.528286
0.563397				-0.540012
0.765491				1.55178
1.12548				-0.403514
-0.903734				-0.530851
-0.888924				-0.518209
-0.861094				1.31734
-0.936936				1.11616
-0.876229				-0.506483
0.723567				-0.482481
-0.769953				-0.411575
-0.767349				-0.413591
-0.0681453				1.68854
-1.06828				-0.67486
-0.950444				-0.568227
-0.872486				0.557197
-1.06323				-0.667715
-0.930263				1.62592
-0.968184				1.87559
-0.959233				-0.569693
-0.831473				-0.466541
-0.122981				-0.555768
1.69003				-0.405712
-0.916266				1.1395
-0.863698				1.71232
-0.33506				-0.696297
-0.706968				-0.360824
-0.0924098				-0.544042
0.072264				-0.417988
-0.925868				1.63233
-0.043642				-0.485779
-0.842865				2.06594
-0.857025				-0.493291
-1.21101				0.808144
-1.02271				-0.624109
-0.897224				-0.525537
-0.0795134				-0.647927
-0.934657				-0.55247
0.0428582				-0.41011
-0.812268				-0.448586
-1.26732				-0.845254
-0.85849				1.20149
-0.356963				1.34354
-0.0460616				-0.572258
-0.741797				-0.393803
-1.05265				0.420343
-0.930263				-0.55302
-0.919358				-0.542393
-0.908942				2.16416
-0.931728				-0.55247
2.21737				-0.486695
-0.995689				0.464518
1.16066				-0.389772
-0.952723				-0.568777
-0.114275				-0.557051
-0.295848				-0.670097
1.65934				-0.383176
-0.0421845				-0.566212
-0.213754				-0.58545
-1.038				-0.647561
1.33201				-0.647744
-0.892505				1.6838
0.0903262				-0.397284
1.28947				3.45785
-0.101308				-0.545508
-0.11158				1.26721
-0.884204				-0.508132
-0.868906				-0.502635
0.0936151				-0.387574
1.09638				1.34916
-0.957768				-0.573724
0.531825				-0.573174
-0.927822				-0.545508
-1.0297				0.43696
-0.970625				-0.586
-0.254306				1.78537
-0.0477332				1.72535
-0.0320662				-0.46874
1.0193				-0.415423
-0.0725037				-0.517842
-0.104075				-0.549356
-0.918219				1.64935
-0.938075				-0.562731
-0.942632				1.61288
-0.113266				-0.641515
-0.750423				-0.396551
-0.917731				-0.544959
-0.311985				3.29925
-0.15302				-0.589847
-0.0025247				-0.514544
-0.825288				-0.45793
-0.943608				-0.564196
-0.743262				-0.392521
-0.167254				-0.601023
-0.946212				-0.563464
-0.0619694				-0.586366
-0.869068				-0.500803
-0.138851				3.07283
-0.281355				2.55383
-0.224971				-0.600657
-0.820406				-0.459212
0.716202				1.53974
-0.902595				-0.527553
1.6454				-0.483214
-0.871347				-0.501719
-0.192559				1.02348
-0.114497				-0.668998
-0.240934				1.6899
-0.117243				-0.570792
-0.923916				-0.546424
-0.932216				2.0642
-0.111693				1.22681
-0.944097				-0.561815
-0.887134				1.69154
-0.925055				-0.548256
-1.05086				-0.657821
-0.801852				-0.444188
0.570454				-0.677792
1.56033				-0.493474
-0.943608				2.82452
-1.0118				0.438498
-0.801364				-0.44144
-0.759699				1.38263
-0.0204331				1.3271
-1.09074				1.86781
-0.991294				-0.597542
-0.935796				1.3067
-0.953373				1.25547
-0.463372				0.983369
-0.853444				2.28834
-0.883065				2.21739
-1.00301				0.458371
-0.801038				-0.442173
-0.949793				-0.570792
-0.949468				-0.569693
-0.775486				1.29176
-1.0341				0.999154
-0.742448				-0.390505
-0.811129				3.41692
-0.980065				1.06373
-0.848724				1.21397
-1.14314				1.22738
-0.71299				-0.367053
-1.09952				1.19997
1.68479				-0.447853
-0.956303				-0.57977
-0.725522				1.91074
-1.12996				2.15001
-0.738867				-0.386108
-0.738705				-0.386291
-1.06323				2.30544
-0.841238				1.32724
-0.812105				0.590617
-1.04728				3.96779
-0.762629				-0.409377
0.511165				-0.708023
-0.722592				-0.374199
-0.802503				1.35395
-0.87688				-0.509597
-0.786065				-0.427882
1.73272				-0.433928
-0.815849				-0.449318
-0.829845				-0.464342
-0.785414				-0.426416
-0.828218				-0.464342
-0.764582				-0.407544
-0.803642				-0.434478
-0.807223				-0.447853
-0.771255				-0.41524
-0.838797				2.07446
1.58045				1.75127
-0.833263				-0.466541
1.10554				-0.414873
-0.814058				-0.451334
-0.806084				-0.44602
1.16506				-0.369802
1.08033				-0.465991
-0.224912				0.584284
0.00216751				-0.438875
1.56268				-0.481931
-0.803317				2.13204
-0.763768				-0.404247
2.13646				-0.437959
-0.953862				1.58002
-0.752376				-0.399666
-0.0522706				-0.421469
0.996831				-0.432096
-0.748795				-0.397284
-0.763931				-0.408461
-0.0802987				-0.457746
-0.762792				-0.406995
-0.767674				-0.410293
-0.780694				-0.42092
1.69715				-0.465258
-0.802178				-0.438325
1.11929				-0.405712
-0.0513839				-0.424584
1.71423				-0.445288
-0.82659				-0.447486
1.03983				-0.47387
1.57394				-0.446753
-0.775649				-0.413591
-0.759699				-0.398567
-0.813082				-0.449868
-0.781508				-0.422202
-0.857187				2.03939
1.40697				-0.534882
1.54118				-0.458479
-0.790948				-0.424584
-0.833589				-0.466358
-0.74733				-0.394536
1.67787				1.81632
0.0329861				-0.405896
-0.909756				-0.529018
-0.832287				1.75458
-0.81178				-0.449685
-0.825614				1.23528
-0.0818181				-0.442173
0.00419221				-0.437043
-0.797295				-0.433745
0.0114938				-0.424401
0.872161				1.86626
1.76904				-0.407544
-0.0249013				-0.465258
0.910776				-0.474969
-0.802991				-0.441257
0.988966				-0.435943
1.70473				-0.416889
0.610679				1.72588
0.982708				-0.446387
-0.80885				-0.44657
-0.0050617				-0.411209
-0.788832				-0.429531
1.7052				-0.443822
-0.802503				-0.44089
-0.819104				-0.450234
0.65203				-0.436676
-0.808199				-0.439791
-0.859303				-0.491459
0.943417				-0.44712
0.998609				-0.422385
1.70972				-0.390139
-0.85849				-0.484863
0.99964				-0.426416
-0.0618037				-0.494024
0.00439705				-0.427699
0.0101501				1.93412
-0.724545				-0.373466
-0.0432619				0.565572
-0.963464				-0.57977
-0.226973				-0.591496
-0.990481				-0.601939
1.455				1.0977
-1.04175				-0.644446
-0.929449				-0.556685
-0.0266271				-0.538729
-0.37247				1.33299
-1.28376				0.229829
-0.922451				-0.553387
-1.23819				3.14564
-0.144915				-0.575556
-1.27074				3.41278
-1.0909				6.14979
-0.093558				1.14228
-1.03931				-0.647195
0.669278				0.829658
-0.449773				0.786016
-0.969323				-0.586183
-0.240895				-0.619895
-0.906664				-0.534698
-0.572709				0.620455
-1.05835				-0.668081
0.642704				-0.571708
-0.181063				-0.617696
-0.968347				1.57888
-0.975833				-0.594611
-0.876067				-0.505383
-1.25593				1.02968
-0.188696				-0.629239
-0.178957				-0.547157
1.067				2.76302
-0.219982				-0.597359
-0.945561				-0.562731
0.43077				-0.786807
-0.913988				1.65514
-1.20694				0.80992
-0.912848				4.38741
-1.01864				1.20094
0.666607				-0.787174
0.488545				1.44824
-1.09952				5.81912
-1.01343				1.5087
-0.527288				1.63057
-1.20222				3.27279
-1.08439				0.940296
-0.0041972				-0.504467
-1.15307				3.49984
-0.934169				0.502939
-0.0836149				-0.461228
-1.21475				4.43352
-1.28864				3.55918
0.538905				1.60263
-0.312012				-0.669547
-0.148806				1.07923
-0.135331				-0.572991
-1.09269				1.40091
-0.90585				0.64371
0.678577				1.43943
-1.03003				-0.634369
-1.2307				0.765691
-0.981692				-0.598825
-1.09301				1.13516
-0.952885				2.52146
-0.876067				-0.504834
-0.873463				-0.504467
-1.22777				2.24221
-0.996665				1.82839
-0.170899				-0.549722
-0.023096				2.08655
0.70473				-0.734773
2.03135				1.6778
-1.00318				1.81037
-0.857513				-0.485962
-0.893318				1.15815
-0.135376				-0.567311
-0.28693				1.12827
-0.88632				0.534481
-0.904223				-0.526087
1.04939				-0.467091
1.0134				-0.512346
1.70174				-0.46874
1.7108				-0.459395
-0.810315				-0.449685
-0.0032217				-0.417621
0.646018				-0.443455
-0.808199				-0.44199
-0.043624				-0.476068
-0.744726				-0.39417
1.70181				-0.414507
1.40627				-0.551371
2.20517				-0.562914
-0.911221				-0.530301
1.73075				-0.478084
-0.0100023				-0.380611
1.02969				-0.497505
-0.791599				-0.435943
-0.825451				-0.458296
2.07396				-0.507399
-0.780532				-0.426599
1.53484				-0.499154
-0.839448				-0.472221
0.92092				-0.486512
-0.829357				-0.468923
1.5881				-0.475152
1.71692				-0.452433
-0.712502				-0.369069
0.0165981				1.83691
2.12018				-0.459579
0.945246				-0.463243
-0.808525				-0.449868
1.5983				-0.425683
-0.8248				-0.463976
-0.729428				-0.385009
-0.0549939				-0.497688
1.10699				-0.42605
-0.795179				-0.438142
-0.821219				-0.454815
0.0397276				-0.404247
1.00416				-0.504834
1.05347				-0.492375
-0.815035				-0.454265
2.08159				-0.538729
-0.767023				-0.41414
1.02333				-0.414324
-0.820406				-0.458479
-0.814058				-0.448586
-0.856211				1.73564
0.606376				1.75049
0.552343				-0.541661
0.640239				-0.439791
-0.815686				-0.457746
0.961832				-0.453532
-0.0608936				-0.437959
1.57368				1.74314
-0.916755				-0.540561
-0.831636				-0.468007
-0.845632				-0.481931
-0.837169				-0.470938
-1.13614				1.61052
-0.80527				-0.443272
2.11432				-0.476251
-0.770604				-0.416156
-0.795342				0.598082
0.671834				-0.46196
0.0249896				-0.422935
0.0522857				0.650122
-0.873463				-0.498787
-0.928635				1.63529
-0.871835				-0.50062
-0.118515				1.92506
-0.0902376				-0.518758
-0.0988542				-0.533599
-0.746354				-0.393803
-0.86679				-0.492924
-0.837983				-0.469656
1.05626				-0.46251
-0.884042				-0.512346
-0.0922417				-0.532316
-0.914476				-0.534882
-0.804782				-0.441074
-0.855723				-0.482847
-0.234482				1.8261
-0.853282				-0.484863
-0.849213				-0.481382
-0.745052				-0.391788
-0.834402				-0.465991
-0.876555				-0.506116
-0.0329697				-0.551738
-0.923753				-0.542943
-0.0074249				-0.44089
-0.870533				2.03092
0.574684				-0.596443
-0.976647				-0.586
-0.0566064				-0.429714
-0.869557				-0.498787
-0.819104				-0.454632
-0.903897				-0.52737
-0.763443				-0.408461
-0.889738				-0.514361
-0.22407				-0.594061
-1.09546				1.23949
0.569134				1.66866
-0.029634				4.07396
-0.904548				-0.527186
-0.902432				3.33765
-1.07495				-0.67486
-0.753678				-0.394902
-0.117628				-0.491092
-0.328728				-0.686403
-0.90113				-0.520957
-0.850189				1.73939
2.13705				-0.487794
-0.171937				-0.598275
-0.101048				1.75103
-0.88811				-0.514544
-0.992434				3.76476
-0.824474				-0.463609
-0.145113				-0.524988
1.50202				-0.491092
-0.103632				-0.469472
0.0282779				-0.414507
0.00270705				-0.432096
0.0699173				-0.372
-0.767349				-0.411026
-0.960535				-0.581602
-0.795993				-0.43631
-0.774347				-0.41524
0.655722				-0.488894
0.00161909				-0.439974
-0.232823				-0.59626
-0.921474				1.1233
-0.852142				-0.486878
-0.957605				1.59128
-0.781834				-0.422202
-0.0545323				-0.422569
0.931588				-0.474419
-0.770116				-0.411392
-0.926031				-0.544592
2.14326				-0.486328
-0.190014				-0.566945
-0.894458				-0.523705
-1.00562				-0.610917
-0.827567				-0.464709
-0.854584				-0.488344
-0.765559				-0.410659
-0.783461				1.82857
-0.837006				-0.470938
-0.736589				-0.38281
-0.0641258				-0.501719
-0.834728				-0.468556
-0.897062				-0.520407
-0.817151				-0.455181
-0.0127777				-0.448402
-0.888598				-0.518392
-0.795993				-0.442539
-0.827079				-0.465075
0.00945951				-0.404063
-0.0723593				-0.508864
-0.799736				-0.438875
-0.80706				-0.441257
-0.15434				1.97668
0.661933				-0.679258
-1.06193				1.43691
-0.878182				-0.510147
-0.109767				-0.56438
-0.0594639				-0.615131
-0.16125				1.49793
-0.93189				-0.552104
1.51509				-0.60139
2.02928				-0.678342
-0.109214				-0.568227
-0.985924				-0.597909
1.35315				-0.621727
-0.936936				-0.560898
-0.201098				-0.673212
-0.774998				-0.418538
-0.140109				-0.570243
-0.805758				-0.44657
-0.731055				-0.380428
-0.257107				-0.628873
-0.800387				1.27244
-0.0978948				1.14093
-1.12036				-0.712787
-0.942876				-0.559874
-1.00666				-0.614459
-0.148949				-0.608048
-0.110881				1.1183
0.583927				1.53826
-0.159326				-0.590647
-0.919121				1.13108
-1.05921				1.44894
-0.0800256				-0.637355
-0.15695				-0.620137
0.51281				-0.594127
-0.152324				1.41024
-0.136265				-0.518295
-0.949872				-0.567018
2.07118				1.54172
-0.857943				-0.486424
-0.846878				-0.474701
0.598192				-0.629479
-0.0906366				-0.536795
1.01037				-0.417186
0.0316472				2.17792
-1.12885				-0.71795
-0.780982				0.618593
1.43492				-0.532949
-0.728265				-0.380918
-1.10656				-0.702746
-0.75202				-0.400334
-0.876491				-0.50126
-0.0953351				-0.473785
-0.952801				-0.572147
0.667473				-0.630395
-1.12071				0.511098
-0.723058				1.91022
-0.800832				-0.436602
1.44849				2.12738
0.637035				-0.450156
-1.2172				1.23018
-0.0573257				-0.50181
-0.773497				-0.419017
-1.10331				-0.702563
0.00465809				-0.44173
-0.873888				-0.502909
-0.853549				-0.481844
-1.0226				-0.630944
0.570367				-0.530201
-1.06214				0.409558
-1.03985				-0.63589
-0.753973				-0.4007
-0.959472				-0.574345
-0.947757				-0.567384
-0.911473				-0.532949
-0.419143				-0.778578
-0.0873851				-0.46023

## Sheet: Figure5B
Figure 5B
Cell Id	Category	M1-Macro ssGSEA Score
AAACGGGTCTTGCATT-1_1	relapsed	0.723527
AAGGCAGCACCAGGCT-1_1	relapsed	0.677819
AAGGCAGGTGAAATCA-1_1	relapsed	0.778079
AAGGTTCCACAAGTAA-1_1	relapsed	0.691079
ACACCCTAGAGTGACC-1_1	relapsed	0.731422
ACATCAGAGACCTTTG-1_1	relapsed	0.66717
ACCTTTATCAGAGGTG-1_1	relapsed	0.736054
ACGCCAGAGAGGGCTT-1_1	relapsed	0.715467
ACGTCAATCCTGTACC-1_1	relapsed	0.620137
AGAGCGACAGATCGGA-1_1	relapsed	0.675165
AGAGCGAGTACCGTTA-1_1	relapsed	0.683853
AGAGCTTGTCACACGC-1_1	relapsed	0.681929
AGATCTGAGTGTGGCA-1_1	relapsed	0
AGCGTATAGCCACGCT-1_1	relapsed	0.637908
AGCTCTCCAATCACAC-1_1	relapsed	0.607602
ATAAGAGAGGTTCCTA-1_1	relapsed	0.744406
ATCTGCCCAAGAAAGG-1_1	relapsed	0.222557
ATCTGCCGTACCATCA-1_1	relapsed	0.483024
ATGTGTGGTCAGAATA-1_1	relapsed	0.690607
ATTTCTGAGGCTATCT-1_1	relapsed	0.768977
CACACTCTCCGCGTTT-1_1	relapsed	0.791839
CAGCAGCAGTACGACG-1_1	relapsed	0.662063
CATGGCGAGCAGGTCA-1_1	relapsed	0.775496
CATTCGCCACATCCAA-1_1	relapsed	0.179556
CATTCGCCATGCATGT-1_1	relapsed	0.844579
CCGTGGATCCACGTTC-1_1	relapsed	0.7265
CCTAAAGAGAACAATC-1_1	relapsed	0.613822
CCTATTAGTAAGAGGA-1_1	relapsed	0.696065
CCTCTGAGTGCACCAC-1_1	relapsed	0.667767
CCTTCGAGTGTTCTTT-1_1	relapsed	0.507012
CGAGAAGAGGGAAACA-1_1	relapsed	0.758036
CGCGGTACAGGACGTA-1_1	relapsed	0.662696
CGCTTCATCAGGTTCA-1_1	relapsed	0.626304
CGTAGGCAGTGTACTC-1_1	relapsed	0.522816
CGTGTAAGTGCCTGCA-1_1	relapsed	0.413913
CGTTCTGAGTTACGGG-1_1	relapsed	0.54255
CTGAAACGTCCAGTGC-1_1	relapsed	0.54178
CTTCTCTTCGTGGGAA-1_1	relapsed	0.808781
GAACGGATCTCGCATC-1_1	relapsed	0.715572
GAAGCAGGTACAGACG-1_1	relapsed	0.25787
GAATAAGGTCGGCATC-1_1	relapsed	0.747395
GACACGCCACTTCGAA-1_1	relapsed	0.628282
GACACGCCATACGCCG-1_1	relapsed	0.501187
GACAGAGCAAAGAATC-1_1	relapsed	0.624595
GACCAATAGGTGCTTT-1_1	relapsed	0.690978
GATCAGTCAATCCGAT-1_1	relapsed	0.699594
GATGAGGTCCGTAGGC-1_1	relapsed	0.6823
GCAATCACAATGGTCT-1_1	relapsed	0.610385
GCAATCAGTTGCGTTA-1_1	relapsed	0.401974
GCGCAGTAGTTAGCGG-1_1	relapsed	0.682345
GCGGGTTCACCAGATT-1_1	relapsed	0.671201
GCTGCGACAATCGGTT-1_1	relapsed	0.699194
GCTGGGTTCAGTTGAC-1_1	relapsed	0.472032
GGACGTCCAAGGACAC-1_1	relapsed	0.634554
GGATGTTAGCAGGTCA-1_1	relapsed	0.704861
GGCCGATCACTGTGTA-1_1	relapsed	0.710864
GGCGACTGTACCGCTG-1_1	relapsed	0.667782
GGCGTGTCAACTGCTA-1_1	relapsed	0.385074
GGGACCTCAAGTTCTG-1_1	relapsed	0.524613
GGGATGACAGCTTAAC-1_1	relapsed	0.157478
GTACTCCCATGGTAGG-1_1	relapsed	0.510051
GTGCATAAGTTGCAGG-1_1	relapsed	0.664064
GTGCTTCTCACTATTC-1_1	relapsed	0.774545
GTTTCTAAGAAGAAGC-1_1	relapsed	0.303423
TACGGTAAGCTAAGAT-1_1	relapsed	0.527518
TACTTACGTCATTAGC-1_1	relapsed	0.635128
TAGGCATGTAGCACGA-1_1	relapsed	0.519858
TAGTTGGTCGGTGTCG-1_1	relapsed	0.642446
TATCAGGTCTTAACCT-1_1	relapsed	0.811443
TCAGATGTCACGACTA-1_1	relapsed	0.773457
TCAGCAATCGGAATCT-1_1	relapsed	0.603668
TCATTACAGGTTCCTA-1_1	relapsed	0.815904
TCATTTGCAATGGAAT-1_1	relapsed	0.288239
TGGGCGTAGACAGACC-1_1	relapsed	0.798389
TGTGGTACAGCCACCA-1_1	relapsed	0.188644
TTCGGTCGTGCTAGCC-1_1	relapsed	0.171038
TTGGCAACACATCCAA-1_1	relapsed	0.74102
TTTACTGCACGGCGTT-1_1	relapsed	0.604203
AGCGTCGGTGCAACTT-1_2	relapsed	0.389817
AGGGATGTCCGTTGTC-1_2	relapsed	0.713245
AGGGTGACAAGCGATG-1_2	relapsed	0.644008
CCACCTAGTTACCAGT-1_2	relapsed	0.839254
CCCTCCTCACTTGGAT-1_2	relapsed	0.772371
CGGGTCAAGTTTAGGA-1_2	relapsed	0.122116
CTGTTTAAGAGTAAGG-1_2	relapsed	0.770111
GAACGGAAGCTAGTTC-1_2	relapsed	0.387759
GCACTCTAGTCCCACG-1_2	relapsed	0.883526
GCGAGAAGTTGCTCCT-1_2	relapsed	0.813615
GGCTCGATCAGTGCAT-1_2	relapsed	0.113855
GGGCATCCAGATCCAT-1_2	relapsed	0.153756
TTGCGTCTCACCGTAA-1_2	relapsed	0.945354
TTTATGCTCTCCTATA-1_2	relapsed	0.779898
AAACCTGCACCTGGTG-1_3	relapsed	0.370355
AAAGATGGTGTAACGG-1_3	relapsed	0.612361
AAAGTAGAGTGGTAAT-1_3	relapsed	0.514121
AACCATGGTATCACCA-1_3	relapsed	0.439337
AACCGCGCACCAGATT-1_3	relapsed	0.405174
AACGTTGAGATGCCTT-1_3	relapsed	0.489151
AACGTTGCACTGAAGG-1_3	relapsed	0.757947
AACTCAGAGTCCAGGA-1_3	relapsed	0.451921
AACTTTCGTAGCGTAG-1_3	relapsed	0.796308
AAGCCGCCAACGCACC-1_3	relapsed	0.426751
AAGCCGCTCGACAGCC-1_3	relapsed	0.336296
AAGGCAGCATCGGGTC-1_3	relapsed	0.851552
AAGGTTCCAAGAGTCG-1_3	relapsed	0.317094
AAGGTTCGTCACCTAA-1_3	relapsed	0.556075
ACACCCTCAGACTCGC-1_3	relapsed	0.623987
ACATGGTGTTAGTGGG-1_3	relapsed	0.173526
ACCAGTAGTGCCTGCA-1_3	relapsed	0.516539
ACCCACTAGAACAATC-1_3	relapsed	0.43892
ACCCACTGTCCGACGT-1_3	relapsed	0.655682
ACGATACTCGGATGGA-1_3	relapsed	0.417423
ACGCCGAAGGCATGTG-1_3	relapsed	0.50215
ACGTCAACATTCTTAC-1_3	relapsed	0.715702
ACTGAACAGCATCATC-1_3	relapsed	0.462685
ACTGATGCAGAGTGTG-1_3	relapsed	0.397597
AGATCTGTCATGTGGT-1_3	relapsed	0.519495
AGCATACAGCGATAGC-1_3	relapsed	0.389041
AGCATACTCTGATACG-1_3	relapsed	0.456609
AGGGATGTCAATACCG-1_3	relapsed	0.581343
AGGTCATTCAGTGCAT-1_3	relapsed	0.56276
AGGTCCGAGGGAACGG-1_3	relapsed	0.445722
AGGTCCGTCACATGCA-1_3	relapsed	0.730681
ATAACGCGTCGAAAGC-1_3	relapsed	0.411696
ATCACGAAGAGTAATC-1_3	relapsed	0.323762
ATGAGGGAGCTGTCTA-1_3	relapsed	0.471277
CAACCAAAGCGATAGC-1_3	relapsed	0.499275
CAACCTCTCACATACG-1_3	relapsed	0.709337
CACACCTTCGCCAAAT-1_3	relapsed	0.616862
CACACTCAGAGTAATC-1_3	relapsed	0.920669
CACACTCGTACCGTAT-1_3	relapsed	0.91622
CACATAGTCGTTGCCT-1_3	relapsed	0.153205
CACCACTAGAGACTAT-1_3	relapsed	0.756615
CAGCCGACACAACGTT-1_3	relapsed	0.50715
CAGCTGGTCAAAGACA-1_3	relapsed	0.648224
CAGCTGGTCGCAAGCC-1_3	relapsed	0.27752
CATCAGATCCCGGATG-1_3	relapsed	0.333184
CATTATCAGCCACTAT-1_3	relapsed	0.448045
CATTCGCAGGCTCTTA-1_3	relapsed	0.348303
CCACCTACAGTCGTGC-1_3	relapsed	0.54767
CCACGGAGTCAATACC-1_3	relapsed	0.414763
CCAGCGATCCGCAAGC-1_3	relapsed	0.799699
CCATGTCTCATGCATG-1_3	relapsed	0.320375
CCCAATCCAAAGGTGC-1_3	relapsed	0.798548
CCCAATCGTTCAACCA-1_3	relapsed	0.665382
CCCAATCGTTTAGGAA-1_3	relapsed	0.46761
CCGTACTAGAGAACAG-1_3	relapsed	0.378471
CCGTGGACATGTAGTC-1_3	relapsed	0.488751
CCTACCACACGCATCG-1_3	relapsed	0.468147
CCTTCCCGTCTCCCTA-1_3	relapsed	0.649646
CGAACATAGTGTCTCA-1_3	relapsed	0.345987
CGACCTTGTGATAAGT-1_3	relapsed	0.422766
CGAGCCAAGCTAGTTC-1_3	relapsed	0.542803
CGATTGAAGCACCGCT-1_3	relapsed	0.37951
CGCCAAGTCCAGAGGA-1_3	relapsed	0.417199
CGCGTTTAGCATCATC-1_3	relapsed	0.611473
CGCTTCAGTCATATGC-1_3	relapsed	0.476064
CGGACGTGTAGGGACT-1_3	relapsed	0.817712
CGGCTAGTCCCTTGTG-1_3	relapsed	0.480734
CGTGTCTCAATCTGCA-1_3	relapsed	0.424582
CTAATGGTCGAATCCA-1_3	relapsed	0.675998
CTACACCTCAGCTCGG-1_3	relapsed	0.47518
CTACCCAGTCAAAGCG-1_3	relapsed	0.884534
CTACGTCTCCACTGGG-1_3	relapsed	0.356732
CTCAGAATCCACTCCA-1_3	relapsed	0.612248
CTCATTAGTACGACCC-1_3	relapsed	0.446522
CTCGAAAAGAGCAATT-1_3	relapsed	0.391293
CTCGTACGTCGGCATC-1_3	relapsed	0.546425
CTGAAACAGCATGGCA-1_3	relapsed	0.802346
CTTAGGAAGGGCTTCC-1_3	relapsed	0.835646
CTTAGGAGTGTCAATC-1_3	relapsed	0.591315
CTTTGCGAGTCCTCCT-1_3	relapsed	0.325612
GAAATGATCTAACTTC-1_3	relapsed	0.619747
GAATGAACAAGCGAGT-1_3	relapsed	0.406804
GACACGCGTTGTCGCG-1_3	relapsed	0.338601
GACCTGGGTATCAGTC-1_3	relapsed	0.683462
GACGTGCCATACTACG-1_3	relapsed	0.577919
GACTGCGCACACTGCG-1_3	relapsed	0.754485
GATCTAGAGACGCACA-1_3	relapsed	0.904895
GCACATAGTTCCCTTG-1_3	relapsed	0.794526
GCAGCCATCAATCTCT-1_3	relapsed	0.476433
GCCTCTAGTGCAGTAG-1_3	relapsed	0.337091
GCGACCACATTCCTCG-1_3	relapsed	0.681469
GCGAGAACAGTGAGTG-1_3	relapsed	0.307842
GCGCGATTCAGTCCCT-1_3	relapsed	0.624566
GCTCTGTGTACCGCTG-1_3	relapsed	0.746961
GCTTCCAGTGATGATA-1_3	relapsed	0.381734
GGACAAGAGAGGGCTT-1_3	relapsed	0.670496
GGACAAGTCACATACG-1_3	relapsed	0.401869
GTACTTTCACCCATGG-1_3	relapsed	0.656444
GTATCTTAGTGAACGC-1_3	relapsed	0.480757
GTCCTCAAGTTAGGTA-1_3	relapsed	0.502153
GTGAAGGGTCTCTTAT-1_3	relapsed	0.440293
TAAGCGTGTTAAAGTG-1_3	relapsed	0.897779
TACACGAGTCAAAGCG-1_3	relapsed	0.459313
TACGGTATCGATCCCT-1_3	relapsed	0.50203
TATCTCAAGCGATAGC-1_3	relapsed	0.637823
TCAGATGCACAGGTTT-1_3	relapsed	0.51213
TCAGATGTCTCATTCA-1_3	relapsed	0.481022
TCAGCTCTCACGCATA-1_3	relapsed	0.553927
TCAGGTAAGCACCGCT-1_3	relapsed	0.470743
TCATTACAGGGCTTCC-1_3	relapsed	0.537678
TCATTTGTCCAGAGGA-1_3	relapsed	0.164638
TGAAAGAAGAAACGCC-1_3	relapsed	0.338229
TGACAACTCAGGTTCA-1_3	relapsed	0.67568
TGAGAGGTCGTCACGG-1_3	relapsed	0.668642
TGAGGGAGTAAACGCG-1_3	relapsed	0.49887
TGCACCTCAAACAACA-1_3	relapsed	0.589714
TGCCAAAAGGCGACAT-1_3	relapsed	0.795134
TGGGAAGTCATAGCAC-1_3	relapsed	0.448833
TGTCCCATCACAACGT-1_3	relapsed	0.35184
TTAGGCATCTGAGTGT-1_3	relapsed	0.671124
TTAGTTCCATCGACGC-1_3	relapsed	0.453556
TTATGCTAGATGCGAC-1_3	relapsed	0.542001
TTATGCTTCTTCGGTC-1_3	relapsed	0.633348
TTCCCAGAGCTCCTTC-1_3	relapsed	0.622631
TTCGAAGCAGGCTCAC-1_3	relapsed	0.732714
TTCTACAAGAATGTTG-1_3	relapsed	0.767674
TTCTTAGAGAGTACCG-1_3	relapsed	0.214229
TTGAACGTCTCGCTTG-1_3	relapsed	0.715103
TTGCGTCTCAGGTAAA-1_3	relapsed	0.45732
TTGGAACAGTGCAAGC-1_3	relapsed	0.554343
TTTACTGCAAGGGTCA-1_3	relapsed	0.796694
TTTACTGCATTCGACA-1_3	relapsed	0.684724
TTTATGCCAATTGCTG-1_3	relapsed	0.414557
AATCCAGGTTGAACTC-1_4	relapsed	0.734276
ACATGGTGTAAAGTCA-1_4	relapsed	0.492684
AGGCCACTCGGTTCGG-1_4	relapsed	0.627467
AGTTGGTTCGCGCCAA-1_4	relapsed	0.873771
ATCATGGCAAGGACAC-1_4	relapsed	0.874502
CAGCATAAGTCTCCTC-1_4	relapsed	0.817244
CAGCCGAAGCATCATC-1_4	relapsed	0.614249
CAGCTGGAGGACAGCT-1_4	relapsed	0.52161
CATCGAAGTCTCTCTG-1_4	relapsed	0.683963
CCGGTAGCATGGATGG-1_4	relapsed	0.617523
CGATGGCTCGCAAACT-1_4	relapsed	0.891113
CGATGTAAGTAGGCCA-1_4	relapsed	0.69892
CGATGTATCGATAGAA-1_4	relapsed	0.479161
CGTAGGCAGGCAGTCA-1_4	relapsed	0.72295
CGTCAGGCACTTGGAT-1_4	relapsed	0.883046
CTAACTTCATGCCCGA-1_4	relapsed	0.715875
CTCACACAGTCCTCCT-1_4	relapsed	0.796491
CTCGAGGTCGACCAGC-1_4	relapsed	0.569002
CTTACCGGTAGCTCCG-1_4	relapsed	0.816108
CTTAGGAGTACCGCTG-1_4	relapsed	0.59252
CTTAGGATCGCGTTTC-1_4	relapsed	0.568618
GCTGCTTCAGCGTCCA-1_4	relapsed	0.720849
GGGACCTTCCTACAGA-1_4	relapsed	0.833848
GGGTCTGAGTGACATA-1_4	relapsed	0.574077
GGTGCGTAGTATCTCG-1_4	relapsed	0.991268
GTCACGGGTATGCTTG-1_4	relapsed	0.719375
GTCGTAAAGACATAAC-1_4	relapsed	0.936849
GTCTTCGGTCACAAGG-1_4	relapsed	0.652331
GTGAAGGCATATACCG-1_4	relapsed	0.801564
GTGCATACAATCGAAA-1_4	relapsed	0.700125
GTTAAGCGTGTGGCTC-1_4	relapsed	0.874208
GTTCTCGGTCAACTGT-1_4	relapsed	0.756593
TATTACCCACCAGGTC-1_4	relapsed	0.79224
TCGCGTTAGTAGCCGA-1_4	relapsed	0.825826
TGCGTGGAGCGATCCC-1_4	relapsed	0.845713
TTAGGACCAGTGGAGT-1_4	relapsed	0.51921
AAACGGGGTGATAAGT-1_5	relapsed	0.467327
AAAGCAAAGGAGCGAG-1_5	relapsed	0.732105
AAAGCAATCCGATATG-1_5	relapsed	0.918324
AAAGCAATCGATGAGG-1_5	relapsed	0.930895
AAAGTAGGTCGCGGTT-1_5	relapsed	0.856116
AAAGTAGTCAGGCCCA-1_5	relapsed	0.83508
AACCATGAGTTAGCGG-1_5	relapsed	0.844972
AACGTTGCAGGCGATA-1_5	relapsed	0.890268
AACGTTGGTCGCATAT-1_5	relapsed	0.643276
AACTCAGTCGAATGCT-1_5	relapsed	0.523571
AACTCCCCAATGTTGC-1_5	relapsed	0.688288
AACTCCCGTTTGACTG-1_5	relapsed	0.770566
AACTGGTAGGGATCTG-1_5	relapsed	0.844483
AACTGGTAGTGTCCAT-1_5	relapsed	0.80897
AACTGGTCACAGGAGT-1_5	relapsed	0.744508
AACTTTCTCGTTGCCT-1_5	relapsed	0.90231
AAGCCGCCAAACGCGA-1_5	relapsed	0.795897
AAGCCGCCACCTCGGA-1_5	relapsed	0.773077
AAGGCAGAGGACGAAA-1_5	relapsed	0.661298
AAGGTTCCATATGCTG-1_5	relapsed	0.88878
AAGGTTCTCCAAACTG-1_5	relapsed	0.640687
AAGTCTGCAACTGCGC-1_5	relapsed	0.516792
AAGTCTGCAAGCGATG-1_5	relapsed	0.855274
AAGTCTGTCACCGTAA-1_5	relapsed	0.714643
AAGTCTGTCTGTACGA-1_5	relapsed	0.685945
AATCCAGAGACAAAGG-1_5	relapsed	0.844123
AATCCAGGTCAAAGAT-1_5	relapsed	0.675605
AATCGGTGTTCCACTC-1_5	relapsed	0.880818
ACACCAAAGACAAAGG-1_5	relapsed	0.757585
ACACCAAAGCAAATCA-1_5	relapsed	0.753665
ACACCAATCCAGATCA-1_5	relapsed	0.438243
ACACCGGAGACAGAGA-1_5	relapsed	0.86082
ACACCGGCATGTCTCC-1_5	relapsed	0.372824
ACACCGGGTCACTGGC-1_5	relapsed	0.751482
ACACCGGGTCTGGTCG-1_5	relapsed	0.753675
ACACTGAAGGCTAGAC-1_5	relapsed	0.851933
ACACTGATCCCTAATT-1_5	relapsed	0.749418
ACATCAGCAGGGAGAG-1_5	relapsed	0.348958
ACATCAGCAGTAGAGC-1_5	relapsed	0.62743
ACATCAGCAGTATGCT-1_5	relapsed	0.559272
ACATGGTGTATAAACG-1_5	relapsed	0.840904
ACCAGTAAGGTGCACA-1_5	relapsed	0.556225
ACCGTAAGTCCAGTGC-1_5	relapsed	0.532429
ACCGTAATCGGCTACG-1_5	relapsed	0.892071
ACGAGCCCACCGTTGG-1_5	relapsed	0.832665
ACGAGCCGTGTGTGCC-1_5	relapsed	0.79446
ACGATACTCCACTCCA-1_5	relapsed	0.967557
ACGATGTAGACCGGAT-1_5	relapsed	0.845837
ACGGAGAAGGGCTTCC-1_5	relapsed	0.747587
ACGGGTCCAATCTACG-1_5	relapsed	0.733638
ACGGGTCGTGAGGGAG-1_5	relapsed	0.685789
ACGGGTCTCTTCATGT-1_5	relapsed	0.547052
ACGTCAAGTAGCAAAT-1_5	relapsed	0.743307
ACTATCTCACCTCGTT-1_5	relapsed	0.79733
ACTGAACAGAAACGCC-1_5	relapsed	0.761867
ACTGAACAGCTATGCT-1_5	relapsed	0.647802
ACTGAGTCAAGCTGGA-1_5	relapsed	0.970166
ACTGATGAGGAGTCTG-1_5	relapsed	0.812738
ACTGCTCTCGCGTTTC-1_5	relapsed	0.913586
ACTGTCCCACGCTTTC-1_5	relapsed	0.943901
ACTTACTAGCTGCCCA-1_5	relapsed	0.817877
ACTTGTTAGCCAGTTT-1_5	relapsed	0.663766
ACTTGTTTCCAAAGTC-1_5	relapsed	0.537864
AGAATAGGTGCAGGTA-1_5	relapsed	0.546548
AGACGTTAGCCAGTAG-1_5	relapsed	0.785594
AGAGCGACATTCTTAC-1_5	relapsed	0.608227
AGAGTGGGTGTTCGAT-1_5	relapsed	0.263796
AGATCTGAGGGTCTCC-1_5	relapsed	0.940007
AGATCTGCACAGCCCA-1_5	relapsed	0.623863
AGATCTGTCCGTCATC-1_5	relapsed	0.719037
AGATTGCGTCCTAGCG-1_5	relapsed	0.826452
AGCCTAAGTGCACTTA-1_5	relapsed	0.78175
AGCGGTCAGCTAAGAT-1_5	relapsed	0.532309
AGCGGTCCAAGGCTCC-1_5	relapsed	0.248832
AGCGTCGTCTTCGAGA-1_5	relapsed	0.430067
AGCTCCTAGTGTTGAA-1_5	relapsed	0.656137
AGCTCCTCAGGTTTCA-1_5	relapsed	0.900127
AGCTCCTGTAGAAGGA-1_5	relapsed	0.791777
AGCTCTCGTTCAACCA-1_5	relapsed	0.958736
AGCTTGATCGTCGTTC-1_5	relapsed	0.715841
AGGCCACCAGGAATGC-1_5	relapsed	0.81017
AGGCCACCATGGGAAC-1_5	relapsed	0.770306
AGGGATGAGTCTTGCA-1_5	relapsed	0.824459
AGGGTGAAGAAGGTGA-1_5	relapsed	0.55241
AGGGTGAAGCGTTTAC-1_5	relapsed	0.773008
AGGTCATAGAGGTTGC-1_5	relapsed	0.789617
AGGTCATTCTCTTGAT-1_5	relapsed	0.947082
AGGTCCGCATGGTCAT-1_5	relapsed	0.928302
AGGTCCGGTCGCGTGT-1_5	relapsed	0.716128
AGTAGTCTCGTATCAG-1_5	relapsed	0.558767
AGTCTTTAGTCCGGTC-1_5	relapsed	0.91326
AGTCTTTCAAGGCTCC-1_5	relapsed	0.798671
AGTCTTTGTCCATGAT-1_5	relapsed	0.695591
AGTCTTTGTGACCAAG-1_5	relapsed	0.421103
AGTGGGATCAAGGCTT-1_5	relapsed	0.814925
AGTGTCAAGGGAACGG-1_5	relapsed	0.916578
AGTTGGTAGCTAAACA-1_5	relapsed	0.934012
ATAACGCGTAAATGAC-1_5	relapsed	0.783106
ATAACGCGTACACCGC-1_5	relapsed	0.76223
ATAACGCGTCAGTGGA-1_5	relapsed	0.836069
ATAAGAGCAAGTTCTG-1_5	relapsed	0.713488
ATAGACCCAACCGCCA-1_5	relapsed	0.777668
ATCATGGCATCGATTG-1_5	relapsed	0.708912
ATCATGGCATTAACCG-1_5	relapsed	0.55679
ATCCACCGTCAGAGGT-1_5	relapsed	0.929713
ATCCGAAAGCTCCCAG-1_5	relapsed	0.578518
ATCGAGTTCACGACTA-1_5	relapsed	0.377602
ATCGAGTTCCGCATCT-1_5	relapsed	0.932685
ATCTACTCATACGCCG-1_5	relapsed	0.858223
ATCTACTTCAGCAACT-1_5	relapsed	0.718905
ATGAGGGAGCGAAGGG-1_5	relapsed	0.776963
ATGAGGGCAGTTTACG-1_5	relapsed	0.78851
ATGAGGGCATCCGCGA-1_5	relapsed	0.549693
ATGCGATCACAGGAGT-1_5	relapsed	0.879849
ATGCGATTCTCTGAGA-1_5	relapsed	0.613199
ATGGGAGAGAGTTGGC-1_5	relapsed	0.508851
ATGGGAGCATTAGGCT-1_5	relapsed	0.423413
ATGTGTGCACCATCCT-1_5	relapsed	0.838017
ATTACTCCAATCAGAA-1_5	relapsed	0.865053
ATTACTCGTGTAAGTA-1_5	relapsed	0.905466
ATTACTCTCAAAGACA-1_5	relapsed	0.78897
ATTACTCTCCAGAGGA-1_5	relapsed	0.665855
ATTATCCAGCACACAG-1_5	relapsed	0.852159
ATTCTACCAATGGTCT-1_5	relapsed	0.850134
ATTGGACTCTCTTATG-1_5	relapsed	0.54375
CAACCAAAGTTATCGC-1_5	relapsed	0.950109
CAACCTCAGCGTCAAG-1_5	relapsed	0.84134
CAACTAGAGTTGTCGT-1_5	relapsed	0.821728
CAACTAGCATGCGCAC-1_5	relapsed	0.532333
CAAGAAAAGCAATATG-1_5	relapsed	0.569976
CAAGAAACAGACAAAT-1_5	relapsed	0.84114
CAAGGCCAGCTAAGAT-1_5	relapsed	0.434662
CAAGGCCGTGAAATCA-1_5	relapsed	0.630206
CAAGGCCTCTGGCGTG-1_5	relapsed	0.655334
CAAGTTGCAATGGTCT-1_5	relapsed	0.873658
CAAGTTGTCAGCTTAG-1_5	relapsed	0.818884
CAAGTTGTCCTTTACA-1_5	relapsed	0.737552
CACACCTAGGGATGGG-1_5	relapsed	0.795411
CACACCTCAGCTGTGC-1_5	relapsed	0.74141
CACACTCGTTTGTTGG-1_5	relapsed	0.584132
CACAGGCAGCGCCTTG-1_5	relapsed	0.859234
CACAGTAAGACACTAA-1_5	relapsed	0.808439
CACAGTAAGCGTGTCC-1_5	relapsed	0.724536
CACATTTAGTTAGCGG-1_5	relapsed	0.702171
CACATTTCACGGACAA-1_5	relapsed	0.941977
CACATTTCATCTCCCA-1_5	relapsed	0.814742
CACCACTAGTTAGGTA-1_5	relapsed	0.504979
CACCTTGAGGCTAGGT-1_5	relapsed	0.304034
CACTCCAGTGATAAAC-1_5	relapsed	0.862717
CAGAGAGTCATGTCTT-1_5	relapsed	0.544806
CAGATCAAGCCCGAAA-1_5	relapsed	0.926542
CAGATCATCAACTCTT-1_5	relapsed	0.806794
CAGCAGCAGCGGCTTC-1_5	relapsed	0.687124
CAGCAGCAGTTAGGTA-1_5	relapsed	0.837479
CAGCAGCTCAGGCGAA-1_5	relapsed	0.911766
CAGCCGATCTAGAGTC-1_5	relapsed	0.879499
CAGCTAAAGCGATTCT-1_5	relapsed	0.646428
CAGCTGGGTATGAAAC-1_5	relapsed	0.540398
CAGGTGCAGGGTTTCT-1_5	relapsed	0.468843
CAGGTGCTCATAAAGG-1_5	relapsed	0.917691
CAGTAACAGCTGCCCA-1_5	relapsed	0.76534
CAGTCCTCACGAGAGT-1_5	relapsed	0.985825
CATATGGCACAAGACG-1_5	relapsed	0.879554
CATATGGTCAGCCTAA-1_5	relapsed	0.670387
CATCAAGCACGAGAGT-1_5	relapsed	0.842632
CATCAAGCATAACCTG-1_5	relapsed	0.876642
CATCAGACAAAGCGGT-1_5	relapsed	0.490794
CATCAGACATCCTTGC-1_5	relapsed	0.857623
CATCAGAGTACCGTAT-1_5	relapsed	0.456073
CATCCACAGGTGCAAC-1_5	relapsed	0.935358
CATCCACCATTGGTAC-1_5	relapsed	0.738697
CATCGAACATCCCATC-1_5	relapsed	0.660099
CATCGAAGTAGGGTAC-1_5	relapsed	0.674835
CATCGAAGTTAAGATG-1_5	relapsed	0.780012
CATCGGGGTGTGACGA-1_5	relapsed	0.790054
CATGCCTCAGCCAATT-1_5	relapsed	0.795788
CATGGCGAGCCAGTAG-1_5	relapsed	0.859251
CATGGCGAGTTAGCGG-1_5	relapsed	0.738445
CATGGCGGTCTCCACT-1_5	relapsed	0.493586
CATTATCGTAAACGCG-1_5	relapsed	0.878112
CATTATCTCAGCAACT-1_5	relapsed	0.668445
CATTATCTCGTTGACA-1_5	relapsed	0.7788
CATTCGCCATGTCTCC-1_5	relapsed	0.820126
CCACCTAAGTACGCGA-1_5	relapsed	0.792247
CCACCTATCTGTTGAG-1_5	relapsed	0.924722
CCACTACTCAAACCGT-1_5	relapsed	0.794346
CCACTACTCTTGTCAT-1_5	relapsed	0.770391
CCAGCGACATTCTTAC-1_5	relapsed	0.470403
CCATGTCAGCGTAATA-1_5	relapsed	0.535787
CCATGTCCACCGGAAA-1_5	relapsed	0.797013
CCATGTCCATCGGACC-1_5	relapsed	0.795115
CCATTCGGTGTTTGTG-1_5	relapsed	0.448711
CCCAATCGTGGTCCGT-1_5	relapsed	0.833672
CCCAGTTGTTTACTCT-1_5	relapsed	0.822505
CCGGGATAGTGCCAGA-1_5	relapsed	0.856863
CCGGGATGTAAGGGAA-1_5	relapsed	0.936942
CCGGTAGGTAGCTGCC-1_5	relapsed	0.703791
CCGGTAGGTCGCCATG-1_5	relapsed	0.833158
CCGTACTAGGGTGTTG-1_5	relapsed	0.92694
CCGTACTGTCCAGTTA-1_5	relapsed	0.796107
CCGTGGACACCTTGTC-1_5	relapsed	0.854251
CCGTGGAGTTCCCTTG-1_5	relapsed	0.834445
CCGTGGATCAGTTGAC-1_5	relapsed	0.829583
CCGTTCAGTCCCGACA-1_5	relapsed	0.872002
CCGTTCATCGACGGAA-1_5	relapsed	0.507989
CCTACACGTCCGAACC-1_5	relapsed	0.880736
CCTACCAGTTCTGAAC-1_5	relapsed	0.952282
CCTAGCTAGTGACATA-1_5	relapsed	0.59035
CCTAGCTGTTTCCACC-1_5	relapsed	0.835747
CCTATTATCGGAGCAA-1_5	relapsed	0.794068
CCTCAGTAGAGGTTAT-1_5	relapsed	0.930844
CCTCAGTTCCACGTTC-1_5	relapsed	0.549544
CCTCTGAAGTGCGATG-1_5	relapsed	0.835788
CCTTACGTCTCCAGGG-1_5	relapsed	0.731238
CCTTCGACAAACAACA-1_5	relapsed	0.813364
CCTTCGACACTTACGA-1_5	relapsed	0.887774
CCTTTCTTCCAGATCA-1_5	relapsed	0.932102
CGACTTCAGGCTACGA-1_5	relapsed	0.65244
CGAGAAGGTTGAGTTC-1_5	relapsed	0.555465
CGATCGGCAGGAACGT-1_5	relapsed	0.59585
CGATGGCTCATTATCC-1_5	relapsed	0.647804
CGATTGACAGCTGCTG-1_5	relapsed	0.598043
CGATTGATCCCGACTT-1_5	relapsed	0.487686
CGCGTTTCACAGTCGC-1_5	relapsed	0.774981
CGCGTTTTCACCGTAA-1_5	relapsed	0.922137
CGCTATCAGGCGCTCT-1_5	relapsed	0.428757
CGCTATCCACACTGCG-1_5	relapsed	0.82304
CGGACGTGTTACGTCA-1_5	relapsed	0.865198
CGGACTGAGGATGTAT-1_5	relapsed	0.637211
CGGAGTCCACAACTGT-1_5	relapsed	0.704376
CGGAGTCCAGGCGATA-1_5	relapsed	0.590314
CGGCTAGAGCTGAAAT-1_5	relapsed	0.56135
CGGCTAGCAACCGCCA-1_5	relapsed	0.814425
CGGCTAGCAGGGAGAG-1_5	relapsed	0.555474
CGGCTAGCATATGAGA-1_5	relapsed	0.882703
CGGCTAGTCTCCTATA-1_5	relapsed	0.341761
CGGGTCAAGCTACCTA-1_5	relapsed	0.339418
CGGGTCATCCCTTGCA-1_5	relapsed	0.683676
CGGTTAAAGAATTCCC-1_5	relapsed	0.625555
CGGTTAAAGGCATGGT-1_5	relapsed	0.328952
CGTAGGCCAAGTTCTG-1_5	relapsed	0.823828
CGTAGGCCAGACTCGC-1_5	relapsed	0.311605
CGTAGGCTCTTCAACT-1_5	relapsed	0.809168
CGTCACTAGCGCCTCA-1_5	relapsed	0.859144
CGTCACTCACCTATCC-1_5	relapsed	0.452183
CGTCAGGGTAAAGGAG-1_5	relapsed	0.79958
CGTCCATAGGCAAAGA-1_5	relapsed	0.815753
CGTCCATGTAATAGCA-1_5	relapsed	0.927325
CGTCTACAGCGCTCCA-1_5	relapsed	0.701057
CGTCTACCAAATACAG-1_5	relapsed	0.917283
CGTGTAACAAGTCTAC-1_5	relapsed	0.504332
CGTGTCTTCCTTTACA-1_5	relapsed	0.759184
CGTTCTGGTCACCTAA-1_5	relapsed	0.873134
CGTTCTGGTGTGCCTG-1_5	relapsed	0.831206
CTAACTTCAAGCTGAG-1_5	relapsed	0.507044
CTAAGACCACCAGATT-1_5	relapsed	0.881311
CTAATGGCAGCCTTTC-1_5	relapsed	0.423815
CTAATGGTCGATGAGG-1_5	relapsed	0.683788
CTACACCGTGGCTCCA-1_5	relapsed	0.803835
CTACATTAGCGTGAGT-1_5	relapsed	0.785757
CTACCCAGTCCTGCTT-1_5	relapsed	0.891592
CTACGTCTCAAACGGG-1_5	relapsed	0.442985
CTAGAGTGTTTGCATG-1_5	relapsed	0.576384
CTAGCCTTCAGCTTAG-1_5	relapsed	0.891922
CTAGTGAAGCATCATC-1_5	relapsed	0.943302
CTAGTGACACACGCTG-1_5	relapsed	0.819248
CTAGTGACAGCGATCC-1_5	relapsed	0.647681
CTCACACAGTTAGGTA-1_5	relapsed	0.923239
CTCACACTCGTGTAGT-1_5	relapsed	0.896344
CTCAGAACACCATCCT-1_5	relapsed	0.603361
CTCAGAATCTCGAGTA-1_5	relapsed	0.775181
CTCAGAATCTGCAGTA-1_5	relapsed	0.791429
CTCATTATCATCTGTT-1_5	relapsed	0.481261
CTCATTATCTTTAGTC-1_5	relapsed	0.837411
CTCGAGGCATGCTGGC-1_5	relapsed	0.641502
CTCGGAGTCCGGGTGT-1_5	relapsed	0.925728
CTCGGGAAGTTAGCGG-1_5	relapsed	0.50723
CTCGTACCACTCTGTC-1_5	relapsed	0.900034
CTCTACGAGATCTGCT-1_5	relapsed	0.876349
CTCTGGTGTTTAGCTG-1_5	relapsed	0.871338
CTCTGGTTCCTTTCGG-1_5	relapsed	0.645945
CTGAAGTTCTGGCGAC-1_5	relapsed	0.582621
CTGATAGTCATCGATG-1_5	relapsed	0.792359
CTGATAGTCTACGAGT-1_5	relapsed	0.822251
CTGATCCCAGGAATCG-1_5	relapsed	0.933349
CTGATCCGTGCAGGTA-1_5	relapsed	0.834887
CTGCCTAAGGTGCTAG-1_5	relapsed	0.816767
CTGCCTATCAAAGACA-1_5	relapsed	0.512586
CTGCTGTCACCGTTGG-1_5	relapsed	0.497672
CTGGTCTAGGCTACGA-1_5	relapsed	0.78016
CTGGTCTCACCAGGCT-1_5	relapsed	0.852223
CTGTGCTCATCACGAT-1_5	relapsed	0.526109
CTGTTTAAGATGGGTC-1_5	relapsed	0.73051
CTGTTTATCACCGTAA-1_5	relapsed	0.599102
CTGTTTATCCACTGGG-1_5	relapsed	0.865512
CTTACCGTCAACGGGA-1_5	relapsed	0.51443
CTTTGCGAGCAATCTC-1_5	relapsed	0.556762
GAAACTCAGACTCGGA-1_5	relapsed	0.842582
GAAACTCCAAGCCTAT-1_5	relapsed	0.844276
GAAACTCCACCTGGTG-1_5	relapsed	0.553377
GAAACTCTCAGAGCTT-1_5	relapsed	0.38827
GAAATGACACAGCCCA-1_5	relapsed	0.463029
GAACCTATCTAACTGG-1_5	relapsed	0.693733
GAACGGAAGTGTGGCA-1_5	relapsed	0.348673
GAATGAAAGTGGTAAT-1_5	relapsed	0.515421
GACACGCAGGACGAAA-1_5	relapsed	0.623925
GACACGCCACCCATGG-1_5	relapsed	0.958853
GACAGAGTCCCTAATT-1_5	relapsed	0.62241
GACAGAGTCCTGCTTG-1_5	relapsed	0.472014
GACCAATAGCACACAG-1_5	relapsed	0.844343
GACCAATGTAAGGGAA-1_5	relapsed	0.931006
GACCAATTCAGCGATT-1_5	relapsed	0.725138
GACGGCTAGGAACTGC-1_5	relapsed	0.51264
GACGTTAAGAGCTGGT-1_5	relapsed	0.561058
GACGTTAGTACGCACC-1_5	relapsed	0.929765
GACTAACGTACTCGCG-1_5	relapsed	0.487055
GACTAACGTTAAGGGC-1_5	relapsed	0.66238
GACTAACTCCTTAATC-1_5	relapsed	0.474634
GACTAACTCGCGTAGC-1_5	relapsed	0.898976
GACTACAAGTTTAGGA-1_5	relapsed	0.601918
GACTGCGTCGCCAGCA-1_5	relapsed	0.523235
GAGCAGACATGGTCTA-1_5	relapsed	0.486111
GAGCAGATCCTGCAGG-1_5	relapsed	0.624171
GAGGTGAGTATAGTAG-1_5	relapsed	0.961529
GAGTCCGGTGCAGACA-1_5	relapsed	0.731741
GAGTCCGTCAGTTTGG-1_5	relapsed	0.873157
GATCAGTGTCAGAAGC-1_5	relapsed	0.824891
GATCAGTGTGAGCGAT-1_5	relapsed	0.87404
GATCAGTTCCGCATCT-1_5	relapsed	0.797426
GATCGCGTCACCCTCA-1_5	relapsed	0.83331
GATCGTACAAGTACCT-1_5	relapsed	0.81209
GATCGTAGTGGTAACG-1_5	relapsed	0.714705
GATCTAGAGCGAGAAA-1_5	relapsed	0.732615
GATCTAGTCCAGGGCT-1_5	relapsed	0.544183
GATTCAGCAAATTGCC-1_5	relapsed	0.756889
GCACTCTCAGGTCCAC-1_5	relapsed	0.31648
GCACTCTGTGATGTGG-1_5	relapsed	0.448414
GCAGCCAGTCACCCAG-1_5	relapsed	0.66948
GCATACAAGTACGTAA-1_5	relapsed	0.46952
GCATACACAAGGTTTC-1_5	relapsed	0.76307
GCATACATCAACGCTA-1_5	relapsed	0.642346
GCATACATCCCTCAGT-1_5	relapsed	0.576081
GCATGATAGGAATGGA-1_5	relapsed	0.520691
GCCAAATCAAACGTGG-1_5	relapsed	0.795965
GCCAAATCAATGACCT-1_5	relapsed	0.778967
GCCTCTAAGCTCAACT-1_5	relapsed	0.72137
GCCTCTAAGTACGATA-1_5	relapsed	0.857332
GCGACCATCTGCGTAA-1_5	relapsed	0.720564
GCGAGAAAGTGGAGTC-1_5	relapsed	0.600959
GCGCAGTGTTCCCGAG-1_5	relapsed	0.936394
GCGCCAAAGAACTCGG-1_5	relapsed	0.295859
GCGGGTTCAGATGGGT-1_5	relapsed	0.875679
GCGGGTTGTGCCTGGT-1_5	relapsed	0.605246
GCTCCTAAGCTGGAAC-1_5	relapsed	0.717942
GCTCCTAGTGTGACCC-1_5	relapsed	0.869844
GCTCTGTGTGAGGCTA-1_5	relapsed	0.520674
GCTCTGTTCACCATAG-1_5	relapsed	0.835465
GCTCTGTTCTGTGCAA-1_5	relapsed	0.86855
GCTGCAGCACGAGGTA-1_5	relapsed	0.821739
GCTGCAGTCCAAAGTC-1_5	relapsed	0.58755
GCTTCCAGTAGATTAG-1_5	relapsed	0.709689
GGAACTTGTCCGCTGA-1_5	relapsed	0.59696
GGAACTTGTTCCGGCA-1_5	relapsed	0.801902
GGACAAGCACAAGACG-1_5	relapsed	0.805267
GGACAGACACCCAGTG-1_5	relapsed	0.938734
GGACAGATCTGTTTGT-1_5	relapsed	0.814879
GGACATTAGCTTTGGT-1_5	relapsed	0.893445
GGACGTCGTGCAGTAG-1_5	relapsed	0.64641
GGAGCAAAGTGACATA-1_5	relapsed	0.668908
GGCAATTGTGGTGTAG-1_5	relapsed	0.728263
GGCCGATAGATAGTCA-1_5	relapsed	0.50815
GGCCGATAGATGGGTC-1_5	relapsed	0.805521
GGCCGATAGCTCCCAG-1_5	relapsed	0.814052
GGCGTGTAGTACGCGA-1_5	relapsed	0.870029
GGCGTGTCACCGTTGG-1_5	relapsed	0.579329
GGCGTGTGTCCGAATT-1_5	relapsed	0.590154
GGCTCGACAAGAGTCG-1_5	relapsed	0.648423
GGGAATGTCTCTAAGG-1_5	relapsed	0.71641
GGGACCTAGACAATAC-1_5	relapsed	0.864878
GGGACCTAGACTTTCG-1_5	relapsed	0.987697
GGGACCTTCCCTTGTG-1_5	relapsed	0.878992
GGGATGAAGGATTCGG-1_5	relapsed	0.516383
GGGCACTGTTCAGCGC-1_5	relapsed	0.866502
GGGCACTTCATATCGG-1_5	relapsed	0.880456
GGGCATCGTGCACCAC-1_5	relapsed	0.877763
GGGCATCGTGGTACAG-1_5	relapsed	0.783489
GGGCATCTCTAAGCCA-1_5	relapsed	0.700238
GGGTTGCAGAATGTTG-1_5	relapsed	0.457241
GGGTTGCTCATGCTCC-1_5	relapsed	0.942004
GGTATTGAGAAGAAGC-1_5	relapsed	0.865119
GGTGAAGAGTTGAGTA-1_5	relapsed	0.679701
GGTGCGTCAAGTTGTC-1_5	relapsed	0.377923
GGTGCGTGTTGGTTTG-1_5	relapsed	0.750322
GGTGTTAAGCCCAATT-1_5	relapsed	0.815276
GGTGTTATCTACCTGC-1_5	relapsed	0.919926
GTAACGTAGATCCCGC-1_5	relapsed	0.634181
GTAACGTGTCCGTTAA-1_5	relapsed	0.772017
GTAACGTGTTTGGCGC-1_5	relapsed	0.71657
GTAACGTTCAAGATCC-1_5	relapsed	0.856977
GTACGTACAAGCTGAG-1_5	relapsed	0.877733
GTACTTTAGCCACGTC-1_5	relapsed	0.457175
GTACTTTAGCGCTCCA-1_5	relapsed	0.870962
GTAGGCCTCTTTAGTC-1_5	relapsed	0.730341
GTAGTCAAGGAGTCTG-1_5	relapsed	0.736775
GTATCTTAGAGGGATA-1_5	relapsed	0.835137
GTATTCTAGCTCTCGG-1_5	relapsed	0.900032
GTATTCTGTCTGATTG-1_5	relapsed	0.794379
GTCAAGTAGGTGATAT-1_5	relapsed	0.476625
GTCAAGTTCACTCCTG-1_5	relapsed	0.825368
GTCACAAAGCGAGAAA-1_5	relapsed	0.843345
GTCACAAAGGTAGCTG-1_5	relapsed	0.847672
GTCATTTCAAATCCGT-1_5	relapsed	0.801048
GTCATTTCAGCGATCC-1_5	relapsed	0.535785
GTCATTTCAGCTGCTG-1_5	relapsed	0.892467
GTCCTCAAGATAGGAG-1_5	relapsed	0.65371
GTCGGGTAGATGTGTA-1_5	relapsed	0.642477
GTCGTAATCATGTCTT-1_5	relapsed	0.785597
GTCGTAATCTGGTGTA-1_5	relapsed	0.52783
GTCTCGTTCCAACCAA-1_5	relapsed	0.729464
GTCTTCGCAGCTGCAC-1_5	relapsed	0.699319
GTCTTCGGTGAGGGAG-1_5	relapsed	0.709426
GTCTTCGTCCATTCTA-1_5	relapsed	0.944494
GTGCATAGTCTCTTAT-1_5	relapsed	0.836714
GTGCATATCTGAGGGA-1_5	relapsed	0.781354
GTGCGGTGTAAATACG-1_5	relapsed	0.897046
GTGCTTCTCTCTTGAT-1_5	relapsed	0.743441
GTGGGTCGTCTAGTCA-1_5	relapsed	0.837493
GTGGGTCTCAACGCTA-1_5	relapsed	0.889027
GTGGGTCTCTTACCTA-1_5	relapsed	0.701939
GTGTGCGAGTTAGCGG-1_5	relapsed	0.454756
GTGTTAGAGAGCCCAA-1_5	relapsed	0.784387
GTTAAGCCAGTGGAGT-1_5	relapsed	0.165816
GTTAAGCCATTGGCGC-1_5	relapsed	0.973354
GTTCATTAGGATCGCA-1_5	relapsed	0.516118
GTTCATTCATGTCGAT-1_5	relapsed	0.753198
GTTCGGGTCCAGAAGG-1_5	relapsed	0.748386
GTTCTCGAGGGCATGT-1_5	relapsed	0.67955
GTTCTCGAGTACATGA-1_5	relapsed	0.740634
GTTCTCGTCCAGAAGG-1_5	relapsed	0.517879
GTTTCTAAGACTAGAT-1_5	relapsed	0.808464
TAAACCGGTACTCAAC-1_5	relapsed	0.874009
TAAACCGGTTCCGTCT-1_5	relapsed	0.613871
TAAGAGAAGTGGACGT-1_5	relapsed	0.654965
TAAGAGAAGTTTGCGT-1_5	relapsed	0.796032
TAAGCGTAGAAGGCCT-1_5	relapsed	0.658055
TAAGTGCCAGGTCCAC-1_5	relapsed	0.378848
TACACGAAGAGTACAT-1_5	relapsed	0.929868
TACACGACAAAGGCGT-1_5	relapsed	0.635917
TACACGAGTTAAGACA-1_5	relapsed	0.902587
TACACGATCCGCAAGC-1_5	relapsed	0.774912
TACCTTAGTCCAGTTA-1_5	relapsed	0.811967
TACCTTAGTGGTTTCA-1_5	relapsed	0.76302
TACGGATCACAAGACG-1_5	relapsed	0.730428
TACGGATGTTCCATGA-1_5	relapsed	0.7366
TACGGATTCTGCAGTA-1_5	relapsed	0.903397
TACGGTAGTCTTCTCG-1_5	relapsed	0.280057
TACTCATAGGTAGCCA-1_5	relapsed	0.774003
TACTCATAGTTGTAGA-1_5	relapsed	0.906326
TACTCATTCTGGCGTG-1_5	relapsed	0.772672
TACTCGCGTCTTCGTC-1_5	relapsed	0.878968
TACTTGTTCTGGTATG-1_5	relapsed	0.956626
TAGAGCTCAATGACCT-1_5	relapsed	0.841751
TAGAGCTTCGCCAAAT-1_5	relapsed	0.552149
TAGTGGTCAGCCTTGG-1_5	relapsed	0.700023
TAGTGGTCATCCCACT-1_5	relapsed	0.844597
TAGTTGGGTCTTCGTC-1_5	relapsed	0.313215
TATCTCACAGATCCAT-1_5	relapsed	0.819621
TATCTCACATTGGTAC-1_5	relapsed	0.56999
TATGCCCCAAAGTGCG-1_5	relapsed	0.898944
TATTACCGTGTGGCTC-1_5	relapsed	0.528848
TATTACCGTTCGCGAC-1_5	relapsed	0.816512
TCAACGATCGAATCCA-1_5	relapsed	0.789968
TCAATCTCATATGCTG-1_5	relapsed	0.870752
TCAATCTCATGCCCGA-1_5	relapsed	0.880482
TCAATCTGTTAAGAAC-1_5	relapsed	0.865303
TCACAAGTCGTTACAG-1_5	relapsed	0.704219
TCACAAGTCTTGTCAT-1_5	relapsed	0.792587
TCAGCAATCAACGCTA-1_5	relapsed	0.57623
TCAGCAATCTACTATC-1_5	relapsed	0.770385
TCAGGATAGCCTTGAT-1_5	relapsed	0.406441
TCAGGATCATACTCTT-1_5	relapsed	0.520186
TCAGGATTCGGTTAAC-1_5	relapsed	0.795676
TCAGGATTCGTACCGG-1_5	relapsed	0.452893
TCATTACAGACACGAC-1_5	relapsed	0.799551
TCATTACCAATGACCT-1_5	relapsed	0.706244
TCCACACGTGACCAAG-1_5	relapsed	0.949343
TCCACACTCGGTCCGA-1_5	relapsed	0.670207
TCCCGATAGCGTAGTG-1_5	relapsed	0.365809
TCCCGATGTTTGACTG-1_5	relapsed	0.664485
TCGAGGCTCGCAGGCT-1_5	relapsed	0.774963
TCGCGTTCAGCGTTCG-1_5	relapsed	0.838271
TCGGTAACATCACAAC-1_5	relapsed	0.791707
TCTATTGAGTGTTGAA-1_5	relapsed	0.566268
TCTATTGAGTTAACGA-1_5	relapsed	0.570627
TCTATTGTCAGGTAAA-1_5	relapsed	0.864282
TCTCATAGTACCGTTA-1_5	relapsed	0.565836
TCTGAGATCTGCTTGC-1_5	relapsed	0.582673
TCTTCGGCATTTCAGG-1_5	relapsed	0.966498
TCTTCGGGTAAATGAC-1_5	relapsed	0.902096
TCTTCGGGTCATCCCT-1_5	relapsed	0.6332
TCTTTCCCAAGTCTAC-1_5	relapsed	0.752125
TCTTTCCCAGCCAATT-1_5	relapsed	0.82011
TCTTTCCGTTGATTGC-1_5	relapsed	0.902136
TGAAAGACACATGACT-1_5	relapsed	0.670633
TGACAACGTGCTTCTC-1_5	relapsed	0.744978
TGACAACTCGGTTAAC-1_5	relapsed	0.563073
TGACGGCAGCCAGGAT-1_5	relapsed	0.599169
TGACGGCGTGTGACGA-1_5	relapsed	0.346604
TGACTAGTCTGAGTGT-1_5	relapsed	0.463955
TGACTTTAGAATAGGG-1_5	relapsed	0.77923
TGACTTTCAGAAGCAC-1_5	relapsed	0.862743
TGAGCCGCACGAGGTA-1_5	relapsed	0.914111
TGAGCCGGTCAATACC-1_5	relapsed	0.590748
TGAGGGATCCTATGTT-1_5	relapsed	0.933974
TGATTTCCAAGACACG-1_5	relapsed	0.61582
TGATTTCCATACCATG-1_5	relapsed	0.34454
TGCACCTGTCCGAATT-1_5	relapsed	0.885423
TGCCAAACAAGCTGGA-1_5	relapsed	0.927978
TGCCAAAGTCACCCAG-1_5	relapsed	0.789945
TGCCAAAGTTACGACT-1_5	relapsed	0.877499
TGCCCATCATAAGACA-1_5	relapsed	0.77042
TGCGCAGAGAAGGTGA-1_5	relapsed	0.96718
TGCGCAGTCACATAGC-1_5	relapsed	0.874839
TGCGCAGTCCCAAGAT-1_5	relapsed	0.636819
TGCGTGGAGCGTCAAG-1_5	relapsed	0.569907
TGCTACCCACGCGAAA-1_5	relapsed	0.96252
TGCTGCTGTTACAGAA-1_5	relapsed	0.764279
TGGACGCCAGTCTTCC-1_5	relapsed	0.845089
TGGCCAGGTATGAATG-1_5	relapsed	0.327692
TGGCGCACATATACGC-1_5	relapsed	0.701934
TGGCGCATCGATCCCT-1_5	relapsed	0.695884
TGGCTGGCAATAAGCA-1_5	relapsed	0.829328
TGGCTGGCATGGAATA-1_5	relapsed	0.740685
TGGGAAGAGTGGAGAA-1_5	relapsed	0.71582
TGTATTCCAGTCAGAG-1_5	relapsed	0.759931
TGTCCCATCCTCATTA-1_5	relapsed	0.918302
TGTGTTTCAGGTTTCA-1_5	relapsed	0.832823
TGTGTTTGTAAGGGCT-1_5	relapsed	0.619003
TGTGTTTGTGAAAGAG-1_5	relapsed	0.925015
TGTGTTTTCATGCTCC-1_5	relapsed	0.802653
TGTTCCGCACAGCGTC-1_5	relapsed	0.84866
TGTTCCGGTGTGAATA-1_5	relapsed	0.863019
TTAACTCTCCCTTGTG-1_5	relapsed	0.617853
TTAGGCAAGGTACTCT-1_5	relapsed	0.926949
TTAGGCATCACAGTAC-1_5	relapsed	0.829912
TTAGGCATCCTGTAGA-1_5	relapsed	0.933273
TTATGCTTCAGAGGTG-1_5	relapsed	0.79922
TTATGCTTCGCACTCT-1_5	relapsed	0.733003
TTATGCTTCTGCAAGT-1_5	relapsed	0.534706
TTCCCAGAGACAGACC-1_5	relapsed	0.897648
TTCCCAGGTAAGAGGA-1_5	relapsed	0.824281
TTCCCAGTCAAGGTAA-1_5	relapsed	0.842976
TTCGAAGAGGATTCGG-1_5	relapsed	0.583122
TTCGAAGCACGGTGTC-1_5	relapsed	0.846598
TTCGAAGGTAAAGGAG-1_5	relapsed	0.684976
TTCGAAGGTGCCTGCA-1_5	relapsed	0.720719
TTCGGTCAGCATCATC-1_5	relapsed	0.802546
TTCGGTCCAAGCCCAC-1_5	relapsed	0.538262
TTCGGTCGTACACCGC-1_5	relapsed	0.724569
TTCGGTCTCGACGGAA-1_5	relapsed	0.592503
TTCTACATCTGAGTGT-1_5	relapsed	0.81011
TTCTCCTAGTGAAGAG-1_5	relapsed	0.909109
TTCTCCTCATAACCTG-1_5	relapsed	0.86301
TTCTCCTTCAACGGGA-1_5	relapsed	0.694953
TTGCGTCTCCCTTGCA-1_5	relapsed	0.503717
TTGGCAAAGCTGATAA-1_5	relapsed	0.882794
TTGGCAAGTCCATGAT-1_5	relapsed	0.393591
TTGGCAATCCTCCTAG-1_5	relapsed	0.520562
TTGGCAATCGGTCCGA-1_5	relapsed	0.900857
TTGTAGGAGTGGCACA-1_5	relapsed	0.331738
TTTACTGAGGAGTACC-1_5	relapsed	0.620344
TTTATGCGTTATGTGC-1_5	relapsed	0.721777
TTTCCTCGTCGATTGT-1_5	relapsed	0.670784
TTTCCTCTCGAATGGG-1_5	relapsed	0.907836
TTTGCGCAGCTAGCCC-1_5	relapsed	0.657687
TTTGCGCCAGAGTGTG-1_5	relapsed	0.546524
TTTGCGCGTGTGGCTC-1_5	relapsed	0.586169
TTTGTCAAGTGTTGAA-1_5	relapsed	0.564007
AAACGGGAGCTGATAA-1_6	relapsed	0.455994
AAAGATGAGAAACCAT-1_6	relapsed	0.702948
AAAGCAACAACACCCG-1_6	relapsed	0.643926
AAATGCCGTCCATCCT-1_6	relapsed	0.389584
AAATGCCGTCGGCATC-1_6	relapsed	0.451613
AAATGCCTCCAGTAGT-1_6	relapsed	0.461489
AACACGTGTGTAAGTA-1_6	relapsed	0.435018
AACCATGAGACAATAC-1_6	relapsed	0.569404
AACCATGCACTTAAGC-1_6	relapsed	0.447392
AACGTTGAGCGATATA-1_6	relapsed	0.39338
AACTCCCGTGCACTTA-1_6	relapsed	0.649043
AACTCCCTCTTGACGA-1_6	relapsed	0.450508
AAGACCTGTCCAACTA-1_6	relapsed	0.619372
AAGACCTGTCGGCATC-1_6	relapsed	0.311216
AAGCCGCTCCCTTGTG-1_6	relapsed	0.374923
AAGGCAGGTGATAAGT-1_6	relapsed	0.330342
AATCGGTTCTTTCCTC-1_6	relapsed	0.372024
ACACCAATCACAGGCC-1_6	relapsed	0.662425
ACAGCCGCAGAGTGTG-1_6	relapsed	0.401678
ACAGCCGGTTGTGGAG-1_6	relapsed	0.439731
ACAGCTATCTCAACTT-1_6	relapsed	0.696002
ACATACGGTTGAACTC-1_6	relapsed	0.519472
ACATGGTCACTTAACG-1_6	relapsed	0.512703
ACCAGTATCCTTCAAT-1_6	relapsed	0.451184
ACCAGTATCTAACTCT-1_6	relapsed	0.165493
ACCCACTAGAATGTGT-1_6	relapsed	0.378438
ACCCACTCATTCCTGC-1_6	relapsed	0.76843
ACCGTAAAGGAATGGA-1_6	relapsed	0.424688
ACGAGGAGTAGCCTCG-1_6	relapsed	0.416168
ACGATACAGTTGAGAT-1_6	relapsed	0.438817
ACGATACCACGGACAA-1_6	relapsed	0.433438
ACGATGTCATGACGGA-1_6	relapsed	0.139228
ACGGAGACATCCGGGT-1_6	relapsed	0.491947
ACGGCCATCGTTACAG-1_6	relapsed	0.687032
ACGGGTCCATCCGCGA-1_6	relapsed	0.511654
ACGGGTCTCGGCCGAT-1_6	relapsed	0.465312
ACTATCTCACCCATGG-1_6	relapsed	0.550297
ACTGAACGTGTATGGG-1_6	relapsed	0.436658
ACTGAGTAGATGAGAG-1_6	relapsed	0.524497
ACTTTCACAGACGCCT-1_6	relapsed	0.538005
AGAGCGATCCCAAGAT-1_6	relapsed	0.576158
AGAGCTTTCTGGGCCA-1_6	relapsed	0.498004
AGATCTGAGCCGGTAA-1_6	relapsed	0.348281
AGATTGCAGTTCCACA-1_6	relapsed	0.462373
AGCAGCCTCAGTGCAT-1_6	relapsed	0.739038
AGCATACCAAATACAG-1_6	relapsed	0.691035
AGCATACGTGTCCTCT-1_6	relapsed	0.547373
AGCATACGTGTTCTTT-1_6	relapsed	0.397874
AGCCTAACACTCAGGC-1_6	relapsed	0.387055
AGCCTAATCACTGGGC-1_6	relapsed	0.612262
AGCGGTCCACATAACC-1_6	relapsed	0.612359
AGCGTATAGATGTGGC-1_6	relapsed	0.701387
AGCGTCGCATGCCCGA-1_6	relapsed	0.723306
AGCTCCTAGAGAGCTC-1_6	relapsed	0.527595
AGCTCCTTCGGAAACG-1_6	relapsed	0.530066
AGGCCGTTCCCAAGAT-1_6	relapsed	0.44346
AGGGATGCAATGACCT-1_6	relapsed	0.432875
AGGGTGACACTTCTGC-1_6	relapsed	0.620403
AGGTCATAGTTCGCGC-1_6	relapsed	0.360281
AGTCTTTTCCAAGTAC-1_6	relapsed	0.461784
AGTGGGAAGCAATATG-1_6	relapsed	0.553112
AGTGGGATCCATGAAC-1_6	relapsed	0.55636
AGTTGGTAGGATTCGG-1_6	relapsed	0.387085
ATAACGCAGACACGAC-1_6	relapsed	0.44603
ATAACGCTCCGTACAA-1_6	relapsed	0.394468
ATAAGAGCACATGTGT-1_6	relapsed	0.655636
ATCACGAGTCATCCCT-1_6	relapsed	0.424698
ATCACGATCGCAGGCT-1_6	relapsed	0.397805
ATCCACCTCCAGTATG-1_6	relapsed	0.478479
ATCCACCTCCGTCAAA-1_6	relapsed	0.448263
ATCGAGTGTCGACTAT-1_6	relapsed	0.480965
ATCTACTGTCATCGGC-1_6	relapsed	0.644545
ATGAGGGTCCAGATCA-1_6	relapsed	0.467158
ATGTGTGCAAGCCGTC-1_6	relapsed	0.367162
ATTGGACTCGTACCGG-1_6	relapsed	0.455029
ATTTCTGCACTTGGAT-1_6	relapsed	0.381613
CAAGATCCAGACGCTC-1_6	relapsed	0.765253
CAAGGCCGTGACCAAG-1_6	relapsed	0.520165
CAAGTTGCATGTCCTC-1_6	relapsed	0.516585
CACAAACGTCGGCTCA-1_6	relapsed	0.647476
CACACCTTCAGTTCGA-1_6	relapsed	0.56243
CACACTCCATCCGGGT-1_6	relapsed	0.488984
CACAGTAGTTCGTGAT-1_6	relapsed	0.522976
CACCACTAGTGGAGAA-1_6	relapsed	0.41574
CACCACTGTGGTACAG-1_6	relapsed	0.477708
CACCACTTCGCCATAA-1_6	relapsed	0.502544
CACCAGGCAGTTCATG-1_6	relapsed	0.361469
CACTCCACATGAGCGA-1_6	relapsed	0.409426
CAGAGAGGTATTCGTG-1_6	relapsed	0.42149
CAGCATAGTGAGGGTT-1_6	relapsed	0.465096
CAGCCGAAGCGCCTTG-1_6	relapsed	0.161391
CAGCCGACAAGTTCTG-1_6	relapsed	0.417128
CAGCCGATCGACCAGC-1_6	relapsed	0.399745
CAGGTGCAGAACAACT-1_6	relapsed	0.375579
CAGTCCTTCTAACTCT-1_6	relapsed	0.554829
CATCAGATCGCTAGCG-1_6	relapsed	0.529871
CATCCACAGCTAAACA-1_6	relapsed	0.696457
CATCGGGGTAAACACA-1_6	relapsed	0.532143
CATCGGGGTTACGCGC-1_6	relapsed	0.432216
CATCGGGTCATCACCC-1_6	relapsed	0.651251
CATGCCTCACTACAGT-1_6	relapsed	0.157843
CATGGCGTCCAGATCA-1_6	relapsed	0.511702
CATTCGCAGGCTAGCA-1_6	relapsed	0.422995
CCACCTAAGGGAACGG-1_6	relapsed	0.468514
CCACCTACAAGTCTAC-1_6	relapsed	0.506686
CCACCTACAGCCTATA-1_6	relapsed	0.363034
CCACCTAGTGCAGACA-1_6	relapsed	0.600052
CCAGCGAAGACGACGT-1_6	relapsed	0.646633
CCAGCGAGTTACGCGC-1_6	relapsed	0.495055
CCATGTCGTTGCGCAC-1_6	relapsed	0.428296
CCATGTCTCATGTGGT-1_6	relapsed	0.49656
CCATTCGAGCTTCGCG-1_6	relapsed	0.422871
CCGGTAGAGCCGTCGT-1_6	relapsed	0.409335
CCGTACTCAGCTGTGC-1_6	relapsed	0.848363
CCGTGGACATGCAATC-1_6	relapsed	0.429955
CCGTGGATCTCAACTT-1_6	relapsed	0.557787
CCTAAAGTCCCTGACT-1_6	relapsed	0.454573
CCTAGCTAGACCCACC-1_6	relapsed	0.594328
CCTCTGACAACTGCGC-1_6	relapsed	0.443636
CCTTCCCCATCAGTCA-1_6	relapsed	0.683871
CCTTCGAAGCAGCGTA-1_6	relapsed	0.425868
CGAATGTCATCACGAT-1_6	relapsed	0.704822
CGACTTCGTACAGCAG-1_6	relapsed	0.482884
CGAGCACCAGTCACTA-1_6	relapsed	0.677563
CGAGCACGTCCTAGCG-1_6	relapsed	0.597454
CGAGCACGTCGCTTTC-1_6	relapsed	0.409589
CGAGCACTCCCAGGTG-1_6	relapsed	0.415505
CGAGCCAAGGACTGGT-1_6	relapsed	0.424024
CGATCGGAGGCTAGGT-1_6	relapsed	0.633381
CGATGGCAGCGATTCT-1_6	relapsed	0.465099
CGATGTATCCCTCAGT-1_6	relapsed	0.770358
CGATTGAGTGGAAAGA-1_6	relapsed	0.479918
CGCCAAGAGCGAAGGG-1_6	relapsed	0.33613
CGCCAAGCAACTTGAC-1_6	relapsed	0.353064
CGCTGGAAGTAGCGGT-1_6	relapsed	0.494844
CGCTGGAGTTTCCACC-1_6	relapsed	0.453302
CGGACGTCAGATCCAT-1_6	relapsed	0.181579
CGGACTGCAGCATACT-1_6	relapsed	0.605799
CGGACTGTCATGCTCC-1_6	relapsed	0.377346
CGGAGTCTCAGAGGTG-1_6	relapsed	0.396466
CGGTTAACAAGAGTCG-1_6	relapsed	0.466417
CGTAGGCCAAAGTCAA-1_6	relapsed	0.685382
CGTCCATGTCTTCTCG-1_6	relapsed	0.353046
CGTCTACAGAGTGAGA-1_6	relapsed	0.496035
CGTGAGCAGATGCCAG-1_6	relapsed	0.379536
CGTGTAAAGTTAACGA-1_6	relapsed	0.469993
CGTGTCTAGAAACGCC-1_6	relapsed	0.360597
CGTGTCTTCACTTACT-1_6	relapsed	0.641319
CGTGTCTTCTCAACTT-1_6	relapsed	0.476977
CGTTCTGCATCACAAC-1_6	relapsed	0.637118
CTAACTTAGGACGAAA-1_6	relapsed	0.370951
CTAAGACGTAAGAGAG-1_6	relapsed	0.445025
CTAATGGCATAGACTC-1_6	relapsed	0.380963
CTAATGGTCGTAGATC-1_6	relapsed	0.443042
CTACACCGTAATTGGA-1_6	relapsed	0.552423
CTACGTCAGACCACGA-1_6	relapsed	0.532015
CTAGTGAGTGAACCTT-1_6	relapsed	0.396819
CTCCTAGCATGGATGG-1_6	relapsed	0.445791
CTCCTAGGTTCTCATT-1_6	relapsed	0.361866
CTCGGAGCAAACCTAC-1_6	relapsed	0.651482
CTCGGGACATTCGACA-1_6	relapsed	0.537066
CTCGTACCACCCATGG-1_6	relapsed	0.360069
CTCTACGCACACAGAG-1_6	relapsed	0.531759
CTGAAGTCACGAAATA-1_6	relapsed	0.332068
CTGAAGTTCTCGGACG-1_6	relapsed	0.482064
CTGATAGAGTTTCCTT-1_6	relapsed	0.638799
CTGCCTAAGTGGACGT-1_6	relapsed	0.545462
CTGCTGTCAAATCCGT-1_6	relapsed	0.529652
CTGCTGTTCGAACGGA-1_6	relapsed	0.392473
CTTAACTTCTTTCCTC-1_6	relapsed	0.471252
CTTAGGACATCCAACA-1_6	relapsed	0.44953
CTTAGGAGTAGTGAAT-1_6	relapsed	0.386979
CTTCTCTCAATCTACG-1_6	relapsed	0.452057
CTTCTCTGTGGTAACG-1_6	relapsed	0.713218
CTTGGCTAGGAATGGA-1_6	relapsed	0.531192
CTTGGCTCAATTCCTT-1_6	relapsed	0.643619
GAAATGAAGGAATGGA-1_6	relapsed	0.85084
GAAATGATCCCTCTTT-1_6	relapsed	0.423712
GAACATCTCTTTAGTC-1_6	relapsed	0.371168
GAAGCAGCACCACGTG-1_6	relapsed	0.643332
GAATAAGGTCGCTTTC-1_6	relapsed	0.515837
GAATGAATCGTAGGAG-1_6	relapsed	0.47797
GACCAATGTGCTCTTC-1_6	relapsed	0.366024
GACCTGGAGAGTACCG-1_6	relapsed	0.600346
GACCTGGCATGTCGAT-1_6	relapsed	0.463182
GACGCGTAGCTGCAAG-1_6	relapsed	0.382012
GACGGCTCAGATTGCT-1_6	relapsed	0.408522
GACGGCTGTTTGGGCC-1_6	relapsed	0.443655
GACGTGCAGTAGATGT-1_6	relapsed	0.493147
GACGTTATCGAGGTAG-1_6	relapsed	0.425934
GACTAACAGATAGCAT-1_6	relapsed	0.299905
GACTAACCACAAGCCC-1_6	relapsed	0.404841
GACTAACCACGAGAGT-1_6	relapsed	0.666477
GACTAACGTGCATCTA-1_6	relapsed	0.504433
GACTGCGAGACTTGAA-1_6	relapsed	0.468676
GAGCAGACATATACCG-1_6	relapsed	0.162891
GAGTCCGGTTACCGAT-1_6	relapsed	0.434826
GAGTCCGTCACCTCGT-1_6	relapsed	0.665884
GAGTCCGTCACTCCTG-1_6	relapsed	0.464516
GATCAGTAGTTAGCGG-1_6	relapsed	0.39236
GATCAGTGTATAGGTA-1_6	relapsed	0.533644
GATCGATGTAATAGCA-1_6	relapsed	0.404183
GATCGCGGTTCCACAA-1_6	relapsed	0.411829
GATCGTATCTGAGTGT-1_6	relapsed	0.338984
GATCTAGCAAGCTGAG-1_6	relapsed	0.416874
GATCTAGGTAATCACC-1_6	relapsed	0.644996
GATGAAACACCCTATC-1_6	relapsed	0.507606
GATTCAGAGCCAACAG-1_6	relapsed	0.283432
GCAAACTCAGGATCGA-1_6	relapsed	0.692895
GCAAACTTCGGGAGTA-1_6	relapsed	0.388271
GCAATCAAGGTTCCTA-1_6	relapsed	0.513753
GCAATCATCGGAGGTA-1_6	relapsed	0.378979
GCACATATCCCGACTT-1_6	relapsed	0.476954
GCAGCCATCACTTATC-1_6	relapsed	0.395975
GCAGTTATCACCTCGT-1_6	relapsed	0.710671
GCATACATCATCTGTT-1_6	relapsed	0.295607
GCATGCGGTGGGTCAA-1_6	relapsed	0.43081
GCATGTAAGCGTGAAC-1_6	relapsed	0.643807
GCATGTAGTCAATGTC-1_6	relapsed	0.513398
GCCAAATAGGTACTCT-1_6	relapsed	0.384417
GCCAAATCATACTCTT-1_6	relapsed	0.345638
GCCAAATGTAAGGGCT-1_6	relapsed	0.723179
GCCAAATGTCTCTTTA-1_6	relapsed	0.614923
GCCTCTAAGGACGAAA-1_6	relapsed	0.392051
GCGACCACAGATTGCT-1_6	relapsed	0.671852
GCGAGAAGTTTAGCTG-1_6	relapsed	0.498206
GCGCAACAGATCCCAT-1_6	relapsed	0.463882
GCGCAACTCCTGTAGA-1_6	relapsed	0.395376
GCGCAGTCACATAACC-1_6	relapsed	0.387417
GCGCAGTCAGTGGAGT-1_6	relapsed	0.568366
GCGCAGTCATCCCATC-1_6	relapsed	0.450701
GCGCAGTGTACCGAGA-1_6	relapsed	0.723919
GCGCCAAAGATCCTGT-1_6	relapsed	0.445867
GCGCGATCATGGTAGG-1_6	relapsed	0.688337
GCGCGATTCACCCTCA-1_6	relapsed	0.486636
GCTCTGTCAGACACTT-1_6	relapsed	0.350333
GCTGCAGTCACAGGCC-1_6	relapsed	0.670934
GCTGCTTAGTCCGGTC-1_6	relapsed	0.385888
GCTGCTTCATACCATG-1_6	relapsed	0.565269
GGAACTTCATAACCTG-1_6	relapsed	0.488084
GGACGTCAGGAATGGA-1_6	relapsed	0.422092
GGAGCAAGTATGGTTC-1_6	relapsed	0.64625
GGATGTTGTTATTCTC-1_6	relapsed	0.453684
GGATTACCAGTATGCT-1_6	relapsed	0.384854
GGATTACTCGTCCAGG-1_6	relapsed	0.472948
GGCAATTGTTCAGGCC-1_6	relapsed	0.651823
GGCGTGTTCAGGTAAA-1_6	relapsed	0.480964
GGGAGATAGCAGACTG-1_6	relapsed	0.408548
GGGCACTCAGACTCGC-1_6	relapsed	0.639849
GGGCACTCAGCTGGCT-1_6	relapsed	0.391506
GGGTCTGAGACACGAC-1_6	relapsed	0.665164
GGGTCTGCACATTTCT-1_6	relapsed	0.414262
GGGTTGCAGACACGAC-1_6	relapsed	0.486909
GGTGTTACAGCCTGTG-1_6	relapsed	0.67988
GTAACGTAGAGACGAA-1_6	relapsed	0.40964
GTAACGTCAATGGAGC-1_6	relapsed	0.422379
GTACGTAAGTAGGTGC-1_6	relapsed	0.368302
GTACTTTTCTTATCTG-1_6	relapsed	0.498979
GTAGGCCTCTGTACGA-1_6	relapsed	0.543278
GTAGTCACATTCACTT-1_6	relapsed	0.750497
GTATCTTAGAATCTCC-1_6	relapsed	0.567423
GTATTCTAGGGAAACA-1_6	relapsed	0.576035
GTATTCTTCCCTTGTG-1_6	relapsed	0.69827
GTCACAACACGGATAG-1_6	relapsed	0.354721
GTCATTTCACAAGACG-1_6	relapsed	0.678749
GTCGTAAAGGAGTACC-1_6	relapsed	0.4328
GTCTCGTTCCGCATCT-1_6	relapsed	0.44776
GTGCAGCCACTAAGTC-1_6	relapsed	0.451596
GTGCAGCGTCCCTTGT-1_6	relapsed	0.351228
GTGCAGCGTTAAAGTG-1_6	relapsed	0.427748
GTGCGGTAGGAATCGC-1_6	relapsed	0.51398
GTGCTTCAGCTAGGCA-1_6	relapsed	0.544616
GTGGGTCAGAAGCCCA-1_6	relapsed	0.46453
GTGTGCGGTGGTACAG-1_6	relapsed	0.429627
GTGTTAGAGATGGGTC-1_6	relapsed	0.424215
GTGTTAGAGTCAATAG-1_6	relapsed	0.333034
GTGTTAGCACGAGAGT-1_6	relapsed	0.410616
GTGTTAGGTTATCACG-1_6	relapsed	0.439845
GTGTTAGGTTGTTTGG-1_6	relapsed	0.573974
GTTAAGCCACACATGT-1_6	relapsed	0.374844
GTTACAGTCCCAGGTG-1_6	relapsed	0.506529
GTTCATTAGGCAAAGA-1_6	relapsed	0.614482
GTTCATTGTTACAGAA-1_6	relapsed	0.800743
GTTCATTGTTATCGGT-1_6	relapsed	0.402178
GTTCGGGTCTTGTCAT-1_6	relapsed	0.441696
GTTTCTAGTTCACCTC-1_6	relapsed	0.603017
TAAACCGGTTTGTTGG-1_6	relapsed	0.497141
TAAACCGTCACAAACC-1_6	relapsed	0.500887
TAAACCGTCCGTTGTC-1_6	relapsed	0.435643
TAAGAGATCACGGTTA-1_6	relapsed	0.328685
TAAGAGATCGGAAACG-1_6	relapsed	0.564781
TAAGTGCCAGACACTT-1_6	relapsed	0.353799
TACGGATGTCCATCCT-1_6	relapsed	0.620692
TACGGATGTCCTCTTG-1_6	relapsed	0.374352
TACGGATGTTTGCATG-1_6	relapsed	0.692375
TACTCGCGTGGCAAAC-1_6	relapsed	0.577551
TACTTACAGTGTACGG-1_6	relapsed	0.386384
TACTTACCAGGTTTCA-1_6	relapsed	0.498966
TACTTACGTATATGAG-1_6	relapsed	0.605431
TACTTGTAGATAGGAG-1_6	relapsed	0.472715
TACTTGTCAGGACCCT-1_6	relapsed	0.480534
TAGACCACATGTTCCC-1_6	relapsed	0.481466
TAGGCATCACGGCCAT-1_6	relapsed	0.543984
TAGGCATTCTGGTATG-1_6	relapsed	0.350649
TAGTTGGAGTCGTACT-1_6	relapsed	0.566205
TATCAGGAGGTACTCT-1_6	relapsed	0.442872
TATCTCATCCTTAATC-1_6	relapsed	0.680869
TATGCCCTCGTCTGAA-1_6	relapsed	0.395578
TCAATCTGTTCCATGA-1_6	relapsed	0.475853
TCACGAACAGATCGGA-1_6	relapsed	0.148268
TCAGCAACACCCATTC-1_6	relapsed	0.450168
TCAGCTCTCATTTGGG-1_6	relapsed	0.464671
TCATTTGAGAACTCGG-1_6	relapsed	0.418542
TCATTTGAGAAGGACA-1_6	relapsed	0.408137
TCCACACGTTATCACG-1_6	relapsed	0.425339
TCCCGATAGTCATGCT-1_6	relapsed	0.373402
TCGAGGCGTAGCGTCC-1_6	relapsed	0.605484
TCGCGTTAGTACGATA-1_6	relapsed	0.603367
TCGCGTTAGTCGAGTG-1_6	relapsed	0.698101
TCGCGTTTCCAAACTG-1_6	relapsed	0.51866
TCGGGACAGGTAGCTG-1_6	relapsed	0.385141
TCGGGACTCGCCTGAG-1_6	relapsed	0.382743
TCGGTAAAGTCAAGCG-1_6	relapsed	0.448565
TCTATTGTCCACGTTC-1_6	relapsed	0.393953
TCTCATAAGGCAGGTT-1_6	relapsed	0.773342
TCTCATAAGTTCGATC-1_6	relapsed	0.752524
TCTCATACAGCTCGAC-1_6	relapsed	0.558978
TCTCATATCATCTGTT-1_6	relapsed	0.350683
TCTCTAAAGGCGATAC-1_6	relapsed	0.425007
TCTGAGAGTCAAAGAT-1_6	relapsed	0.411183
TCTTCGGCAAACGCGA-1_6	relapsed	0.357779
TGAAAGACAAGCGTAG-1_6	relapsed	0.503785
TGAAAGACAATAGAGT-1_6	relapsed	0.458355
TGACAACCACGGCCAT-1_6	relapsed	0.547253
TGACGGCTCTTGTTTG-1_6	relapsed	0.353247
TGACTTTCACACGCTG-1_6	relapsed	0.645741
TGACTTTTCACTTCAT-1_6	relapsed	0.718059
TGAGAGGCAATCCGAT-1_6	relapsed	0.30855
TGAGCCGTCAGTTAGC-1_6	relapsed	0.625235
TGAGGGAGTAAGGGAA-1_6	relapsed	0.405143
TGATTTCAGGGTGTTG-1_6	relapsed	0.411031
TGCACCTGTCTAACGT-1_6	relapsed	0.5725
TGCCAAAAGTACATGA-1_6	relapsed	0.736121
TGCCCATCACTATCTT-1_6	relapsed	0.817189
TGCCCTAAGCACGCCT-1_6	relapsed	0.65997
TGCCCTACAGACGCTC-1_6	relapsed	0.515989
TGCCCTAGTGCAGACA-1_6	relapsed	0.653244
TGCCCTATCTGACCTC-1_6	relapsed	0.576508
TGCGGGTCACGTGAGA-1_6	relapsed	0.418069
TGCGTGGGTTCCACTC-1_6	relapsed	0.49752
TGCGTGGTCCACTGGG-1_6	relapsed	0.725618
TGCTGCTCATCACGAT-1_6	relapsed	0.618198
TGCTGCTGTGGCAAAC-1_6	relapsed	0.453392
TGCTGCTGTTAGGGTG-1_6	relapsed	0.396665
TGGTTCCCAGTTCATG-1_6	relapsed	0.407969
TGGTTCCGTAGAGTGC-1_6	relapsed	0.363622
TGTGGTAAGAGCCCAA-1_6	relapsed	0.697796
TGTGGTACAACTGCTA-1_6	relapsed	0.379447
TGTTCCGCACCGAATT-1_6	relapsed	0.424893
TGTTCCGGTAAACGCG-1_6	relapsed	0.413855
TGTTCCGGTTCACGGC-1_6	relapsed	0.67137
TTAACTCGTCCGTCAG-1_6	relapsed	0.483439
TTAACTCGTTTCCACC-1_6	relapsed	0.7838
TTAACTCTCAGGCGAA-1_6	relapsed	0.390039
TTAGGACCACTAGTAC-1_6	relapsed	0.378797
TTAGGACTCAGTTTGG-1_6	relapsed	0.457788
TTAGTTCAGATGTCGG-1_6	relapsed	0.512767
TTAGTTCAGCTTTGGT-1_6	relapsed	0.405926
TTATGCTAGCCCAATT-1_6	relapsed	0.503074
TTATGCTCACAAGCCC-1_6	relapsed	0.669517
TTCGGTCAGAAGCCCA-1_6	relapsed	0.395713
TTCGGTCGTAGTAGTA-1_6	relapsed	0.451937
TTCGGTCTCAGGCAAG-1_6	relapsed	0.606904
TTCTCCTAGTGGAGAA-1_6	relapsed	0.399766
TTCTCCTGTTGTCGCG-1_6	relapsed	0.455139
TTCTCCTTCGTGGACC-1_6	relapsed	0.373655
TTCTTAGCAATGGTCT-1_6	relapsed	0.41386
TTCTTAGTCCCGACTT-1_6	relapsed	0.416828
TTGACTTAGCTTATCG-1_6	relapsed	0.372829
TTGACTTGTCCGAAGA-1_6	relapsed	0.416754
TTTATGCTCCCATTTA-1_6	relapsed	0.398525
TTTATGCTCTCCTATA-1_6	relapsed	0.685158
TTTCCTCGTCCTAGCG-1_6	relapsed	0.146387
TTTCCTCGTCGCATAT-1_6	relapsed	0.435653
AAAGATGCAGCTATTG-1_7	remission	0.555556
ATGTGTGCATTTGCCC-1_7	remission	0.70246
CTCGGGACATGACATC-1_7	remission	0.561937
CTGCCTAGTTGATTCG-1_7	remission	0.351614
CTGTTTATCGCCTGTT-1_7	remission	0.33707
GATCTAGTCGTCACGG-1_7	remission	0.55053
GGCTCGACACAGCGTC-1_7	remission	0.822857
TTCTTAGGTCGCGAAA-1_7	remission	0.689897
AAAGATGAGGTAGCTG-1_8	remission	0.736863
AAAGATGAGTGACTCT-1_8	remission	0.69516
AAAGCAAGTCCATGAT-1_8	remission	0.839129
AAAGTAGCATTATCTC-1_8	remission	0.713159
AAAGTAGGTAAACGCG-1_8	remission	0.752428
AACCATGCAAAGTCAA-1_8	remission	0.770106
AACCGCGTCAAACCAC-1_8	remission	0.580768
AACTCCCCAACAACCT-1_8	remission	0.654157
AACTCCCTCATGCTCC-1_8	remission	0.679548
AACTCTTTCCGCGTTT-1_8	remission	0.815526
AACTGGTCAGCTCGCA-1_8	remission	0.64423
AACTGGTGTCAAACTC-1_8	remission	0.143918
AAGCCGCTCATGTGGT-1_8	remission	0.846684
AAGGAGCAGTGAACAT-1_8	remission	0.671787
AAGGAGCTCCAGATCA-1_8	remission	0.719219
AAGGCAGTCTTCATGT-1_8	remission	0.420735
ACACCAATCCGCGGTA-1_8	remission	0.38181
ACACCCTGTAATCACC-1_8	remission	0.744144
ACACCGGCACTTAACG-1_8	remission	0.805119
ACAGCCGAGGAGTTTA-1_8	remission	0.668516
ACAGCCGCATTTCACT-1_8	remission	0.731737
ACAGCCGGTTATCGGT-1_8	remission	0.65611
ACAGCCGGTTGCGTTA-1_8	remission	0.850064
ACAGCTAGTATAGTAG-1_8	remission	0.686537
ACATACGAGCGTTTAC-1_8	remission	0.666566
ACATACGGTTGTCTTT-1_8	remission	0.758787
ACATCAGAGTGGGCTA-1_8	remission	0.825115
ACATCAGGTATATGGA-1_8	remission	0.653031
ACCAGTAAGGGTCGAT-1_8	remission	0.611168
ACCCACTGTTACGACT-1_8	remission	0.583369
ACCTTTAAGTTAGGTA-1_8	remission	0.414104
ACCTTTATCATCTGCC-1_8	remission	0.808008
ACGAGCCTCTTCTGGC-1_8	remission	0.589927
ACGAGGAAGTTACGGG-1_8	remission	0.565808
ACGAGGACACAGGAGT-1_8	remission	0.719933
ACGATGTCACCAACCG-1_8	remission	0.739012
ACGCAGCAGTTACCCA-1_8	remission	0.804538
ACGCCAGAGATCCCAT-1_8	remission	0.645873
ACGCCAGGTGGTCCGT-1_8	remission	0.659144
ACGCCAGTCTGTTGAG-1_8	remission	0.586775
ACGGAGAGTCTAGGTT-1_8	remission	0.622392
ACGGCCACAGTGACAG-1_8	remission	0.908615
ACGGCCATCAGCGACC-1_8	remission	0.912975
ACGGCCATCTACTTAC-1_8	remission	0.597173
ACGGGCTAGATATGGT-1_8	remission	0.762257
ACGGGCTCACATCCGG-1_8	remission	0.652821
ACGGGTCTCTCTGAGA-1_8	remission	0.637993
ACTGAACCAAGCGTAG-1_8	remission	0.640565
ACTGAGTCAGTAACGG-1_8	remission	0.795735
ACTGAGTCATCTCCCA-1_8	remission	0.150414
ACTGTCCAGAAGCCCA-1_8	remission	0.833303
ACTTACTTCAGTGCAT-1_8	remission	0.742452
ACTTGTTAGCAGACTG-1_8	remission	0.899983
AGAATAGGTCAAGCGA-1_8	remission	0.650397
AGAGCTTTCTTGTATC-1_8	remission	0.753301
AGAGTGGGTGCGCTTG-1_8	remission	0.68799
AGAGTGGTCCCTTGCA-1_8	remission	0.436608
AGAGTGGTCGGAAATA-1_8	remission	0.778435
AGAGTGGTCTTTCCTC-1_8	remission	0.731089
AGATCTGCAAACCCAT-1_8	remission	0.703041
AGCGTCGAGCTGAAAT-1_8	remission	0.740357
AGCTCTCCACATCCGG-1_8	remission	0.692702
AGCTCTCCATGCCACG-1_8	remission	0.587014
AGGCCACCACTTACGA-1_8	remission	0.770025
AGGCCACGTCGCTTCT-1_8	remission	0.727575
AGGCCGTGTCCTAGCG-1_8	remission	0.655348
AGGGATGTCCATGAGT-1_8	remission	0.814772
AGGGTGAGTCCGAACC-1_8	remission	0.707157
AGGTCATTCTTAACCT-1_8	remission	0.627907
AGTAGTCCACCGAAAG-1_8	remission	0.714794
AGTAGTCCATGGGAAC-1_8	remission	0.752086
AGTCTTTGTCATCCCT-1_8	remission	0.937021
AGTGGGAGTTGGTGGA-1_8	remission	0.754564
ATAACGCGTTGTCTTT-1_8	remission	0.755681
ATAAGAGAGAGGACGG-1_8	remission	0.863826
ATAGACCGTTCCACGG-1_8	remission	0.0887098
ATAGACCTCAGCTTAG-1_8	remission	0.822908
ATCACGAGTCCAGTAT-1_8	remission	0.869679
ATCACGATCCATTCTA-1_8	remission	0.696907
ATCATCTCACTAAGTC-1_8	remission	0.768763
ATCATGGGTGCAGACA-1_8	remission	0.77579
ATCCACCAGGGTCGAT-1_8	remission	0.428744
ATCCACCGTTCCAACA-1_8	remission	0.545488
ATCCGAACATCGGAAG-1_8	remission	0.799813
ATCGAGTTCTATCCCG-1_8	remission	0.626186
ATCTACTGTAGCGTCC-1_8	remission	0.675654
ATCTGCCCATCCCATC-1_8	remission	0.730044
ATGAGGGGTCGACTAT-1_8	remission	0.675389
ATGAGGGTCCCAGGTG-1_8	remission	0.760991
ATGAGGGTCCTTTCTC-1_8	remission	0.582152
ATGCGATTCAACCATG-1_8	remission	0.639753
ATTACTCAGTCTCGGC-1_8	remission	0.494505
ATTATCCAGAATTGTG-1_8	remission	0.771026
ATTGGACCACATGACT-1_8	remission	0.805533
ATTGGTGCACGGTTTA-1_8	remission	0.543207
CAACCAACAGCCAATT-1_8	remission	0.79297
CAACCTCCACTACAGT-1_8	remission	0.754177
CAACCTCCATACTCTT-1_8	remission	0.521823
CAACTAGAGATGTTAG-1_8	remission	0.872101
CAACTAGAGGAGTTGC-1_8	remission	0.636693
CAAGAAAGTTCTCATT-1_8	remission	0.822895
CAAGATCAGCTACCTA-1_8	remission	0.524149
CAAGATCCAGATGGGT-1_8	remission	0.687869
CAAGGCCGTGATAAAC-1_8	remission	0.439801
CAAGTTGTCGCCATAA-1_8	remission	0.678616
CACAAACAGACATAAC-1_8	remission	0.663934
CACAAACCAATGAATG-1_8	remission	0.515719
CACAAACTCAGCGACC-1_8	remission	0.712733
CACACCTTCCCATTTA-1_8	remission	0.672531
CACACCTTCTGGTTCC-1_8	remission	0.550488
CACACTCAGACCGGAT-1_8	remission	0.694344
CACACTCTCAGTTTGG-1_8	remission	0.694585
CACAGGCAGACGCACA-1_8	remission	0.573553
CACAGGCAGTGAAGAG-1_8	remission	0.740512
CACAGTAGTCAAGCGA-1_8	remission	0.793171
CACATAGAGACACTAA-1_8	remission	0.694898
CACATAGGTGAAGGCT-1_8	remission	0.596057
CACATAGGTGATGATA-1_8	remission	0.528412
CACATAGGTTAAAGAC-1_8	remission	0.759796
CACATTTCACCACGTG-1_8	remission	0.693133
CACATTTTCCCAAGAT-1_8	remission	0.514245
CACCACTTCAGTTTGG-1_8	remission	0.731157
CACCAGGTCTATCCTA-1_8	remission	0.706563
CAGAATCAGGATTCGG-1_8	remission	0.781878
CAGAATCGTAGCTGCC-1_8	remission	0.80283
CAGAATCGTCCGAATT-1_8	remission	0.787719
CAGAGAGAGCAGACTG-1_8	remission	0.669592
CAGAGAGAGCGATATA-1_8	remission	0.848397
CAGATCAAGGATGGTC-1_8	remission	0.508803
CAGCAGCAGGCTAGAC-1_8	remission	0.782133
CAGCCGAGTCCCTACT-1_8	remission	0.609948
CAGCCGATCATTGCCC-1_8	remission	0.162549
CAGCCGATCCAGTATG-1_8	remission	0.51316
CAGCCGATCGCTTAGA-1_8	remission	0.813167
CAGCGACGTTCCACGG-1_8	remission	0.354504
CAGCTGGGTCTGGAGA-1_8	remission	0.722686
CAGGTGCAGGGCTCTC-1_8	remission	0.84049
CAGGTGCGTCATGCAT-1_8	remission	0.766147
CAGGTGCGTTTACTCT-1_8	remission	0.616727
CAGTAACAGATCCGAG-1_8	remission	0.71333
CAGTAACAGTGTCCAT-1_8	remission	0.89062
CAGTCCTCAGACAAGC-1_8	remission	0.828336
CATATGGAGCGTGAAC-1_8	remission	0.766334
CATATGGCAAATACAG-1_8	remission	0.660867
CATATTCTCCTCATTA-1_8	remission	0.72435
CATATTCTCGAATGCT-1_8	remission	0.805593
CATCAGAGTACCGAGA-1_8	remission	0.730416
CATCCACCACAGACAG-1_8	remission	0.673111
CATGACAAGACAGAGA-1_8	remission	0.721419
CATGACACATGGTAGG-1_8	remission	0.775178
CATGCCTAGGCAGGTT-1_8	remission	0.773305
CATGCCTCACTTAAGC-1_8	remission	0.805785
CATGGCGCAATAGCGG-1_8	remission	0.631526
CATTATCTCGTACGGC-1_8	remission	0.638123
CATTATCTCTGCAGTA-1_8	remission	0.745963
CCAATCCAGAGTACAT-1_8	remission	0.721307
CCACCTATCGGCTTGG-1_8	remission	0.616421
CCACCTATCTACTATC-1_8	remission	0.795465
CCACTACTCACAGGCC-1_8	remission	0.621186
CCAGCGAAGCCAGTAG-1_8	remission	0.688327
CCAGCGATCCTACAGA-1_8	remission	0.886355
CCATGTCCATGCAATC-1_8	remission	0.674712
CCATGTCTCCACGAAT-1_8	remission	0.709659
CCATTCGAGACAATAC-1_8	remission	0.454945
CCATTCGCATGACATC-1_8	remission	0.498746
CCATTCGGTCAAACTC-1_8	remission	0.716363
CCCAATCAGCCACTAT-1_8	remission	0.784583
CCCAATCAGCGGCTTC-1_8	remission	0.681007
CCCAGTTGTGTTTGGT-1_8	remission	0.798451
CCCAGTTTCGTTTAGG-1_8	remission	0.681137
CCCTCCTCAATCGGTT-1_8	remission	0.769967
CCGGGATAGAGCTATA-1_8	remission	0.713859
CCGGGATGTAAGTGTA-1_8	remission	0.546151
CCGTACTCAGATGGCA-1_8	remission	0.623842
CCGTACTCATGCAACT-1_8	remission	0.197285
CCGTGGACAAGCTGAG-1_8	remission	0.812635
CCGTGGACAAGGTTTC-1_8	remission	0.836133
CCGTTCATCTGCTGCT-1_8	remission	0.839904
CCTAAAGGTCAGAAGC-1_8	remission	0.643376
CCTAAAGTCTGCTGCT-1_8	remission	0.702125
CCTACACAGGAGCGTT-1_8	remission	0.80264
CCTACCAAGACTCGGA-1_8	remission	0.692678
CCTACCACACGGTAAG-1_8	remission	0.634238
CCTAGCTCATCCAACA-1_8	remission	0.756097
CCTCTGACATTGGGCC-1_8	remission	0.71923
CCTCTGAGTGAAAGAG-1_8	remission	0.604205
CCTTACGGTGTAAGTA-1_8	remission	0.918
CCTTCCCTCAAGATCC-1_8	remission	0.692992
CGAACATAGCTGGAAC-1_8	remission	0.497013
CGACCTTGTCATGCAT-1_8	remission	0.920609
CGACCTTTCGGATGTT-1_8	remission	0.769381
CGAGAAGAGAACAATC-1_8	remission	0.616783
CGATGGCTCATCATTC-1_8	remission	0.909732
CGCCAAGGTACACCGC-1_8	remission	0.770093
CGCCAAGGTTAAGTAG-1_8	remission	0.675436
CGCGGTACACCAGGTC-1_8	remission	0.676073
CGCGGTAGTTCAGTAC-1_8	remission	0.635029
CGCTATCAGCCCTAAT-1_8	remission	0.556217
CGCTATCCACTTAAGC-1_8	remission	0.728041
CGCTGGAAGATATACG-1_8	remission	0.328674
CGCTGGACACGGTAGA-1_8	remission	0.563648
CGCTGGATCTTCGAGA-1_8	remission	0.66827
CGGACACAGACACGAC-1_8	remission	0.765643
CGGACACCACAAGACG-1_8	remission	0.707918
CGGACACGTGAAGGCT-1_8	remission	0.472785
CGGACGTTCGCCTGAG-1_8	remission	0.497607
CGGACTGGTAATTGGA-1_8	remission	0.677675
CGGACTGGTACAGTGG-1_8	remission	0.52092
CGGACTGTCTACTATC-1_8	remission	0.737906
CGGAGTCCAATGGAAT-1_8	remission	0.136075
CGGGTCAAGTTCGCGC-1_8	remission	0.747376
CGGGTCAGTCACACGC-1_8	remission	0.687646
CGGTTAAAGGAGCGAG-1_8	remission	0.59403
CGGTTAACAAGAAGAG-1_8	remission	0.68508
CGTAGCGTCCTAAGTG-1_8	remission	0.629192
CGTCACTAGAACAATC-1_8	remission	0.882122
CGTCACTAGGCCCTTG-1_8	remission	0.813536
CGTCAGGAGATGGGTC-1_8	remission	0.474864
CGTCCATCAGATGGGT-1_8	remission	0.489535
CGTCCATTCTGGTATG-1_8	remission	0.48394
CGTGAGCCAATGAAAC-1_8	remission	0.829624
CGTGTAAGTGCACCAC-1_8	remission	0.785574
CGTGTAAGTGTCAATC-1_8	remission	0.558595
CGTGTCTAGGATTCGG-1_8	remission	0.903522
CGTGTCTCAATGACCT-1_8	remission	0.671204
CGTGTCTTCGATCCCT-1_8	remission	0.690549
CGTTAGAAGTGACTCT-1_8	remission	0.642674
CGTTGGGAGGAATCGC-1_8	remission	0.695352
CGTTGGGTCATCGGAT-1_8	remission	0.837596
CTAACTTAGTTGAGTA-1_8	remission	0.716059
CTACATTAGAAGGTTT-1_8	remission	0.345211
CTACATTAGCGCCTCA-1_8	remission	0.712645
CTACATTCATCACGTA-1_8	remission	0.617196
CTAGCCTCAATGACCT-1_8	remission	0.639886
CTAGCCTGTTACTGAC-1_8	remission	0.687512
CTAGTGACAAGGTTCT-1_8	remission	0.773555
CTCACACGTTATGCGT-1_8	remission	0.738348
CTCCTAGTCTCTGCTG-1_8	remission	0.680953
CTCGAAAAGTGCAAGC-1_8	remission	0.476509
CTCGAGGAGAATCTCC-1_8	remission	0.74818
CTCGAGGTCCCGACTT-1_8	remission	0.663315
CTCGAGGTCGAACTGT-1_8	remission	0.436915
CTCGGGAAGACCTAGG-1_8	remission	0.739989
CTCGGGACACCTCGTT-1_8	remission	0.601967
CTCGGGATCAACTCTT-1_8	remission	0.683395
CTCGTACTCTCCCTGA-1_8	remission	0.195158
CTCTAATAGATGCGAC-1_8	remission	0.411936
CTCTAATCATACCATG-1_8	remission	0.563466
CTCTACGCATGTCCTC-1_8	remission	0.749502
CTCTACGGTAACGACG-1_8	remission	0.708133
CTCTACGGTACATGTC-1_8	remission	0.277641
CTCTGGTAGCCACGTC-1_8	remission	0.809508
CTGATCCCAAGGACAC-1_8	remission	0.586489
CTGCGGAGTTCCATGA-1_8	remission	0.737335
CTGCTGTCAAGTCATC-1_8	remission	0.614379
CTGCTGTTCATTTGGG-1_8	remission	0.689248
CTGGTCTAGGGTATCG-1_8	remission	0.627236
CTGGTCTTCATTTGGG-1_8	remission	0.68395
CTGTGCTGTTCGGGCT-1_8	remission	0.699464
CTGTGCTGTTTACTCT-1_8	remission	0.663068
CTGTGCTTCAGTTGAC-1_8	remission	0.813316
CTGTTTAAGGATCGCA-1_8	remission	0.537731
CTTACCGCAGTGGGAT-1_8	remission	0.550213
CTTAGGACATTGGCGC-1_8	remission	0.663314
CTTCTCTAGCCACGTC-1_8	remission	0.702413
CTTCTCTCAGTCCTTC-1_8	remission	0.846871
CTTTGCGCACGGTAAG-1_8	remission	0.879538
GAAATGACAATGGAGC-1_8	remission	0.54247
GAAATGACATGAAGTA-1_8	remission	0.462341
GAACATCGTAGGCTGA-1_8	remission	0.773337
GAACGGATCTCCAGGG-1_8	remission	0.755147
GAATAAGCATGACATC-1_8	remission	0.720926
GAATAAGTCTAAGCCA-1_8	remission	0.472938
GAATGAATCGTCGTTC-1_8	remission	0.680707
GACACGCAGGAATCGC-1_8	remission	0.672999
GACACGCCATCCGGGT-1_8	remission	0.701592
GACAGAGAGAGGGCTT-1_8	remission	0.7395
GACAGAGGTCGAGTTT-1_8	remission	0.480278
GACCAATAGCCAGAAC-1_8	remission	0.668977
GACCAATCATCCCATC-1_8	remission	0.800138
GACCAATTCCGATATG-1_8	remission	0.622363
GACCTGGTCAACACTG-1_8	remission	0.79483
GACGCGTAGCTATGCT-1_8	remission	0.746691
GACGGCTAGTGTACGG-1_8	remission	0.542764
GACGGCTCATCAGTCA-1_8	remission	0.817285
GACGTGCCATGAAGTA-1_8	remission	0.747759
GACGTTAAGTACATGA-1_8	remission	0.196335
GACGTTACATTGCGGC-1_8	remission	0.633189
GACGTTAGTCGTCTTC-1_8	remission	0.735452
GACTACAGTCTGGAGA-1_8	remission	0.83858
GAGTCCGGTGAGGGTT-1_8	remission	0.708424
GAGTCCGGTTAAAGAC-1_8	remission	0.790659
GATCGATCATTCACTT-1_8	remission	0.745634
GATCGTAAGATATACG-1_8	remission	0.670238
GATCTAGGTACCTACA-1_8	remission	0.558054
GATGAAATCTTCAACT-1_8	remission	0.547375
GATGAGGCAGACACTT-1_8	remission	0.750721
GATGAGGTCTATGTGG-1_8	remission	0.807762
GATGCTATCAATCACG-1_8	remission	0.705588
GATTCAGAGATCTGAA-1_8	remission	0.798757
GATTCAGGTAAGAGAG-1_8	remission	0.606978
GATTCAGGTCCATCCT-1_8	remission	0.811676
GCAAACTAGCGAAGGG-1_8	remission	0.876282
GCAAACTGTCTCTTAT-1_8	remission	0.794982
GCAAACTTCCAACCAA-1_8	remission	0.575819
GCAATCATCATTTGGG-1_8	remission	0.140861
GCACATATCAGCACAT-1_8	remission	0.666198
GCACTCTTCTGATTCT-1_8	remission	0.637284
GCAGCCACATAAGACA-1_8	remission	0.793375
GCAGTTAGTCAGAGGT-1_8	remission	0.748145
GCATACATCTGCCCTA-1_8	remission	0.701108
GCATACATCTGGTTCC-1_8	remission	0.759177
GCATGCGAGGAGTACC-1_8	remission	0.754829
GCATGTAGTAATCGTC-1_8	remission	0.485049
GCCAAATGTTTAGCTG-1_8	remission	0.630125
GCCTCTAAGTTATCGC-1_8	remission	0.523449
GCCTCTATCTCCAACC-1_8	remission	0.782558
GCGACCATCCCTAATT-1_8	remission	0.785175
GCGAGAAGTCCCTTGT-1_8	remission	0.71306
GCGAGAAGTTCACGGC-1_8	remission	0.477136
GCGCAACAGCCAACAG-1_8	remission	0.556736
GCGGGTTTCTAACTCT-1_8	remission	0.67579
GCTCCTATCCCTCAGT-1_8	remission	0.780082
GCTCTGTGTCCAGTAT-1_8	remission	0.678436
GCTCTGTTCTTACCGC-1_8	remission	0.707003
GCTGCAGAGCAGCCTC-1_8	remission	0.44415
GCTGCAGGTTAAGACA-1_8	remission	0.326704
GCTGCGAAGACAAGCC-1_8	remission	0.600755
GCTGCTTCATCTACGA-1_8	remission	0.800586
GCTGCTTGTGTGGCTC-1_8	remission	0.65115
GCTGGGTGTAATCGTC-1_8	remission	0.691949
GCTGGGTGTCACCTAA-1_8	remission	0.734288
GCTGGGTGTTGTACAC-1_8	remission	0.77359
GCTTCCAAGAGACTAT-1_8	remission	0.713831
GCTTGAATCTTCGAGA-1_8	remission	0.823115
GGAAAGCGTGCAGACA-1_8	remission	0.638967
GGAAAGCTCAGTGCAT-1_8	remission	0.704581
GGAACTTGTTCCGTCT-1_8	remission	0.605351
GGAACTTTCCATGAGT-1_8	remission	0.831197
GGAACTTTCGCAAGCC-1_8	remission	0.673401
GGACAAGAGCTTCGCG-1_8	remission	0.431623
GGACAAGGTAAACACA-1_8	remission	0.825486
GGACAGACATCATCCC-1_8	remission	0.617033
GGACAGAGTCTTCAAG-1_8	remission	0.745112
GGACATTAGCAGATCG-1_8	remission	0.694254
GGACATTCAAGCCGCT-1_8	remission	0.715493
GGACGTCTCCAGTATG-1_8	remission	0.679583
GGATTACCAAACAACA-1_8	remission	0.710285
GGCCGATTCGAGAGCA-1_8	remission	0.747404
GGCGACTCAAGGTTCT-1_8	remission	0.390945
GGCGACTCACCACCAG-1_8	remission	0.729209
GGCGACTTCAACACTG-1_8	remission	0.674233
GGCGACTTCTACTTAC-1_8	remission	0.830712
GGCGACTTCTCATTCA-1_8	remission	0.698181
GGCTCGAAGCAATATG-1_8	remission	0.773259
GGCTGGTGTTCTGAAC-1_8	remission	0.657119
GGGAATGAGCGCCTTG-1_8	remission	0.810383
GGGAATGGTTAGATGA-1_8	remission	0.517623
GGGACCTGTTCAACCA-1_8	remission	0.6581
GGGAGATCATAAAGGT-1_8	remission	0.173147
GGGCACTCAGTGGGAT-1_8	remission	0.797145
GGGTTGCGTACAGACG-1_8	remission	0.456131
GGGTTGCTCCTTGACC-1_8	remission	0.371061
GGTGAAGAGACAATAC-1_8	remission	0.464761
GGTGCGTAGTTACGGG-1_8	remission	0.84013
GGTGTTAAGCACACAG-1_8	remission	0.670102
GGTGTTAAGGCAGGTT-1_8	remission	0.656705
GTAACTGAGAGCTGCA-1_8	remission	0.668713
GTAACTGCACCTCGTT-1_8	remission	0.771693
GTACGTAAGCAACGGT-1_8	remission	0.767234
GTACGTACATCAGTAC-1_8	remission	0.74606
GTACGTAGTGTAATGA-1_8	remission	0.726447
GTACGTATCTACGAGT-1_8	remission	0.63121
GTACTCCAGGTCATCT-1_8	remission	0.444921
GTACTCCCACCGTTGG-1_8	remission	0.73936
GTATTCTGTCATCGGC-1_8	remission	0.713529
GTCAAGTAGACATAAC-1_8	remission	0.529107
GTCAAGTGTGTGTGCC-1_8	remission	0.830433
GTCAAGTTCGCGCCAA-1_8	remission	0.712685
GTCACAACATTCCTCG-1_8	remission	0.843544
GTCACAATCCATGAGT-1_8	remission	0.665911
GTCATTTAGATCTGCT-1_8	remission	0.819173
GTCCTCAAGTAGCCGA-1_8	remission	0.768577
GTCCTCAGTTTGTTTC-1_8	remission	0.709111
GTCGGGTAGACTAAGT-1_8	remission	0.687507
GTCGGGTGTCTTCAAG-1_8	remission	0.561365
GTCGGGTGTCTTGCGG-1_8	remission	0.79292
GTCGGGTTCCGCAAGC-1_8	remission	0.689886
GTCTTCGGTTTAGGAA-1_8	remission	0.749267
GTGAAGGAGTGTTAGA-1_8	remission	0.704245
GTGAAGGCATCAGTAC-1_8	remission	0.807497
GTGAAGGGTCCGTCAG-1_8	remission	0.827968
GTGCAGCAGTACGCGA-1_8	remission	0.821577
GTGCAGCGTGCAGACA-1_8	remission	0.563671
GTGCATACATAAGACA-1_8	remission	0.835151
GTGCATAGTAATCACC-1_8	remission	0.75722
GTGCGGTGTCTGCGGT-1_8	remission	0.759973
GTGCTTCAGCCACGTC-1_8	remission	0.666122
GTGCTTCAGTAGATGT-1_8	remission	0.700113
GTGTGCGAGCCACGCT-1_8	remission	0.727633
GTGTGCGAGTAGGCCA-1_8	remission	0.688357
GTGTGCGCAACTGCGC-1_8	remission	0.769225
GTGTTAGTCTCGGACG-1_8	remission	0.694228
GTTAAGCAGATTACCC-1_8	remission	0.731962
GTTACAGCAATCGGTT-1_8	remission	0.581303
GTTACAGGTAGCTGCC-1_8	remission	0.366534
GTTACAGTCCGCATAA-1_8	remission	0.882132
GTTCATTCACGAGGTA-1_8	remission	0.71632
GTTCGGGGTACCAGTT-1_8	remission	0.754624
GTTCTCGGTTCATGGT-1_8	remission	0.753126
TAAACCGTCGTTTAGG-1_8	remission	0.669727
TACACGAAGTACGCGA-1_8	remission	0.727552
TACAGTGGTAGCGTAG-1_8	remission	0.745479
TACCTATAGATGGCGT-1_8	remission	0.837033
TACCTATGTAACGACG-1_8	remission	0.674759
TACCTATTCCTGTACC-1_8	remission	0.629534
TACCTATTCTTGTATC-1_8	remission	0.684276
TACCTTACAGACGTAG-1_8	remission	0.630211
TACGGGCGTCAGAGGT-1_8	remission	0.674448
TACTCATGTCTGCCAG-1_8	remission	0.168133
TACTCATTCGCAGGCT-1_8	remission	0.163252
TACTCGCAGGCGCTCT-1_8	remission	0.561387
TACTCGCCAATCTGCA-1_8	remission	0.683734
TACTTACGTACGACCC-1_8	remission	0.813847
TACTTACTCTCTGCTG-1_8	remission	0.739617
TACTTGTGTGTCAATC-1_8	remission	0.73336
TAGAGCTGTCCAGTGC-1_8	remission	0.81097
TAGAGCTTCGCGGATC-1_8	remission	0.946063
TAGTGGTCAATGTTGC-1_8	remission	0.698835
TAGTGGTCACTTAAGC-1_8	remission	0.512778
TAGTGGTGTCATCGGC-1_8	remission	0.758616
TAGTTGGTCACTCTTA-1_8	remission	0.744419
TATCAGGTCATATCGG-1_8	remission	0.710124
TATCAGGTCTCTTATG-1_8	remission	0.923572
TATCAGGTCTGCTGCT-1_8	remission	0.791487
TATCTCATCACCGTAA-1_8	remission	0.522664
TATCTCATCTGCTTGC-1_8	remission	0.786208
TATGCCCAGAGTGACC-1_8	remission	0.319613
TATGCCCCAATCCGAT-1_8	remission	0.684566
TATGCCCTCCTAGTGA-1_8	remission	0.735924
TCAACGACATCATCCC-1_8	remission	0.661042
TCAATCTAGCCAGGAT-1_8	remission	0.683493
TCAATCTTCACAATGC-1_8	remission	0.755093
TCAATCTTCTATGTGG-1_8	remission	0.911843
TCACAAGTCGGCGGTT-1_8	remission	0.665175
TCACAAGTCTGCTGCT-1_8	remission	0.7558
TCAGATGGTAGCTGCC-1_8	remission	0.77864
TCAGATGTCCTCAATT-1_8	remission	0.645879
TCAGCAAAGGAGTTGC-1_8	remission	0.550021
TCAGCAAGTGGTGTAG-1_8	remission	0.725008
TCAGCTCAGTGCAAGC-1_8	remission	0.702517
TCAGCTCTCACATACG-1_8	remission	0.826381
TCAGGATCACTCGACG-1_8	remission	0.618597
TCAGGTAGTGGTAACG-1_8	remission	0.714559
TCCACACTCTCTAAGG-1_8	remission	0.490783
TCCACACTCTTGCCGT-1_8	remission	0.838895
TCGAGGCCATTAACCG-1_8	remission	0.550596
TCGCGAGGTGGTCTCG-1_8	remission	0.14823
TCGCGTTAGAGAGCTC-1_8	remission	0.399419
TCGCGTTCACATTTCT-1_8	remission	0.141582
TCGGGACGTTATCCGA-1_8	remission	0.444477
TCGTACCGTGTTCTTT-1_8	remission	0.808516
TCTATTGAGAAGCCCA-1_8	remission	0.661473
TCTATTGCACACTGCG-1_8	remission	0.490319
TCTCTAAAGTGGTAAT-1_8	remission	0.671507
TCTCTAACAGCTTAAC-1_8	remission	0.860836
TCTGAGAGTCGACTAT-1_8	remission	0.658398
TCTGAGAGTCGTCTTC-1_8	remission	0.675441
TCTGGAAAGAGAGCTC-1_8	remission	0.916965
TGACAACAGATGGCGT-1_8	remission	0.648685
TGACTAGAGAGAACAG-1_8	remission	0.703589
TGACTAGCACAACGTT-1_8	remission	0.60577
TGACTAGGTAGAGCTG-1_8	remission	0.804661
TGAGAGGCAGAGCCAA-1_8	remission	0.769375
TGAGAGGTCTGAGTGT-1_8	remission	0.682842
TGAGCATAGAGGGCTT-1_8	remission	0.837776
TGAGGGAGTAACGCGA-1_8	remission	0.760596
TGATTTCCAAAGTGCG-1_8	remission	0.689627
TGATTTCCACGGTTTA-1_8	remission	0.714711
TGATTTCTCAGTTTGG-1_8	remission	0.742437
TGCACCTGTAGCCTCG-1_8	remission	0.681603
TGCACCTTCGATCCCT-1_8	remission	0.813552
TGCCAAAAGCGCTCCA-1_8	remission	0.724866
TGCCCATGTCTGATCA-1_8	remission	0.660092
TGCCCTAAGGTGGGTT-1_8	remission	0.69162
TGCCCTAAGTCAATAG-1_8	remission	0.614553
TGCGCAGCAAGCTGGA-1_8	remission	0.750716
TGCGCAGTCCTAGTGA-1_8	remission	0.80333
TGCGTGGAGCCACGCT-1_8	remission	0.820267
TGCGTGGGTGTGACCC-1_8	remission	0.694355
TGCTACCAGATATGCA-1_8	remission	0.612916
TGCTACCGTAGCTTGT-1_8	remission	0.8355
TGCTACCGTGGCTCCA-1_8	remission	0.690658
TGCTACCTCTTGCATT-1_8	remission	0.854199
TGCTGCTGTACCGTTA-1_8	remission	0.793859
TGCTGCTGTTCCAACA-1_8	remission	0.604374
TGCTGCTTCATGTCCC-1_8	remission	0.695529
TGGACGCCAACGATGG-1_8	remission	0.63258
TGGACGCGTCGTCTTC-1_8	remission	0.717134
TGGCCAGAGAATTCCC-1_8	remission	0.442542
TGGCGCACATCAGTCA-1_8	remission	0.530825
TGGCTGGTCAGTGCAT-1_8	remission	0.706108
TGGGAAGGTGGCAAAC-1_8	remission	0.50082
TGGGCGTCATAGACTC-1_8	remission	0.622586
TGGTTAGCACCCAGTG-1_8	remission	0.75381
TGGTTAGCATGGTAGG-1_8	remission	0.761135
TGGTTCCTCCTGCTTG-1_8	remission	0.964323
TGTCCCAAGGCACATG-1_8	remission	0.913818
TTAGGCACATACGCTA-1_8	remission	0.768159
TTCCCAGTCGAATGGG-1_8	remission	0.771803
TTCCCAGTCTTGTCAT-1_8	remission	0.780997
TTCGGTCCAACTTGAC-1_8	remission	0.453083
TTCGGTCTCTCCGGTT-1_8	remission	0.804165
TTCTACATCAGCAACT-1_8	remission	0.71157
TTCTCAAAGCCACCTG-1_8	remission	0.762661
TTCTCCTTCAAACCGT-1_8	remission	0.658544
TTCTCCTTCCGCGGTA-1_8	remission	0.906774
TTCTTAGCAAGTTAAG-1_8	remission	0.709353
TTCTTAGTCGCTAGCG-1_8	remission	0.810944
TTGACTTTCAGCTCGG-1_8	remission	0.712597
TTGGAACCACCTCGGA-1_8	remission	0.720025
TTGGCAACAGTGGAGT-1_8	remission	0.632751
TTGGCAATCCCAACGG-1_8	remission	0.923778
TTTACTGAGCTGGAAC-1_8	remission	0.784048
TTTACTGTCCGAGCCA-1_8	remission	0.885657
TTTCCTCAGGGCTTCC-1_8	remission	0.746767
TTTCCTCGTGGTAACG-1_8	remission	0.289362
TTTGCGCGTGATGCCC-1_8	remission	0.754713
TTTGGTTTCCGCATCT-1_8	remission	0.660733
AAACCTGAGAGACTAT-1_9	remission	0.850193
AAACCTGAGCACCGCT-1_9	remission	0.737067
AAACCTGAGGTAGCTG-1_9	remission	0.859284
AAACCTGGTGCCTGTG-1_9	remission	0.569561
AAACCTGTCAGTACGT-1_9	remission	0.812015
AAACCTGTCCCGGATG-1_9	remission	0.791952
AAACCTGTCGCACTCT-1_9	remission	0.811291
AAACGGGAGACTGTAA-1_9	remission	0.69954
AAACGGGCAATCCAAC-1_9	remission	0.791822
AAACGGGCACGCTTTC-1_9	remission	0.935584
AAACGGGGTCTTCTCG-1_9	remission	0.897776
AAACGGGTCGAGAGCA-1_9	remission	0.932578
AAACGGGTCGTTGCCT-1_9	remission	0.877991
AAACGGGTCTTTAGTC-1_9	remission	0.801396
AAAGATGAGGGTTTCT-1_9	remission	0.873997
AAAGATGCAATCCAAC-1_9	remission	0.866845
AAAGATGCAGACAAAT-1_9	remission	0.916529
AAAGATGCATTTCACT-1_9	remission	0.931823
AAAGATGGTGAGGCTA-1_9	remission	0.746382
AAAGATGGTGCCTGTG-1_9	remission	0.64508
AAAGATGGTTGAACTC-1_9	remission	0.86126
AAAGCAACACCAGTTA-1_9	remission	0.866894
AAAGCAAGTAGAGCTG-1_9	remission	0.84386
AAAGCAAGTGCATCTA-1_9	remission	0.819469
AAAGCAAGTTAAGGGC-1_9	remission	0.882904
AAAGCAATCATGTGGT-1_9	remission	0.889878
AAAGCAATCCGTAGTA-1_9	remission	0.752835
AAAGCAATCGTCTGAA-1_9	remission	0.831441
AAAGTAGAGTCTTGCA-1_9	remission	0.956394
AAAGTAGCATTCTTAC-1_9	remission	0.808311
AAATGCCAGATAGCAT-1_9	remission	0.857559
AAATGCCCATTGGCGC-1_9	remission	0.892815
AAATGCCGTGACCAAG-1_9	remission	0.710612
AAATGCCGTGGCCCTA-1_9	remission	0.921862
AACACGTAGACCCACC-1_9	remission	0.76905
AACACGTAGGTGCAAC-1_9	remission	0.945173
AACACGTAGTCCAGGA-1_9	remission	0.774796
AACACGTCAACGATGG-1_9	remission	0.927648
AACACGTCAAGAAGAG-1_9	remission	0.651031
AACACGTCACCACGTG-1_9	remission	0.943447
AACACGTCATCGATTG-1_9	remission	0.895848
AACACGTTCGTAGATC-1_9	remission	0.825802
AACACGTTCTACTATC-1_9	remission	0.907975
AACCATGAGGTGGGTT-1_9	remission	0.761637
AACCATGCAAGTAGTA-1_9	remission	0.803271
AACCATGCAGTAAGCG-1_9	remission	0.694265
AACCATGGTCTAGGTT-1_9	remission	0.634948
AACCATGGTTAAAGTG-1_9	remission	0.920897
AACCATGGTTATCCGA-1_9	remission	0.84728
AACCATGTCACGAAGG-1_9	remission	0.844352
AACCATGTCTCTAAGG-1_9	remission	0.935785
AACCATGTCTTCGAGA-1_9	remission	0.854306
AACCGCGCAGATAATG-1_9	remission	0.821095
AACCGCGGTAGCACGA-1_9	remission	0.9185
AACCGCGGTTCGAATC-1_9	remission	0.974123
AACCGCGTCAGTACGT-1_9	remission	0.898572
AACGTTGCACGACTCG-1_9	remission	0.922385
AACGTTGCACGTGAGA-1_9	remission	0.853733
AACGTTGCAGACAAAT-1_9	remission	0.974627
AACGTTGGTCAATACC-1_9	remission	0.782422
AACGTTGGTTGTCTTT-1_9	remission	0.813482
AACGTTGTCACCCGAG-1_9	remission	0.851316
AACGTTGTCTCTGTCG-1_9	remission	0.627227
AACTCAGCACACCGAC-1_9	remission	0.541537
AACTCAGCACCGAATT-1_9	remission	0.936548
AACTCAGGTTATGTGC-1_9	remission	0.787655
AACTCAGTCCACGAAT-1_9	remission	0.941635
AACTCAGTCCTGCTTG-1_9	remission	0.756208
AACTCCCGTAACGACG-1_9	remission	0.821018
AACTCCCGTCTAGAGG-1_9	remission	0.739798
AACTCCCTCCTCGCAT-1_9	remission	0.936486
AACTCCCTCTCTTATG-1_9	remission	0.981545
AACTCCCTCTGCTTGC-1_9	remission	0.823369
AACTCTTAGCGAGAAA-1_9	remission	0.661766
AACTCTTAGTGACTCT-1_9	remission	0.838011
AACTCTTCAGACGCAA-1_9	remission	0.711308
AACTCTTGTTAGGGTG-1_9	remission	0.778801
AACTCTTGTTCCACGG-1_9	remission	0.85733
AACTCTTTCATGTCCC-1_9	remission	0.774005
AACTGGTAGACACGAC-1_9	remission	0.862067
AACTGGTAGCCCAGCT-1_9	remission	0.939213
AACTGGTGTAGCGCTC-1_9	remission	0.804467
AACTGGTGTCAACTGT-1_9	remission	0.849643
AACTGGTGTCTGCGGT-1_9	remission	0.746459
AACTGGTGTCTTGATG-1_9	remission	0.955567
AACTGGTGTTGAACTC-1_9	remission	0.851062
AACTGGTTCATATCGG-1_9	remission	0.811754
AACTGGTTCGCGTTTC-1_9	remission	0.5594
AACTTTCAGACCTAGG-1_9	remission	0.907903
AACTTTCAGTACGATA-1_9	remission	0.928018
AACTTTCCAAGGGTCA-1_9	remission	0.938323
AACTTTCCACAAGACG-1_9	remission	0.910588
AACTTTCCACCCATTC-1_9	remission	0.922216
AACTTTCGTACGAAAT-1_9	remission	0.888938
AACTTTCTCCCAAGTA-1_9	remission	0.806692
AAGACCTAGGTACTCT-1_9	remission	0.916281
AAGACCTAGTACATGA-1_9	remission	0.923262
AAGACCTCAATGTTGC-1_9	remission	0.841633
AAGACCTCATCACGAT-1_9	remission	0.780894
AAGACCTGTAAGAGAG-1_9	remission	0.707251
AAGACCTGTTAAGATG-1_9	remission	0.836846
AAGACCTTCTTGAGGT-1_9	remission	0.850404
AAGCCGCAGCGCTCCA-1_9	remission	0.691478
AAGCCGCAGCGTCAAG-1_9	remission	0.910642
AAGCCGCAGGAATCGC-1_9	remission	0.91807
AAGCCGCCACCGAATT-1_9	remission	0.919899
AAGCCGCGTACCGTAT-1_9	remission	0.823209
AAGCCGCGTGGCAAAC-1_9	remission	0.912986
AAGCCGCTCAAACGGG-1_9	remission	0.756548
AAGGAGCCAAACTGTC-1_9	remission	0.731692
AAGGAGCCAAGGCTCC-1_9	remission	0.770661
AAGGAGCTCATCTGTT-1_9	remission	0.820034
AAGGAGCTCTGGGCCA-1_9	remission	0.912883
AAGGCAGAGAAACCAT-1_9	remission	0.803386
AAGGCAGGTAGAGCTG-1_9	remission	0.810536
AAGGTTCAGCATGGCA-1_9	remission	0.830764
AAGGTTCAGGCATGTG-1_9	remission	0.920119
AAGGTTCAGTACGTAA-1_9	remission	0.950716
AAGGTTCCACAGGTTT-1_9	remission	0.867369
AAGGTTCTCAGTGCAT-1_9	remission	0.821294
AAGGTTCTCGCCAGCA-1_9	remission	0.882611
AAGTCTGAGACTAAGT-1_9	remission	0.874081
AAGTCTGGTATGAATG-1_9	remission	0.817784
AAGTCTGGTTCGAATC-1_9	remission	0.545163
AAGTCTGTCCACGTGG-1_9	remission	0.739453
AAGTCTGTCCGTTGTC-1_9	remission	0.708509
AAGTCTGTCCTTGCCA-1_9	remission	0.641086
AAGTCTGTCTCCAGGG-1_9	remission	0.831919
AATCCAGAGACAATAC-1_9	remission	0.759558
AATCCAGCACTACAGT-1_9	remission	0.662434
AATCCAGCAGGGCATA-1_9	remission	0.920398
AATCCAGCATGTCTCC-1_9	remission	0.884091
AATCCAGGTATAGGGC-1_9	remission	0.932387
AATCCAGGTCGGATCC-1_9	remission	0.83504
AATCCAGGTGGTACAG-1_9	remission	0.85148
AATCCAGGTTCGAATC-1_9	remission	0.9275
AATCGGTAGAGTCTGG-1_9	remission	0.834703
AATCGGTGTAGAGCTG-1_9	remission	0.67784
AATCGGTTCTGTGCAA-1_9	remission	0.886117
ACACCAAAGAGCTATA-1_9	remission	0.813355
ACACCAACAAGTAGTA-1_9	remission	0.889094
ACACCAACAATGGAAT-1_9	remission	0.90973
ACACCAACATCTATGG-1_9	remission	0.930997
ACACCAACATGGTTGT-1_9	remission	0.822802
ACACCAAGTGTTGGGA-1_9	remission	0.896608
ACACCAATCACTCCTG-1_9	remission	0.927918
ACACCAATCCCTTGCA-1_9	remission	0.890229
ACACCAATCGCATGGC-1_9	remission	0.880405
ACACCCTAGCTAGGCA-1_9	remission	0.933627
ACACCCTAGGGCTTGA-1_9	remission	0.930583
ACACCCTCAATCGGTT-1_9	remission	0.752527
ACACCCTGTACGACCC-1_9	remission	0.890812
ACACCCTTCAGCTCGG-1_9	remission	0.834078
ACACCGGAGGACTGGT-1_9	remission	0.831089
ACACCGGGTAAGGGCT-1_9	remission	0.925535
ACACCGGGTATTACCG-1_9	remission	0.894965
ACACCGGGTTTAGCTG-1_9	remission	0.793863
ACACCGGTCGGATGGA-1_9	remission	0.909783
ACACCGGTCTAAGCCA-1_9	remission	0.830341
ACACTGACACAGTCGC-1_9	remission	0.811382
ACACTGACAGGGTACA-1_9	remission	0.98072
ACACTGAGTCATCGGC-1_9	remission	0.852343
ACACTGAGTTAGATGA-1_9	remission	0.782638
ACACTGAGTTGTACAC-1_9	remission	0.86552
ACAGCCGAGGAGTCTG-1_9	remission	0.854164
ACAGCCGAGGCATGGT-1_9	remission	0.808827
ACAGCCGAGTGTACGG-1_9	remission	0.72237
ACAGCCGAGTGTTAGA-1_9	remission	0.968556
ACAGCCGCAAAGAATC-1_9	remission	0.918978
ACAGCCGCACAGACAG-1_9	remission	0.893359
ACAGCCGCATAGTAAG-1_9	remission	0.777303
ACAGCCGCATTACGAC-1_9	remission	0.730276
ACAGCCGGTGTGCGTC-1_9	remission	0.834611
ACAGCTAAGACAGGCT-1_9	remission	0.80812
ACAGCTAAGAGACGAA-1_9	remission	0.900779
ACAGCTAAGTATGACA-1_9	remission	0.892753
ACAGCTACAAGCGAGT-1_9	remission	0.914274
ACAGCTACAAGTAGTA-1_9	remission	0.765234
ACAGCTACAGCCTGTG-1_9	remission	0.757294
ACAGCTACAGGATCGA-1_9	remission	0.8136
ACAGCTAGTTACAGAA-1_9	remission	0.924691
ACAGCTATCACTGGGC-1_9	remission	0.733176
ACATACGCACCTATCC-1_9	remission	0.982653
ACATACGCAGACGTAG-1_9	remission	0.896958
ACATACGCATTTGCCC-1_9	remission	0.817836
ACATACGGTCGCATAT-1_9	remission	0.862169
ACATACGTCCGCAGTG-1_9	remission	0.921288
ACATACGTCTTCGAGA-1_9	remission	0.923899
ACATCAGCAGCTCCGA-1_9	remission	0.727764
ACATCAGCATCGGTTA-1_9	remission	0.577324
ACATCAGCATGCCTTC-1_9	remission	0.820049
ACATCAGGTAAGTTCC-1_9	remission	0.8928
ACATCAGGTACGCTGC-1_9	remission	0.757533
ACATCAGGTGCTGTAT-1_9	remission	0.913061
ACATCAGTCCATTCTA-1_9	remission	0.849247
ACATCAGTCCGCAGTG-1_9	remission	0.746398
ACATGGTAGAGTACAT-1_9	remission	0.791215
ACATGGTCACAAGTAA-1_9	remission	0.648179
ACATGGTCAGCATGAG-1_9	remission	0.644386
ACATGGTCATCGGACC-1_9	remission	0.84259
ACATGGTGTCTAGGTT-1_9	remission	0.823538
ACCAGTAAGCCAGTAG-1_9	remission	0.75837
ACCAGTAAGGACACCA-1_9	remission	0.767885
ACCAGTACAGTGAGTG-1_9	remission	0.918442
ACCAGTAGTACATCCA-1_9	remission	0.833112
ACCAGTAGTTGCCTCT-1_9	remission	0.835437
ACCAGTATCAGCGATT-1_9	remission	0.926794
ACCAGTATCGTGGGAA-1_9	remission	0.918097
ACCCACTAGACACTAA-1_9	remission	0.795905
ACCCACTAGCTCCTTC-1_9	remission	0.756086
ACCCACTAGTCCAGGA-1_9	remission	0.908315
ACCCACTCAATGAAAC-1_9	remission	0.778347
ACCCACTCACCGGAAA-1_9	remission	0.812907
ACCCACTCACTTAACG-1_9	remission	0.955111
ACCCACTCAGCCTTGG-1_9	remission	0.898476
ACCCACTCAGTTTACG-1_9	remission	0.731843
ACCCACTGTCTTCAAG-1_9	remission	0.772752
ACCCACTGTTCCTCCA-1_9	remission	0.839038
ACCCACTTCAGCTCGG-1_9	remission	0.912094
ACCGTAACAAAGAATC-1_9	remission	0.821845
ACCGTAACACGCCAGT-1_9	remission	0.838847
ACCGTAACAGGGCATA-1_9	remission	0.792768
ACCGTAACATCTCCCA-1_9	remission	0.92869
ACCGTAACATTATCTC-1_9	remission	0.924404
ACCGTAAGTAGGCATG-1_9	remission	0.898953
ACCGTAAGTCAGAGGT-1_9	remission	0.777777
ACCGTAAGTCGCTTTC-1_9	remission	0.93095
ACCGTAAGTGCACCAC-1_9	remission	0.937292
ACCGTAATCCACTCCA-1_9	remission	0.806422
ACCTTTAAGGCTAGAC-1_9	remission	0.938574
ACCTTTAGTGACTCAT-1_9	remission	0.846132
ACCTTTATCACTTACT-1_9	remission	0.912973
ACCTTTATCCTAAGTG-1_9	remission	0.974836
ACCTTTATCGTCGTTC-1_9	remission	0.880215
ACGAGCCAGCCGCCTA-1_9	remission	0.813409
ACGAGCCCAAGGCTCC-1_9	remission	0.797675
ACGAGCCCATTACGAC-1_9	remission	0.811622
ACGAGCCGTAGCGTAG-1_9	remission	0.764636
[truncated: 5,035 more rows]

## Sheet: Figure7D
Figure 7D
Summary Statistics					Scaled ssGSEA Scores
Sample Category	Gene Set	Mean Scaled ssGSEA Score			Cell Id	Sample Category	M1	M2
Relapse	M1	-0.0578905			AAACCTGAGGATGGTC-1_1	Relapse	0.978164	-0.22798
Relapse	M2	0.0279844			AAACCTGGTCGGCACT-1_1	Relapse	0.948732	-0.00592572
CCR	M1	0.0634877			AAACCTGGTCTAGGTT-1_1	Relapse	0.349266	0.690575
CCR	M2	-0.0306901			AAACGGGAGAGGGATA-1_1	Relapse	-0.462763	-0.490449
					AAACGGGGTAGGGACT-1_1	Relapse	0.842144	0.813911
					AAACGGGGTGGTACAG-1_1	Relapse	0.557714	-0.282856
					AAAGATGGTCAGCTAT-1_1	Relapse	1.08618	0.518604
					AAAGCAAAGAAGGACA-1_1	Relapse	-1.00313	0.554334
					AAAGTAGAGAGCAATT-1_1	Relapse	0.992141	0.970155
					AAAGTAGGTCTAGGTT-1_1	Relapse	1.05569	0.458434
					AACACGTAGGCTAGCA-1_1	Relapse	0.94982	-0.374567
					AACACGTTCAGAAATG-1_1	Relapse	1.44569	0.853257
					AACACGTTCTCAAACG-1_1	Relapse	0.624095	1.36869
					AACCGCGAGCAATCTC-1_1	Relapse	0.951054	-0.0532434
					AACCGCGCAGGTCCAC-1_1	Relapse	0.903748	1.31197
					AACCGCGGTACTTAGC-1_1	Relapse	1.00642	0.661568
					AACGTTGAGAAACCAT-1_1	Relapse	0.977125	0.221977
					AACGTTGAGTAACCCT-1_1	Relapse	0.812158	1.99147
					AACGTTGGTTAAGGGC-1_1	Relapse	0.317701	-0.187874
					AACGTTGGTTGCTCCT-1_1	Relapse	1.21921	-0.883663
					AACGTTGTCGGTCCGA-1_1	Relapse	-0.0377848	0.604482
					AACTCAGGTTGAGTTC-1_1	Relapse	0.669691	0.0451001
					AACTCAGTCTACGAGT-1_1	Relapse	1.12825	0.0538979
					AACTCCCGTACTTCTT-1_1	Relapse	-2.20283	2.80231
					AACTCCCGTATAGTAG-1_1	Relapse	-1.45397	-1.50226
					AACTCCCGTGCCTGTG-1_1	Relapse	-0.00239759	1.22341
					AACTCCCTCTGTCTAT-1_1	Relapse	0.208314	0.215868
					AACTCTTAGTGCCATT-1_1	Relapse	0.671771	2.0366
					AACTCTTGTCACCCAG-1_1	Relapse	0.688612	1.55524
					AACTCTTTCCGTACAA-1_1	Relapse	-1.60474	0.586623
					AACTGGTAGCCCGAAA-1_1	Relapse	0.342732	0.949805
					AACTGGTAGGCGACAT-1_1	Relapse	1.57946	1.78535
					AACTGGTAGTCGTTTG-1_1	Relapse	0.712878	-0.624579
					AACTGGTCAATGAAAC-1_1	Relapse	0.810637	-1.60493
					AACTGGTCAGTACACT-1_1	Relapse	1.10981	1.05651
					AACTGGTGTGGTGTAG-1_1	Relapse	0.691058	-1.42069
					AACTTTCCATTGGCGC-1_1	Relapse	-0.249213	-0.619991
					AAGACCTCAGACGTAG-1_1	Relapse	0.782514	0.414559
					AAGCCGCCAGTCAGAG-1_1	Relapse	0.0900729	1.07361
					AAGCCGCGTGTTTGGT-1_1	Relapse	0.800947	0.91347
					AAGGAGCCAGCTCGAC-1_1	Relapse	0.402517	0.76026
					AAGGAGCCATCAGTAC-1_1	Relapse	0.780898	-0.247599
					AAGGAGCTCTGCCCTA-1_1	Relapse	-0.72289	0.887142
					AAGGCAGGTAGAGTGC-1_1	Relapse	0.776556	0.313439
					AAGGCAGGTTACGGAG-1_1	Relapse	-2.11353	-1.08744
					AAGGCAGTCCACGAAT-1_1	Relapse	1.35927	1.74169
					AAGGTTCCACGACGAA-1_1	Relapse	-0.362488	-0.545383
					AAGGTTCCATTATCTC-1_1	Relapse	-0.105446	0.731171
					AATCCAGGTTTGACAC-1_1	Relapse	0.270678	-0.523351
					AATCGGTGTCCGTTAA-1_1	Relapse	-2.15381	-0.722015
					AATCGGTGTCCTGCTT-1_1	Relapse	-0.331576	2.54804
					ACACCAAAGTGCTGCC-1_1	Relapse	0.091961	-0.616709
					ACACCAATCTGAGGGA-1_1	Relapse	0.876773	-0.477704
					ACACCCTAGCGCCTTG-1_1	Relapse	0.79017	-1.21982
					ACACCGGCACTCGACG-1_1	Relapse	0.322847	1.0114
					ACACCGGTCTTCATGT-1_1	Relapse	-0.961033	1.20277
					ACACTGAAGGCGATAC-1_1	Relapse	-0.834109	-1.12031
					ACACTGATCGCAAGCC-1_1	Relapse	0.59308	-0.18921
					ACACTGATCTTACCGC-1_1	Relapse	1.85224	0.386529
					ACAGCCGTCTATCCTA-1_1	Relapse	0.725731	0.350821
					ACAGCTAAGCCCAACC-1_1	Relapse	0.772966	-0.0130764
					ACAGCTACAACACCCG-1_1	Relapse	0.563238	-0.159326
					ACAGCTACACCAGTTA-1_1	Relapse	-7.19049	0.354885
					ACATACGAGACTGGGT-1_1	Relapse	0.0674266	-0.938153
					ACATACGAGAGCTATA-1_1	Relapse	0.927629	1.39658
					ACATACGAGGAGCGTT-1_1	Relapse	-0.0262396	0.986284
					ACATACGGTACAGCAG-1_1	Relapse	0.0398889	-0.257044
					ACATACGGTTATTCTC-1_1	Relapse	1.62342	0.24285
					ACATCAGAGAGAACAG-1_1	Relapse	0.0858454	0.881031
					ACATCAGTCTTACCTA-1_1	Relapse	-3.56758	-1.54791
					ACATGGTGTGTCTGAT-1_1	Relapse	1.14659	1.17817
					ACATGGTGTTGTACAC-1_1	Relapse	1.12972	1.72924
					ACCAGTAGTCCTAGCG-1_1	Relapse	0.508845	0.645378
					ACCCACTAGATCGGGT-1_1	Relapse	1.93232	0.600841
					ACCCACTAGTGTACGG-1_1	Relapse	-0.838845	-1.04157
					ACCCACTTCGGAGCAA-1_1	Relapse	0.908286	-0.0893395
					ACCGTAACAAGAGTCG-1_1	Relapse	0.867457	0.902892
					ACCGTAAGTTAGATGA-1_1	Relapse	0.298614	0.776697
					ACCGTAATCAACCATG-1_1	Relapse	0.483674	1.50473
					ACCGTAATCTCTAAGG-1_1	Relapse	0.371733	-0.178933
					ACCTTTATCAGGATCT-1_1	Relapse	0.523692	1.69509
					ACGAGCCGTCACCTAA-1_1	Relapse	0.329718	2.59175
					ACGAGCCGTCCGAATT-1_1	Relapse	-0.645332	0.765322
					ACGAGGATCGTCGTTC-1_1	Relapse	1.23864	0.431825
					ACGATACAGTGTGAAT-1_1	Relapse	0.923132	-0.303297
					ACGATACGTCGGCACT-1_1	Relapse	0.719754	1.07639
					ACGATACTCTGCCAGG-1_1	Relapse	1.35617	0.337085
					ACGATGTAGGACGAAA-1_1	Relapse	0.835988	1.36621
					ACGATGTCAACACCTA-1_1	Relapse	0.264408	0.452761
					ACGATGTCAATCACAC-1_1	Relapse	1.07224	-1.56727
					ACGATGTGTGTGGCTC-1_1	Relapse	0.332675	1.33676
					ACGATGTTCCCTGACT-1_1	Relapse	0.129851	1.57349
					ACGCAGCAGTATTGGA-1_1	Relapse	0.722803	0.893231
					ACGCAGCGTCATCGGC-1_1	Relapse	-0.00525766	0.526031
					ACGCCAGTCCTATTCA-1_1	Relapse	0.95753	-0.254183
					ACGCCGAAGACGACGT-1_1	Relapse	1.53832	-0.812033
					ACGCCGAAGACGCTTT-1_1	Relapse	-1.41488	-0.854246
					ACGCCGAAGGGATGGG-1_1	Relapse	-1.99285	-0.240932
					ACGGAGACAACGATGG-1_1	Relapse	0.645335	-0.542706
					ACGGAGAGTGCTAGCC-1_1	Relapse	-0.140292	2.25946
					ACGGCCACATCTATGG-1_1	Relapse	0.740128	1.09125
					ACGGCCAGTAGGGTAC-1_1	Relapse	-0.467364	1.25577
					ACGGCCAGTCAAACTC-1_1	Relapse	0.484484	1.2563
					ACGGGCTGTCTGCCAG-1_1	Relapse	0.86642	0.448112
					ACGGGCTTCGATCCCT-1_1	Relapse	0.963888	1.59848
					ACGGGTCTCTAACTTC-1_1	Relapse	0.647353	1.87383
					ACGTCAAGTCGAGATG-1_1	Relapse	1.43089	0.738301
					ACGTCAATCAACACGT-1_1	Relapse	0.381502	-0.278078
					ACTATCTCATTAGGCT-1_1	Relapse	0.950327	-0.0410582
					ACTATCTGTACTCAAC-1_1	Relapse	0.823528	0.302966
					ACTATCTGTCCGAAGA-1_1	Relapse	1.08466	-0.578201
					ACTATCTGTTCAGTAC-1_1	Relapse	0.463586	1.12327
					ACTGAACAGATGCGAC-1_1	Relapse	0.401532	-0.766609
					ACTGAACCATAACCTG-1_1	Relapse	-0.21734	1.5733
					ACTGAACGTCGCTTCT-1_1	Relapse	-1.57627	-0.519044
					ACTGAGTCAGATTGCT-1_1	Relapse	0.524042	-0.942209
					ACTGAGTGTTGGACCC-1_1	Relapse	0.356324	-0.430423
					ACTGATGAGAACTCGG-1_1	Relapse	0.732461	0.147894
					ACTGATGAGACGCACA-1_1	Relapse	-1.93362	-0.643418
					ACTGATGAGCTATGCT-1_1	Relapse	0.934838	0.528751
					ACTGATGAGGTGCACA-1_1	Relapse	-0.654641	0.315327
					ACTGATGTCTGGGCCA-1_1	Relapse	0.185161	2.46639
					ACTGCTCAGCAGGTCA-1_1	Relapse	0.0711377	-0.735797
					ACTGCTCCATGTAGTC-1_1	Relapse	1.96762	1.16538
					ACTGCTCGTCAACATC-1_1	Relapse	0.315148	1.49763
					ACTGTCCCAGACACTT-1_1	Relapse	1.36831	1.86742
					ACTGTCCTCCGGGTGT-1_1	Relapse	0.728375	1.4129
					ACTTACTAGAGACTTA-1_1	Relapse	0.811193	1.69551
					ACTTACTAGATCTGAA-1_1	Relapse	0.380028	0.15732
					ACTTACTGTAAAGGAG-1_1	Relapse	0.361027	0.274818
					ACTTACTGTCAGCTAT-1_1	Relapse	0.170519	1.25331
					ACTTGTTAGAGCTATA-1_1	Relapse	0.167599	-0.89271
					ACTTGTTCAGGAATCG-1_1	Relapse	1.50778	0.704312
					ACTTGTTGTACATGTC-1_1	Relapse	0.595308	-0.737738
					ACTTGTTTCTTACCTA-1_1	Relapse	0.109994	-0.646269
					ACTTTCAAGACAGACC-1_1	Relapse	-2.22502	-1.07002
					ACTTTCAAGATCGATA-1_1	Relapse	0.329589	-0.514343
					ACTTTCACACCATCCT-1_1	Relapse	0.67913	0.403788
					ACTTTCACAGCTATTG-1_1	Relapse	0.940574	0.00778352
					ACTTTCATCTGAGGGA-1_1	Relapse	-0.451388	-1.01247
					AGACGTTAGTGTGAAT-1_1	Relapse	0.479637	1.10953
					AGACGTTCATCGGTTA-1_1	Relapse	-0.658555	0.427079
					AGACGTTTCATATCGG-1_1	Relapse	0.755902	1.7003
					AGAGCGAAGTGGGTTG-1_1	Relapse	0.685572	0.281106
					AGAGCTTGTATCTGCA-1_1	Relapse	-0.0176783	-1.56873
					AGAGCTTGTGAAATCA-1_1	Relapse	0.405588	-0.917329
					AGATCTGAGACTGTAA-1_1	Relapse	1.45654	0.601063
					AGATCTGGTCCCGACA-1_1	Relapse	1.10476	1.16747
					AGATTGCAGTGGAGTC-1_1	Relapse	0.77368	0.689195
					AGATTGCCATCAGTAC-1_1	Relapse	1.12129	0.2941
					AGCAGCCCATCGTCGG-1_1	Relapse	0.294031	0.285658
					AGCAGCCGTAAATACG-1_1	Relapse	0.0524663	-0.379851
					AGCATACAGTTGTCGT-1_1	Relapse	0.728465	0.799761
					AGCCTAAAGTGCGTGA-1_1	Relapse	0.663463	-1.59208
					AGCCTAATCGGTGTCG-1_1	Relapse	0.427321	1.3176
					AGCGGTCTCATCGCTC-1_1	Relapse	1.11656	0.854973
					AGCGTATAGCTTTGGT-1_1	Relapse	0.895502	0.966172
					AGCGTATAGGATGGTC-1_1	Relapse	-0.663389	1.37235
					AGCGTATCACCAGCAC-1_1	Relapse	-0.861734	0.64255
					AGCGTATGTCCTCCAT-1_1	Relapse	0.531281	0.38047
					AGCGTCGAGTTTAGGA-1_1	Relapse	-0.105365	-0.304101
					AGCGTCGCAACTGCGC-1_1	Relapse	-0.187367	-0.477621
					AGCGTCGCATGCTGGC-1_1	Relapse	-0.321967	-1.20529
					AGCGTCGTCCCAAGTA-1_1	Relapse	-0.627364	-1.12416
					AGCTCCTAGACGCACA-1_1	Relapse	0.808072	0.211859
					AGCTCCTGTCTCTTAT-1_1	Relapse	0.544245	-0.0708131
					AGCTCCTGTGTGCGTC-1_1	Relapse	0.731725	-0.351689
					AGCTCTCAGCGATCCC-1_1	Relapse	-1.06638	-0.387849
					AGCTCTCCATCTGGTA-1_1	Relapse	0.682462	-0.686445
					AGCTTGACACCTTGTC-1_1	Relapse	0.3351	-0.0747965
					AGCTTGAGTCAATACC-1_1	Relapse	0.609544	-0.210773
					AGGCCGTGTCGGCACT-1_1	Relapse	1.19831	0.166819
					AGGGAGTAGATCCCGC-1_1	Relapse	-0.0241161	1.16764
					AGGGAGTCACGGTAGA-1_1	Relapse	0.638431	0.499786
					AGGGAGTTCAGCTTAG-1_1	Relapse	0.0359495	-1.66987
					AGGGATGGTAGAAGGA-1_1	Relapse	0.423192	0.410285
					AGGGATGGTCCAAGTT-1_1	Relapse	0.467629	0.551207
					AGGGATGGTCTCCCTA-1_1	Relapse	1.0245	1.11721
					AGGGTGAAGGTGATAT-1_1	Relapse	0.0978503	1.5245
					AGGGTGACAACACCCG-1_1	Relapse	0.970907	0.0757521
					AGGGTGAGTGGAAAGA-1_1	Relapse	0.501474	1.67018
					AGGGTGAGTTAGATGA-1_1	Relapse	1.43374	-1.41512
					AGGTCATAGTGTTTGC-1_1	Relapse	-1.60337	-0.442655
					AGGTCATCACTTACGA-1_1	Relapse	0.916774	1.91223
					AGGTCATCAGCTCCGA-1_1	Relapse	0.314927	2.28682
					AGGTCATGTCGCATCG-1_1	Relapse	-0.574252	1.46385
					AGGTCCGCAACACCTA-1_1	Relapse	0.668408	0.546422
					AGGTCCGTCGGTGTTA-1_1	Relapse	-0.222302	-0.401847
					AGTAGTCCAAGTCTGT-1_1	Relapse	-0.335721	-1.21378
					AGTCTTTTCAAGATCC-1_1	Relapse	-0.338717	2.70992
					AGTGAGGCATGCATGT-1_1	Relapse	-0.283262	3.01442
					AGTGAGGTCGCTAGCG-1_1	Relapse	0.839933	0.402134
					AGTGGGAGTACTTAGC-1_1	Relapse	0.737089	0.900673
					AGTGTCAAGGGATCTG-1_1	Relapse	0.869097	-0.149372
					AGTGTCAAGGGCTTCC-1_1	Relapse	-0.0781222	-1.189
					AGTGTCATCATCACCC-1_1	Relapse	-0.195229	-0.238448
					AGTGTCATCCACGCAG-1_1	Relapse	0.223562	-0.932336
					AGTTGGTAGTCCAGGA-1_1	Relapse	0.579964	-0.0465274
					AGTTGGTAGTGTGGCA-1_1	Relapse	1.35701	0.405198
					AGTTGGTCATCGGTTA-1_1	Relapse	0.379712	1.92239
					AGTTGGTTCATGCTCC-1_1	Relapse	0.448492	-0.688771
					ATAACGCAGTGTTTGC-1_1	Relapse	1.08652	-0.388801
					ATAACGCTCAGGATCT-1_1	Relapse	0.875524	0.77562
					ATAACGCTCCATTCTA-1_1	Relapse	0.830966	0.925045
					ATAAGAGCAATCTGCA-1_1	Relapse	0.734403	1.09362
					ATAAGAGGTAGGAGTC-1_1	Relapse	0.179245	-0.246527
					ATAAGAGTCACTTCAT-1_1	Relapse	-0.164937	0.870073
					ATAAGAGTCATCGCTC-1_1	Relapse	0.753907	0.416008
					ATAGACCTCTGCTTGC-1_1	Relapse	0.321604	-0.88088
					ATCACGAAGACACTAA-1_1	Relapse	1.00707	0.649575
					ATCATCTAGTGGAGAA-1_1	Relapse	-0.897568	1.44359
					ATCATCTCATGGGACA-1_1	Relapse	0.645577	0.778465
					ATCATCTGTGAGGGTT-1_1	Relapse	0.363947	0.455506
					ATCATCTTCCCAGGTG-1_1	Relapse	0.760377	0.556888
					ATCATCTTCTAGCACA-1_1	Relapse	1.54203	0.825356
					ATCATCTTCTTACCGC-1_1	Relapse	0.266868	0.657301
					ATCATGGAGCGTTGCC-1_1	Relapse	-1.06471	-0.968444
					ATCATGGTCTGCGACG-1_1	Relapse	-2.14514	0.571196
					ATCCACCCAAACGCGA-1_1	Relapse	0.128642	-0.785388
					ATCCACCCAAGAAAGG-1_1	Relapse	1.3754	0.130093
					ATCCACCCAGCATGAG-1_1	Relapse	0.830816	-0.609248
					ATCCACCTCAACGGCC-1_1	Relapse	-0.577501	-1.01277
					ATCCGAAAGATGTTAG-1_1	Relapse	0.527139	0.733179
					ATCCGAAAGCGTGAAC-1_1	Relapse	0.652396	-0.118797
					ATCCGAACATTTCACT-1_1	Relapse	0.374215	-1.03202
					ATCGAGTCACCGGAAA-1_1	Relapse	0.692108	1.07536
					ATCGAGTCAGACGCCT-1_1	Relapse	0.900587	0.622428
					ATCTACTAGTGGTCCC-1_1	Relapse	0.905125	1.82943
					ATCTACTCACAGGTTT-1_1	Relapse	-0.215102	0.3082
					ATCTACTCAGTTAACC-1_1	Relapse	1.0251	1.52772
					ATCTACTGTCCATCCT-1_1	Relapse	1.02942	0.517717
					ATCTACTGTGTGTGCC-1_1	Relapse	-1.50761	0.69438
					ATCTACTTCTAACCGA-1_1	Relapse	1.13913	0.029598
					ATCTGCCTCCTTGACC-1_1	Relapse	0.281578	-0.602339
					ATGAGGGAGTGGGTTG-1_1	Relapse	0.215246	1.45979
					ATGCGATCATGGTCAT-1_1	Relapse	-0.677349	-1.17711
					ATGCGATTCCACTCCA-1_1	Relapse	-0.616144	-0.251497
					ATGGGAGCACTAAGTC-1_1	Relapse	0.58349	-0.888847
					ATGTGTGAGGAGTTGC-1_1	Relapse	0.663168	2.61482
					ATGTGTGAGTTGAGTA-1_1	Relapse	0.771213	0.855339
					ATGTGTGGTCGCGAAA-1_1	Relapse	0.0121781	-1.19724
					ATTACTCAGTCCCACG-1_1	Relapse	0.158848	-0.791442
					ATTACTCAGTGCGTGA-1_1	Relapse	1.46867	1.66799
					ATTATCCAGGAGTTGC-1_1	Relapse	0.437495	-0.224951
					ATTATCCGTCAGTGGA-1_1	Relapse	0.314077	-0.201675
					ATTCTACCACAGCGTC-1_1	Relapse	0.623394	0.495435
					ATTGGACTCGTCGTTC-1_1	Relapse	-0.546558	0.549442
					ATTGGTGAGTAAGTAC-1_1	Relapse	0.771596	-0.127369
					ATTGGTGAGTATGACA-1_1	Relapse	0.493295	0.0815585
					ATTGGTGTCTCTAGGA-1_1	Relapse	0.240809	1.37204
					ATTTCTGGTAAACACA-1_1	Relapse	-0.11506	0.14781
					ATTTCTGGTCATTAGC-1_1	Relapse	0.435739	0.557776
					ATTTCTGGTTACGACT-1_1	Relapse	0.4111	0.259712
					CAACCAACAGATGGGT-1_1	Relapse	0.186194	0.807991
					CAACCAAGTCAACATC-1_1	Relapse	-0.00405842	-0.978016
					CAACCAAGTTTGTTGG-1_1	Relapse	-1.93118	0.209647
					CAACCAATCTCGATGA-1_1	Relapse	1.05568	0.307994
					CAACTAGCACGGATAG-1_1	Relapse	0.818463	0.652136
					CAACTAGGTAGCTAAA-1_1	Relapse	1.10405	-0.548326
					CAACTAGGTCACCTAA-1_1	Relapse	-1.41329	-0.94297
					CAAGAAAAGGCCCGTT-1_1	Relapse	0.453266	1.08607
					CAAGAAACACCTTGTC-1_1	Relapse	0.222761	1.35976
					CAAGAAATCAACGCTA-1_1	Relapse	0.943026	-0.0661734
					CAAGATCGTACTTAGC-1_1	Relapse	0.23557	-0.59498
					CAAGATCGTATATCCG-1_1	Relapse	0.973139	0.856259
					CACACAAAGCTCCTCT-1_1	Relapse	1.44087	0.104179
					CACACAACAAGAAGAG-1_1	Relapse	0.151595	1.50071
					CACACAACACGTCTCT-1_1	Relapse	-0.277564	0.031128
					CACACAAGTACCATCA-1_1	Relapse	1.0077	-1.36243
					CACACTCCAGGCTCAC-1_1	Relapse	1.56604	-0.0618386
					CACAGGCAGCAATATG-1_1	Relapse	1.12286	1.19216
					CACAGGCCAAGAAGAG-1_1	Relapse	0.532601	0.0131565
					CACAGTAAGCACAGGT-1_1	Relapse	-1.0639	0.627849
					CACATAGCAGTTTACG-1_1	Relapse	0.697123	-0.815845
					CACATAGGTCGCCATG-1_1	Relapse	0.548754	-1.38844
					CACATAGGTTACGACT-1_1	Relapse	0.790036	-0.74064
					CACATAGTCCCTGACT-1_1	Relapse	1.29325	0.874786
					CACATAGTCCTCAACC-1_1	Relapse	1.33091	-1.16806
					CACCACTCATCCTAGA-1_1	Relapse	-2.01223	-0.890008
					CACCACTCATGAAGTA-1_1	Relapse	1.14001	1.07465
					CACCACTGTCTCTTAT-1_1	Relapse	0.862581	-0.529175
					CACCAGGAGCTACCGC-1_1	Relapse	-1.11934	0.768158
					CACCAGGAGCTGTCTA-1_1	Relapse	1.42806	1.52006
					CACCAGGAGGCGATAC-1_1	Relapse	-0.0979053	-0.754632
					CACTCCACATCTCGCT-1_1	Relapse	-0.803486	0.263123
					CACTCCATCATGCAAC-1_1	Relapse	0.0038023	0.496193
					CACTCCATCCCGACTT-1_1	Relapse	-0.0640348	-0.548505
					CAGAATCAGGCCGAAT-1_1	Relapse	-0.950976	-0.798792
					CAGAATCCATCTACGA-1_1	Relapse	0.806031	0.865384
					CAGAATCCATTATCTC-1_1	Relapse	1.00661	2.39894
					CAGAATCCATTTCAGG-1_1	Relapse	0.544009	-1.18613
					CAGAGAGGTGGTCCGT-1_1	Relapse	0.43909	-1.38706
					CAGATCAGTGCAGACA-1_1	Relapse	-0.288145	-0.0837885
					CAGCAGCGTTGGACCC-1_1	Relapse	1.83376	-0.29299
					CAGCATAAGCCGTCGT-1_1	Relapse	1.11501	-0.360237
					CAGCATACACCAGTTA-1_1	Relapse	0.294295	0.30163
					CAGCATAGTCATGCAT-1_1	Relapse	1.02994	0.517739
					CAGCCGATCCCTAATT-1_1	Relapse	-1.55182	-0.445439
					CAGCGACCACACAGAG-1_1	Relapse	-0.396499	0.149563
					CAGCGACCACGGTGTC-1_1	Relapse	0.118248	1.61023
					CAGCGACGTTACCAGT-1_1	Relapse	0.506539	1.32986
					CAGCTAAAGGGATACC-1_1	Relapse	0.0971408	0.294409
					CAGCTAAGTGATGTCT-1_1	Relapse	0.84278	-0.514217
					CAGCTAAGTGTTTGTG-1_1	Relapse	1.11291	0.525857
					CAGCTAATCTACTATC-1_1	Relapse	-1.87872	-1.26524
					CAGCTGGCACTACAGT-1_1	Relapse	-0.92709	0.118384
					CAGCTGGTCGCGATCG-1_1	Relapse	0.708455	-0.39408
					CAGGTGCAGGTAGCTG-1_1	Relapse	-1.3135	-1.08843
					CAGGTGCCACCATCCT-1_1	Relapse	0.415728	0.347473
					CAGGTGCTCGCATGAT-1_1	Relapse	0.942347	1.37311
					CAGTAACAGTTGTAGA-1_1	Relapse	-0.243644	-0.292501
					CAGTAACCACGGCGTT-1_1	Relapse	0.702892	2.01946
					CAGTCCTAGCGTCTAT-1_1	Relapse	1.1177	1.37341
					CAGTCCTAGGTGATTA-1_1	Relapse	-0.00095874	1.15988
					CAGTCCTCATGCAACT-1_1	Relapse	0.888044	0.810593
					CAGTCCTGTGCCTGGT-1_1	Relapse	0.473462	-0.823025
					CATATGGGTTAAGATG-1_1	Relapse	0.784639	-0.973491
					CATATTCCAAGCCCAC-1_1	Relapse	-0.0657215	1.4928
					CATCAAGCAACCGCCA-1_1	Relapse	-0.822526	-0.459962
					CATCAAGTCATCATTC-1_1	Relapse	0.901718	1.37588
					CATCAGAGTATTCGTG-1_1	Relapse	0.921565	0.991366
					CATCAGATCAGCTTAG-1_1	Relapse	0.936203	0.050947
					CATCAGATCTCCCTGA-1_1	Relapse	1.10049	-0.0492268
					CATCCACTCAGTACGT-1_1	Relapse	0.252061	0.497041
					CATCGAAAGGACCACA-1_1	Relapse	-0.200008	1.707
					CATCGAACACATTTCT-1_1	Relapse	0.882978	-0.627016
					CATCGAACACCAGATT-1_1	Relapse	0.344309	1.48678
					CATCGAAGTCGGCTCA-1_1	Relapse	-0.394321	0.438838
					CATCGAAGTGGTGTAG-1_1	Relapse	0.305633	0.625016
					CATCGAAGTTACGGAG-1_1	Relapse	0.994041	-0.559713
					CATCGAAGTTCACGGC-1_1	Relapse	-0.592665	2.80989
					CATCGAATCGTGGACC-1_1	Relapse	0.00553965	1.43736
					CATCGGGAGGCCGAAT-1_1	Relapse	0.691913	0.354789
					CATCGGGCAAGCTGGA-1_1	Relapse	0.426047	0.543541
					CATCGGGTCCAATGGT-1_1	Relapse	0.775757	0.979425
					CATGACACATGTTCCC-1_1	Relapse	-1.21652	-0.25294
					CATGACAGTCGTTGTA-1_1	Relapse	1.07958	1.08806
					CATGCCTAGAGAACAG-1_1	Relapse	0.822177	1.38684
					CATGCCTAGGATCGCA-1_1	Relapse	-0.418301	-1.16869
					CATGGCGAGAACAATC-1_1	Relapse	0.369041	0.131207
					CATTATCCACGCTTTC-1_1	Relapse	1.80542	1.27272
					CATTCGCTCTGACCTC-1_1	Relapse	0.950756	1.0494
					CCAATCCGTACACCGC-1_1	Relapse	0.875203	0.703784
					CCAATCCTCCTTGACC-1_1	Relapse	-0.0151615	1.46671
					CCAATCCTCGTCTGAA-1_1	Relapse	1.22192	0.965657
					CCACCTACAACACCCG-1_1	Relapse	0.371931	1.2524
					CCACCTATCAAACGGG-1_1	Relapse	1.26696	1.81669
					CCACCTATCAAGATCC-1_1	Relapse	1.00675	-0.82267
					CCACGGACAATGCCAT-1_1	Relapse	0.796806	1.35102
					CCACTACCAAACCTAC-1_1	Relapse	1.12754	0.229845
					CCACTACGTTCCGGCA-1_1	Relapse	0.312406	1.19603
					CCAGCGAGTATAGGTA-1_1	Relapse	-0.088029	2.32684
					CCATGTCAGAATTGTG-1_1	Relapse	1.44689	0.538982
					CCATGTCCATTTCAGG-1_1	Relapse	-0.673617	0.310457
					CCATGTCGTTGAGGTG-1_1	Relapse	0.797831	1.56396
					CCATGTCTCCAGATCA-1_1	Relapse	0.495315	0.964741
					CCATGTCTCTGCTTGC-1_1	Relapse	0.891227	0.626295
					CCATTCGCACGCCAGT-1_1	Relapse	0.273637	-0.11498
					CCATTCGGTAGGCATG-1_1	Relapse	-1.42709	-0.684742
					CCATTCGGTCGGCTCA-1_1	Relapse	-2.52571	0.303313
					CCCAATCAGTGTACCT-1_1	Relapse	-1.56958	0.199671
					CCCAATCCAAAGCGGT-1_1	Relapse	1.00383	0.710942
					CCCAATCGTGGTACAG-1_1	Relapse	0.398554	-0.00845022
					CCCAGTTCACATCCGG-1_1	Relapse	0.050716	1.15453
					CCCAGTTGTGCAACGA-1_1	Relapse	1.09793	0.692351
					CCCATACCACGGTTTA-1_1	Relapse	-0.050378	-1.18897
					CCCATACGTGTATGGG-1_1	Relapse	0.803791	-0.419652
					CCCTCCTTCATTATCC-1_1	Relapse	0.144002	0.371134
					CCCTCCTTCCCTTGTG-1_1	Relapse	0.183158	2.02393
					CCGGGATCAAGAAAGG-1_1	Relapse	0.395185	1.87657
					CCGGGATCACCAGGTC-1_1	Relapse	0.389997	-1.3283
					CCGGGATTCCATTCTA-1_1	Relapse	-0.305461	-0.463418
					CCGGGATTCTAACTGG-1_1	Relapse	0.399572	1.15743
					CCGGTAGCAGACAAAT-1_1	Relapse	0.803191	-0.252726
					CCGGTAGTCATGTGGT-1_1	Relapse	0.222074	-1.37626
					CCGGTAGTCGGCTTGG-1_1	Relapse	-0.259317	-0.358979
					CCGTGGAAGGTGATAT-1_1	Relapse	-0.241916	0.804632
					CCGTGGATCTGCGTAA-1_1	Relapse	0.736263	0.63663
					CCGTTCATCATTGCGA-1_1	Relapse	0.275472	-0.846179
					CCTAAAGAGAAGAAGC-1_1	Relapse	0.261231	-0.280739
					CCTAAAGAGTGACTCT-1_1	Relapse	1.15567	-1.84382
					CCTAAAGCAGCGTTCG-1_1	Relapse	-3.9228	-1.51185
					CCTACACAGGGATACC-1_1	Relapse	0.744034	2.00491
					CCTACACCACAGATTC-1_1	Relapse	0.340738	-0.925108
					CCTACACGTTTAGCTG-1_1	Relapse	0.480776	0.678292
					CCTACACTCCCTTGTG-1_1	Relapse	0.887938	0.0382777
					CCTATTAAGGCCATAG-1_1	Relapse	-0.928117	0.843946
					CCTATTACAAAGCAAT-1_1	Relapse	-0.240753	-0.0322465
					CCTATTACACGCTTTC-1_1	Relapse	0.880328	0.845124
					CCTATTAGTCTGATCA-1_1	Relapse	-0.921315	-0.0360434
					CCTATTATCTGCTGTC-1_1	Relapse	-0.456391	-1.12363
					CCTCTGAAGGCAGTCA-1_1	Relapse	-1.23529	-0.448274
					CCTTACGGTAGAGGAA-1_1	Relapse	0.611307	1.13591
					CCTTACGGTTATGTGC-1_1	Relapse	-0.22633	-0.330495
					CCTTCCCAGTGGTAAT-1_1	Relapse	-1.56548	-0.338503
					CCTTCCCCATGCTAGT-1_1	Relapse	0.540739	-0.98281
					CCTTCCCGTGGTTTCA-1_1	Relapse	-0.0160951	-0.43831
					CCTTCCCGTTCACGGC-1_1	Relapse	0.504667	-0.343582
					CCTTCGAAGATAGGAG-1_1	Relapse	0.194085	-0.291833
					CGAACATGTGGGTATG-1_1	Relapse	1.02164	-1.17025
					CGAACATTCTGATACG-1_1	Relapse	0.393821	-0.520783
					CGAATGTCATAAAGGT-1_1	Relapse	0.746378	-0.796036
					CGAATGTGTTGATTGC-1_1	Relapse	-0.853285	0.758851
					CGACCTTAGCTCTCGG-1_1	Relapse	0.793506	0.210449
					CGACCTTAGCTGTCTA-1_1	Relapse	-0.30767	1.54217
					CGACTTCAGGCACATG-1_1	Relapse	1.44664	0.638201
					CGACTTCGTCATATCG-1_1	Relapse	-0.0353863	-0.913688
					CGACTTCGTGCAACGA-1_1	Relapse	1.17387	0.107576
					CGACTTCGTGGTAACG-1_1	Relapse	-0.126463	-0.53721
					CGAGAAGAGGATGGTC-1_1	Relapse	0.337482	1.43628
					CGAGAAGGTTAGATGA-1_1	Relapse	0.299577	-0.357707
					CGAGCACCACGGACAA-1_1	Relapse	0.705922	-0.0908248
					CGAGCACTCATCACCC-1_1	Relapse	1.35413	1.8127
					CGAGCCACAATCAGAA-1_1	Relapse	0.839812	-0.16772
					CGAGCCAGTCGATTGT-1_1	Relapse	0.443035	1.19299
					CGAGCCATCGGCGGTT-1_1	Relapse	0.274501	0.869081
					CGATCGGAGTACGCGA-1_1	Relapse	0.767958	-0.846277
					CGATCGGCATTGGTAC-1_1	Relapse	0.569872	0.0539609
					CGATCGGGTGCTGTAT-1_1	Relapse	0.893918	0.434921
					CGATCGGTCCTTGACC-1_1	Relapse	-0.167155	-0.246537
					CGATGGCCATTCCTGC-1_1	Relapse	0.00683213	-0.685423
					CGATGGCGTTAAGAAC-1_1	Relapse	-0.00103062	-0.537846
					CGATGTAAGGACTGGT-1_1	Relapse	0.333658	1.40043
					CGATGTACACACCGAC-1_1	Relapse	0.422501	1.13268
					CGCGTTTAGATGTTAG-1_1	Relapse	1.58794	2.21997
					CGCGTTTGTTTGGGCC-1_1	Relapse	-0.411737	-1.14443
					CGCGTTTTCGTATCAG-1_1	Relapse	-1.6194	-0.128808
					CGCTATCGTCCGAAGA-1_1	Relapse	0.940686	2.08812
					CGCTTCAAGGTTACCT-1_1	Relapse	0.802938	-1.2093
					CGCTTCAAGTTTGCGT-1_1	Relapse	1.11524	0.415292
					CGCTTCACAGGAATGC-1_1	Relapse	-0.256481	-0.897037
					CGGACACAGTTAACGA-1_1	Relapse	0.80877	0.360488
					CGGACACGTATAAACG-1_1	Relapse	-0.760842	1.24696
					CGGACACGTCTTTCAT-1_1	Relapse	0.00596417	-0.26607
					CGGACGTCAGATGGGT-1_1	Relapse	0.349929	1.49347
					CGGACGTTCTATCGCC-1_1	Relapse	-0.793942	-0.291373
					CGGACTGGTATATCCG-1_1	Relapse	-1.0927	-0.437482
					CGGACTGTCAACACGT-1_1	Relapse	0.203378	1.27843
					CGGAGCTCACGGCTAC-1_1	Relapse	0.459837	1.15928
					CGGAGCTGTGTTAAGA-1_1	Relapse	0.130833	-0.0653163
					CGGAGTCCATCTACGA-1_1	Relapse	-0.0860368	0.845398
					CGGCTAGCACCTGGTG-1_1	Relapse	1.16687	-0.10665
					CGGCTAGGTCCAGTGC-1_1	Relapse	0.420896	-0.432145
					CGGGTCATCACGGTTA-1_1	Relapse	-0.459673	0.809648
					CGGGTCATCGGTGTCG-1_1	Relapse	0.1241	-0.401152
					CGGTTAAAGCTGGAAC-1_1	Relapse	0.442611	0.957496
					CGGTTAAAGTAGTGCG-1_1	Relapse	-1.85468	-1.62482
					CGGTTAACACCTATCC-1_1	Relapse	0.478848	1.85582
					CGGTTAAGTCGTGGCT-1_1	Relapse	-0.804743	1.39787
					CGGTTAATCTCCTATA-1_1	Relapse	0.944056	0.731499
					CGTAGCGAGAGGTTGC-1_1	Relapse	0.538841	1.37853
					CGTAGCGTCGTCTGCT-1_1	Relapse	0.0590738	-0.215368
					CGTAGCGTCTCGCATC-1_1	Relapse	-0.915414	-0.175301
					CGTAGCGTCTCTGCTG-1_1	Relapse	0.935842	-0.458896
					CGTAGGCGTTTGCATG-1_1	Relapse	-1.28825	-0.239004
					CGTCACTAGGATGGAA-1_1	Relapse	1.40631	1.98202
					CGTCACTAGTTGAGTA-1_1	Relapse	0.428855	2.00119
					CGTCACTGTGTCTGAT-1_1	Relapse	1.08832	-1.66745
					CGTCACTGTTCTCATT-1_1	Relapse	0.292289	1.53253
					CGTCAGGTCTCCAACC-1_1	Relapse	0.881787	1.53273
					CGTCCATAGCGAGAAA-1_1	Relapse	0.0974176	-0.0640552
					CGTCCATAGGGCTTGA-1_1	Relapse	0.643231	1.90213
					CGTCCATGTCTGGAGA-1_1	Relapse	1.57008	-0.166148
					CGTCTACCATGGTCTA-1_1	Relapse	0.595952	0.150182
					CGTCTACGTGTTCTTT-1_1	Relapse	-0.462386	0.567675
					CGTGAGCAGTTGAGTA-1_1	Relapse	0.660641	2.78712
					CGTGAGCCACGGTGTC-1_1	Relapse	0.60823	-0.81416
					CGTGAGCTCCAAACTG-1_1	Relapse	1.12853	-0.648266
					CGTGAGCTCGATAGAA-1_1	Relapse	0.247808	1.25972
					CGTGAGCTCGTCGTTC-1_1	Relapse	0.444777	0.326908
					CGTGAGCTCTAACGGT-1_1	Relapse	0.948694	1.74288
					CGTGTAAAGATGAGAG-1_1	Relapse	-0.563799	-1.79468
					CGTGTAAAGATGGGTC-1_1	Relapse	-1.11626	-0.141361
					CGTGTAAAGTAGGTGC-1_1	Relapse	0.717054	0.53487
					CGTGTAAAGTCGTACT-1_1	Relapse	0.42913	-0.328431
					CGTGTAAGTAAGTGTA-1_1	Relapse	0.338272	0.943232
					CGTGTAAGTGCACCAC-1_1	Relapse	1.07384	-0.204357
					CGTGTAATCCCTAACC-1_1	Relapse	0.874165	0.910638
					CGTGTCTAGAGAACAG-1_1	Relapse	-1.91907	1.78582
					CGTTAGAGTGGCAAAC-1_1	Relapse	1.59808	-0.210178
					CGTTAGATCCGAACGC-1_1	Relapse	0.090089	1.6288
					CGTTAGATCGCCAGCA-1_1	Relapse	0.488461	1.14631
					CGTTCTGGTAAGCACG-1_1	Relapse	-0.20434	0.0222926
					CGTTCTGTCCTTTACA-1_1	Relapse	0.323305	-1.16198
					CGTTGGGAGACCACGA-1_1	Relapse	0.332612	1.96334
					CGTTGGGAGACGCTTT-1_1	Relapse	0.502343	-0.47871
					CGTTGGGGTACTTCTT-1_1	Relapse	0.0581886	1.778
					CGTTGGGGTCGCGAAA-1_1	Relapse	0.514951	-1.55432
					CGTTGGGTCCAAACAC-1_1	Relapse	1.18153	0.904447
					CTAACTTAGGCCCTCA-1_1	Relapse	0.599179	1.70519
					CTAACTTCAGTAAGCG-1_1	Relapse	0.868985	-0.369885
					CTAACTTTCAGGATCT-1_1	Relapse	0.804603	0.762561
					CTAACTTTCTGCAGTA-1_1	Relapse	-0.631285	0.247041
					CTAAGACAGTGTACGG-1_1	Relapse	0.743514	-0.757303
					CTAAGACCAGAGTGTG-1_1	Relapse	1.26011	0.197698
					CTAAGACGTCGTGGCT-1_1	Relapse	-0.959318	-0.225567
					CTACACCAGGGCTTCC-1_1	Relapse	0.9291	-0.337968
					CTACACCCAGTGGGAT-1_1	Relapse	-0.254535	0.0324158
					CTACATTAGTCGAGTG-1_1	Relapse	0.0820287	0.0562612
					CTACCCAAGCTGCAAG-1_1	Relapse	1.06879	0.249827
					CTACCCATCACAGGCC-1_1	Relapse	1.03989	0.132106
					CTACCCATCCTACAGA-1_1	Relapse	0.648111	1.61703
					CTACGTCAGAGAGCTC-1_1	Relapse	-0.173136	1.14156
					CTACGTCCACATAACC-1_1	Relapse	1.32673	-0.0651018
					CTACGTCCAGACGCCT-1_1	Relapse	1.78238	1.24199
					CTACGTCGTGATAAGT-1_1	Relapse	-0.847256	0.65238
					CTACGTCGTGGTGTAG-1_1	Relapse	1.03405	0.290251
					CTACGTCTCACAGTAC-1_1	Relapse	0.384704	0.142373
					CTACGTCTCTACCAGA-1_1	Relapse	0.714573	0.368804
					CTAGAGTAGTTTAGGA-1_1	Relapse	0.561767	0.483399
					CTAGAGTGTACGCACC-1_1	Relapse	0.746968	0.937852
					CTAGAGTGTGTCCTCT-1_1	Relapse	-0.54638	-0.746204
					CTAGAGTTCTCCAGGG-1_1	Relapse	1.34409	2.2261
					CTAGCCTAGGCTACGA-1_1	Relapse	-0.480306	0.156808
					CTAGCCTAGTACCGGA-1_1	Relapse	0.520266	2.39865
					CTAGCCTTCTTTACGT-1_1	Relapse	-0.277872	-0.796309
					CTAGTGACATTATCTC-1_1	Relapse	0.509779	-0.538614
					CTAGTGAGTACTCGCG-1_1	Relapse	0.336818	0.945673
					CTAGTGAGTCGAGTTT-1_1	Relapse	0.296266	0.849511
					CTCACACAGTGATCGG-1_1	Relapse	0.93757	0.179653
					CTCACACTCACGACTA-1_1	Relapse	0.505965	0.344576
					CTCACACTCTAACTTC-1_1	Relapse	-0.579108	-1.54323
					CTCAGAAAGTGTCCAT-1_1	Relapse	1.22744	0.443618
					CTCATTATCTTTCCTC-1_1	Relapse	0.968508	1.19575
					CTCCTAGCAACGCACC-1_1	Relapse	-0.717019	0.56145
					CTCCTAGGTAAGGGCT-1_1	Relapse	0.368963	1.15522
					CTCCTAGGTTACGACT-1_1	Relapse	0.0387842	0.0518257
					CTCCTAGTCGGAAACG-1_1	Relapse	1.39618	1.00013
					CTCGAAAAGATGTCGG-1_1	Relapse	-0.403329	2.47067
					CTCGAAACACAACGTT-1_1	Relapse	1.40239	0.103808
					CTCGAGGAGGACATTA-1_1	Relapse	-0.993661	-0.938672
					CTCGAGGGTACCTACA-1_1	Relapse	-2.2691	-1.28977
					CTCGAGGGTCTAGAGG-1_1	Relapse	1.97562	0.17266
					CTCGGAGTCAACACAC-1_1	Relapse	-0.42017	1.10553
					CTCGGAGTCGCCCTTA-1_1	Relapse	-0.15049	-1.38202
					CTCGGGACACAAGCCC-1_1	Relapse	-2.85869	1.78376
					CTCGGGATCGGCTACG-1_1	Relapse	0.312429	1.44297
					CTCGTACGTCCTCTTG-1_1	Relapse	0.832498	1.40698
					CTCGTACGTCGGCATC-1_1	Relapse	-0.0520705	-0.334616
					CTCGTCACAGCTCGCA-1_1	Relapse	0.691183	-0.522294
					CTCTAATCACATTTCT-1_1	Relapse	0.307475	0.46025
					CTCTAATGTATTCTCT-1_1	Relapse	-0.515501	-0.875668
					CTCTACGAGAATTCCC-1_1	Relapse	0.321586	0.821902
					CTCTACGAGAGATGAG-1_1	Relapse	0.740149	-0.374585
					CTCTACGCAGGGTTAG-1_1	Relapse	0.784756	1.09694
					CTCTACGCATCTACGA-1_1	Relapse	1.33116	-0.0133601
					CTCTACGTCAACCAAC-1_1	Relapse	-1.07319	-1.1472
					CTCTGGTAGCTTCGCG-1_1	Relapse	0.210385	-0.0349243
					CTGAAACGTTATCACG-1_1	Relapse	0.934744	0.0707467
					CTGAAACTCTGTCTAT-1_1	Relapse	-0.21637	-0.71039
					CTGAAGTGTAGCTGCC-1_1	Relapse	-0.737886	-0.110605
					CTGAAGTTCACCTCGT-1_1	Relapse	-0.818838	1.35314
					CTGATAGGTCAATACC-1_1	Relapse	-0.503823	-0.201155
					CTGATCCAGAACTCGG-1_1	Relapse	0.4821	-0.0711668
					CTGCCTAAGTCTCAAC-1_1	Relapse	0.32031	-0.563011
					CTGCCTACAGCTTCGG-1_1	Relapse	-0.391182	0.0189621
					CTGCGGATCCATGAGT-1_1	Relapse	1.73787	-0.22029
					CTGCGGATCCGCGCAA-1_1	Relapse	0.778267	-0.328071
					CTGCTGTAGGCTAGCA-1_1	Relapse	0.684065	1.83136
					CTGCTGTCAGCTTAAC-1_1	Relapse	-1.06406	0.82493
					CTGCTGTTCTGAAAGA-1_1	Relapse	-1.22888	0.919498
					CTGCTGTTCTGCGGCA-1_1	Relapse	0.79231	0.742265
					CTGGTCTCACGAAAGC-1_1	Relapse	-0.52633	0.841927
					CTGTGCTTCCTGTACC-1_1	Relapse	1.0839	1.57877
					CTGTTTAAGTAGCCGA-1_1	Relapse	0.817405	1.63868
					CTTACCGAGAGCTGCA-1_1	Relapse	-1.676	-0.16929
					CTTACCGAGTGCCATT-1_1	Relapse	0.906236	0.177536
					CTTACCGCAAGCCATT-1_1	Relapse	1.09088	-0.176915
					CTTACCGGTAGCGTAG-1_1	Relapse	-0.197751	-1.305
					CTTAGGAAGCCATCGC-1_1	Relapse	-2.90759	-0.295953
					CTTCTCTAGACCACGA-1_1	Relapse	1.4645	0.944247
					CTTCTCTAGGGATGGG-1_1	Relapse	0.264024	0.876663
					CTTGGCTCAGCTTCGG-1_1	Relapse	1.57886	0.395224
					CTTGGCTGTCCATCCT-1_1	Relapse	0.892013	1.9136
					CTTTGCGGTGACGGTA-1_1	Relapse	1.10993	0.458181
					GAAACTCAGGCGCTCT-1_1	Relapse	1.14978	0.850023
					GAAACTCCAGGAATGC-1_1	Relapse	0.99386	-0.0367872
					GAAACTCGTTCCACAA-1_1	Relapse	-0.769095	-0.702664
					GAAACTCGTTTCGCTC-1_1	Relapse	1.41389	0.0827721
					GAAATGAAGATCCCAT-1_1	Relapse	0.524711	-0.426364
					GAAATGAGTAGTACCT-1_1	Relapse	1.08083	-0.177607
					GAACCTAAGGACATTA-1_1	Relapse	0.805221	-0.369097
					GAACGGAGTCCGTCAG-1_1	Relapse	0.55352	0.865823
					GAAGCAGCACAACTGT-1_1	Relapse	0.880534	1.56205
					GAAGCAGCAGGGAGAG-1_1	Relapse	0.307408	-1.36887
					GAAGCAGGTGAGGCTA-1_1	Relapse	-0.276162	-1.19616
					GAATAAGAGATGTAAC-1_1	Relapse	-0.1128	0.266278
					GAATAAGCATGGTAGG-1_1	Relapse	-0.260818	1.01013
					GAATAAGGTAGCCTAT-1_1	Relapse	1.85596	0.362335
					GAATAAGTCAACACAC-1_1	Relapse	0.371554	0.669075
					GAATGAACAGTAGAGC-1_1	Relapse	-0.599368	0.455131
					GAATGAAGTGTTTGTG-1_1	Relapse	0.802516	0.47471
					GACACGCAGCTGCAAG-1_1	Relapse	0.452804	0.484538
					GACACGCCATGAAGTA-1_1	Relapse	0.756858	-0.00315523
					GACACGCTCTCTTATG-1_1	Relapse	-0.0984031	-0.914528
					GACACGCTCTTGCCGT-1_1	Relapse	0.859994	0.826724
					GACAGAGAGGCGACAT-1_1	Relapse	0.506221	-0.196284
					GACAGAGAGTCGAGTG-1_1	Relapse	0.791035	0.279154
					GACAGAGAGTGGAGTC-1_1	Relapse	0.279036	-1.77502
					GACAGAGGTGTCTGAT-1_1	Relapse	-0.214351	-0.985335
					GACCAATAGAGTGAGA-1_1	Relapse	-1.10068	-1.84181
					GACCAATAGATCACGG-1_1	Relapse	0.789814	1.94792
					GACCAATGTTCTGGTA-1_1	Relapse	0.886636	0.494781
					GACCAATTCGCTAGCG-1_1	Relapse	1.02614	-1.43343
					GACCAATTCTCGCATC-1_1	Relapse	0.790283	0.566926
					GACCTGGCAGGATTGG-1_1	Relapse	0.350864	0.0508137
					GACCTGGGTCTAAAGA-1_1	Relapse	0.394138	0.13534
					GACCTGGGTCTGCGGT-1_1	Relapse	-0.109427	0.583392
					GACCTGGTCACAGTAC-1_1	Relapse	0.312367	-0.949436
					GACCTGGTCCTCGCAT-1_1	Relapse	-0.351643	0.663982
					GACGCGTCACTTCGAA-1_1	Relapse	1.43182	-0.0303463
					GACGCGTTCTACGAGT-1_1	Relapse	-1.9068	-1.20847
					GACGGCTAGCTAAACA-1_1	Relapse	0.816544	0.595635
					GACGGCTGTGACTCAT-1_1	Relapse	0.86287	1.34264
					GACGTTAAGAGCTGCA-1_1	Relapse	0.430304	-0.327098
					GACGTTACACACATGT-1_1	Relapse	0.824447	1.44406
					GACTAACGTGCAACGA-1_1	Relapse	1.84532	-0.325408
					GACTACATCGCTTAGA-1_1	Relapse	1.03497	0.40311
					GACTGCGAGATCACGG-1_1	Relapse	-0.558092	-1.34494
					GACTGCGCAATCAGAA-1_1	Relapse	0.478315	-0.571153
					GAGCAGAGTCCGAAGA-1_1	Relapse	0.416062	-0.783715
					GAGCAGAGTCCTAGCG-1_1	Relapse	-3.27122	-0.946301
					GAGGTGACAGACGCAA-1_1	Relapse	-1.69638	1.01397
					GAGTCCGTCTGGTTCC-1_1	Relapse	0.89954	-0.13175
					GATCAGTAGGCCCTTG-1_1	Relapse	0.481648	0.870478
					GATCAGTAGTGCGTGA-1_1	Relapse	0.00714298	-0.621139
					GATCAGTTCGACAGCC-1_1	Relapse	0.138674	-0.208098
					GATCGATCATAGTAAG-1_1	Relapse	0.0386762	0.816473
					GATCGCGAGAATGTGT-1_1	Relapse	0.225602	0.834553
					GATCGCGAGAATGTTG-1_1	Relapse	0.993852	0.130179
					GATCGCGGTGACGGTA-1_1	Relapse	0.666489	0.992785
					GATCGCGGTTGTCTTT-1_1	Relapse	-0.0322	-1.2419
					GATCGTAAGGATGCGT-1_1	Relapse	0.343517	0.796485
					GATCGTATCTCACATT-1_1	Relapse	0.938522	0.932886
					GATCTAGAGGGAAACA-1_1	Relapse	0.864347	1.50772
					GATCTAGGTCTTGATG-1_1	Relapse	0.736731	1.75452
					GATCTAGTCAGGCGAA-1_1	Relapse	0.962815	0.52732
					GATGAAATCTCTGAGA-1_1	Relapse	0.689895	0.470829
					GATGAGGAGGAGTTTA-1_1	Relapse	-0.0772956	-1.26815
					GATGAGGAGGATTCGG-1_1	Relapse	0.873247	0.0856728
					GATGAGGTCTCAAGTG-1_1	Relapse	1.02408	-0.341966
					GATGCTAAGCTGCGAA-1_1	Relapse	0.875336	1.04945
					GATTCAGGTTTGGGCC-1_1	Relapse	0.772743	-0.591645
					GCAAACTAGCTCCTCT-1_1	Relapse	0.86745	1.55412
					GCAAACTGTGTTGAGG-1_1	Relapse	-0.487233	1.17928
					GCAATCAGTAAGTGTA-1_1	Relapse	1.04175	-0.253513
					GCACATAAGCTATGCT-1_1	Relapse	0.885879	1.03762
					GCAGCCACACTTCGAA-1_1	Relapse	1.60203	0.702733
					GCAGCCAGTGCGGTAA-1_1	Relapse	0.300579	0.167018
					GCAGTTATCTCCGGTT-1_1	Relapse	0.305373	1.35647
					GCAGTTATCTGCCAGG-1_1	Relapse	-0.29218	-1.34196
					GCATACAGTGCAGTAG-1_1	Relapse	-2.0412	-1.4768
					GCATACAGTTGATTGC-1_1	Relapse	-1.35825	-0.00218278
					GCATGATGTTACGCGC-1_1	Relapse	0.284274	-0.372617
					GCATGATGTTATCACG-1_1	Relapse	0.878194	1.37081
					GCATGCGAGAGTCTGG-1_1	Relapse	0.792062	0.891054
					GCATGCGAGCGTTTAC-1_1	Relapse	1.24571	0.137489
					GCATGTAGTAATCACC-1_1	Relapse	-1.60253	-0.589922
					GCATGTAGTATAGGGC-1_1	Relapse	-0.140344	-0.274722
					GCATGTATCTTCGGTC-1_1	Relapse	0.710129	0.138422
					GCCAAATAGCTGCCCA-1_1	Relapse	-0.456847	0.685979
					GCCTCTAAGGGCTTGA-1_1	Relapse	1.57031	1.67672
					GCGACCAAGAGACTTA-1_1	Relapse	-0.273289	1.58728
					GCGACCAGTGATAAAC-1_1	Relapse	0.722143	-0.576909
					GCGACCAGTTCAGCGC-1_1	Relapse	-0.138704	-0.552555
					GCGACCATCCGAGCCA-1_1	Relapse	1.28497	0.201356
					GCGACCATCGCCCTTA-1_1	Relapse	0.251154	1.55347
					GCGACCATCTGATACG-1_1	Relapse	-0.0426419	1.02828
					GCGAGAAAGGCCCGTT-1_1	Relapse	-0.0371688	0.173087
					GCGAGAACACAAGCCC-1_1	Relapse	0.548879	0.388679
					GCGAGAAGTCGTGGCT-1_1	Relapse	0.722722	-1.68272
					GCGAGAATCAGTCCCT-1_1	Relapse	0.740594	0.177153
					GCGAGAATCATTATCC-1_1	Relapse	1.06982	-0.275375
					GCGCAACAGACTAGGC-1_1	Relapse	0.108993	0.462523
					GCGCAACCACTGCCAG-1_1	Relapse	0.505023	0.0202625
					GCGCAACGTTAAGAAC-1_1	Relapse	-0.0157239	-0.383321
					GCGCAACTCCGTAGTA-1_1	Relapse	-0.439419	-0.604556
					GCGCAGTGTGTGACCC-1_1	Relapse	0.11393	-1.12538
					GCGCAGTGTTATCACG-1_1	Relapse	0.83426	0.892611
					GCGCCAAAGCCCTAAT-1_1	Relapse	0.851864	1.63307
					GCGCGATAGTGCAAGC-1_1	Relapse	0.477654	-0.125036
					GCGCGATCATATGGTC-1_1	Relapse	-0.991809	0.434908
					GCGGGTTGTTGGTTTG-1_1	Relapse	0.256743	0.901124
					GCTCCTACAGGAATCG-1_1	Relapse	0.910073	1.71955
					GCTCCTATCCCTAACC-1_1	Relapse	1.38437	1.22559
					GCTCCTATCCTAAGTG-1_1	Relapse	0.588627	-0.0750974
					GCTCTGTCACAGTCGC-1_1	Relapse	0.399153	-0.274794
					GCTCTGTGTATTCGTG-1_1	Relapse	1.02312	-1.08672
					GCTCTGTTCCTTGGTC-1_1	Relapse	0.146407	-0.0371912
					GCTGCAGGTCAAGCGA-1_1	Relapse	0.0235919	-0.344828
					GCTGCTTCAACTGGCC-1_1	Relapse	0.323328	1.77366
					GCTGCTTCATGGGACA-1_1	Relapse	0.362943	0.0446309
					GCTGCTTGTACTTAGC-1_1	Relapse	-0.107982	0.652398
					GCTGGGTGTGCGCTTG-1_1	Relapse	1.4629	0.135121
					GCTGGGTTCTGAAAGA-1_1	Relapse	1.08711	-0.930444
					GCTTCCAGTCGAAAGC-1_1	Relapse	0.44771	0.0881002
					GCTTCCATCGAGCCCA-1_1	Relapse	-1.42885	-0.285509
					GGAAAGCAGTGTACCT-1_1	Relapse	0.374818	1.50092
					GGAAAGCCAGGAATGC-1_1	Relapse	0.264084	-0.884479
					GGAAAGCGTGACAAAT-1_1	Relapse	1.0562	0.486373
					GGAAAGCTCAGTTCGA-1_1	Relapse	0.228482	-0.440887
					GGAAAGCTCTTTACAC-1_1	Relapse	-0.740644	-0.91053
					GGAACTTAGCCAGTTT-1_1	Relapse	-0.953966	-1.53956
					GGAACTTTCCTAGTGA-1_1	Relapse	0.525409	0.728643
					GGAATAACAGCTCGCA-1_1	Relapse	1.25621	1.39827
					GGAATAAGTCGGATCC-1_1	Relapse	0.722205	0.6607
					GGACAAGAGGCAGGTT-1_1	Relapse	0.182362	0.263321
					GGACAAGGTCATGCAT-1_1	Relapse	0.942527	1.64573
					GGACAAGGTGCTCTTC-1_1	Relapse	0.254862	2.741
					GGACAAGTCATCGATG-1_1	Relapse	1.09312	0.420626
					GGACAAGTCTTGTACT-1_1	Relapse	-0.93553	1.26144
					GGACAGAAGCTACCGC-1_1	Relapse	0.627862	-1.35644
					GGACAGACACATTAGC-1_1	Relapse	-1.57828	-0.733068
					GGACGTCAGAGGTTAT-1_1	Relapse	-1.51155	-1.52707
					GGAGCAACACTCTGTC-1_1	Relapse	0.406313	-0.905483
					GGATGTTAGGATATAC-1_1	Relapse	-2.03261	-0.810002
					GGATGTTAGGTGTGGT-1_1	Relapse	0.568501	1.3632
					GGATGTTCAGGATTGG-1_1	Relapse	-1.4473	-0.751267
					GGATGTTGTATTAGCC-1_1	Relapse	1.65386	0.674351
					GGATTACAGCTGGAAC-1_1	Relapse	0.311448	0.531966
					GGATTACAGTGGAGTC-1_1	Relapse	-0.730349	0.621569
					GGATTACTCGTATCAG-1_1	Relapse	0.363401	0.581138
					GGCAATTGTTTCGCTC-1_1	Relapse	0.912696	1.49992
					GGCCGATCAGTAACGG-1_1	Relapse	0.698714	-1.89657
					GGCGACTAGATCGATA-1_1	Relapse	0.674592	-1.20419
					GGCGACTCAATAAGCA-1_1	Relapse	1.43868	-0.623541
					GGCGTGTTCCTGCCAT-1_1	Relapse	-0.0223331	0.552898
					GGCTCGACACAAGACG-1_1	Relapse	1.19237	-0.332278
					GGCTCGACACATCTTT-1_1	Relapse	-0.232674	0.393359
					GGCTCGAGTATTCTCT-1_1	Relapse	0.358113	1.91553
					GGCTGGTAGTCTCAAC-1_1	Relapse	0.742355	1.13454
					GGGAATGAGCTAAGAT-1_1	Relapse	0.0393045	-0.25765
					GGGAATGAGGATGGTC-1_1	Relapse	0.654072	-0.00270214
					GGGAATGGTCCAGTAT-1_1	Relapse	0.108339	1.12234
					GGGACCTAGTATCTCG-1_1	Relapse	0.419393	-0.53069
					GGGACCTTCCGTAGGC-1_1	Relapse	0.767789	1.05181
					GGGAGATCAAGAAGAG-1_1	Relapse	0.978874	0.00847342
					GGGAGATCAGTCCTTC-1_1	Relapse	1.20728	-0.634396
					GGGAGATGTACCGGCT-1_1	Relapse	0.748956	0.0604103
					GGGATGAGTAGTGAAT-1_1	Relapse	0.799214	1.29453
					GGGATGATCACCTCGT-1_1	Relapse	-0.267492	0.155126
					GGGATGATCTGGGCCA-1_1	Relapse	-0.0239075	0.588319
					GGGCACTGTGTGGTTT-1_1	Relapse	0.951006	-0.111765
					GGGCACTTCCGTACAA-1_1	Relapse	0.335686	0.379952
					GGGCATCGTAGCTCCG-1_1	Relapse	-1.53727	-0.25753
					GGGTCTGAGCACCGCT-1_1	Relapse	0.449454	0.821034
					GGGTCTGAGTGCGATG-1_1	Relapse	0.010264	0.850275
					GGGTCTGTCGCGGATC-1_1	Relapse	-1.02422	0.809134
					GGGTTGCTCATCGATG-1_1	Relapse	0.765011	0.19805
					GGTATTGAGTCAATAG-1_1	Relapse	-1.62346	0.252041
					GGTGAAGTCCGTTGTC-1_1	Relapse	0.449769	-0.237357
					GGTGCGTAGGTGTGGT-1_1	Relapse	0.53177	-0.828223
					GGTGCGTGTGTCTGAT-1_1	Relapse	0.211982	1.15057
					GGTGTTAAGCCATCGC-1_1	Relapse	0.511979	-0.27292
					GGTGTTAGTCTCACCT-1_1	Relapse	0.250209	-0.367118
					GTAACGTCAAGGACAC-1_1	Relapse	0.892882	1.19201
					GTAACGTCATATGAGA-1_1	Relapse	1.18967	-0.597086
					GTAACGTTCGTCACGG-1_1	Relapse	-0.0880534	0.269801
					GTAACTGCAACACCTA-1_1	Relapse	1.05807	0.484378
					GTAACTGTCAGCATGT-1_1	Relapse	0.243039	1.74187
					GTACGTACAGATCTGT-1_1	Relapse	1.08406	-0.621586
					GTACGTACATTGGGCC-1_1	Relapse	1.21558	1.24288
					GTACGTAGTAGCCTAT-1_1	Relapse	1.0189	1.02076
					GTACGTAGTGCTAGCC-1_1	Relapse	1.11531	1.26664
					GTACTCCCAGACACTT-1_1	Relapse	0.938823	0.385721
					GTACTCCGTGGTAACG-1_1	Relapse	-1.79292	0.152232
					GTACTCCTCTTGTATC-1_1	Relapse	-1.60987	1.64253
					GTAGGCCGTCTGATCA-1_1	Relapse	0.895323	1.31348
					GTAGGCCTCTACCAGA-1_1	Relapse	-0.420072	-0.0972642
					GTAGTCAAGCCGGTAA-1_1	Relapse	-0.379398	1.14339
					GTAGTCACACGGACAA-1_1	Relapse	0.627992	-0.152896
					GTAGTCACATACGCTA-1_1	Relapse	0.953601	0.213378
					GTATCTTAGTGGTCCC-1_1	Relapse	0.794644	0.813227
					GTATCTTCAGCTCCGA-1_1	Relapse	0.268749	-0.15924
					GTATCTTTCCTAGTGA-1_1	Relapse	0.503678	-0.385017
					GTATTCTGTACGCTGC-1_1	Relapse	-0.177048	-1.02249
					GTCAAGTAGCGTAATA-1_1	Relapse	0.83838	-1.10027
					GTCAAGTAGGCATGTG-1_1	Relapse	0.816628	1.30269
					GTCAAGTCACGGCTAC-1_1	Relapse	0.185469	1.86584
					GTCAAGTCAGGTCTCG-1_1	Relapse	0.191456	0.0876247
					GTCAAGTCATTGGCGC-1_1	Relapse	-1.32579	-0.0625645
					GTCAAGTGTCGCATCG-1_1	Relapse	-0.0537987	-0.923835
					GTCAAGTTCAGCTTAG-1_1	Relapse	-0.779056	-0.221918
					GTCACAACAAACCCAT-1_1	Relapse	1.33093	1.147
					GTCACGGAGCTTTGGT-1_1	Relapse	0.527825	-0.756999
					GTCACGGAGTATCGAA-1_1	Relapse	0.719794	1.27522
					GTCACGGGTTCGCGAC-1_1	Relapse	-0.150697	-0.369341
					GTCACGGTCGCAAGCC-1_1	Relapse	0.845631	0.994989
					GTCATTTAGCCGATTT-1_1	Relapse	-0.258975	-0.330528
					GTCATTTAGCCGCCTA-1_1	Relapse	0.499786	-0.491686
					GTCATTTGTTAGAACA-1_1	Relapse	0.9619	0.380838
					GTCATTTGTTCACCTC-1_1	Relapse	0.567569	-0.239694
					GTCATTTGTTGAGTTC-1_1	Relapse	-1.74639	-1.18681
					GTCCTCAAGGAATTAC-1_1	Relapse	1.14363	1.86566
					GTCCTCATCTAACGGT-1_1	Relapse	0.349173	1.3424
					GTCGGGTAGTGACTCT-1_1	Relapse	0.646242	0.218845
					GTCGGGTGTGTGGTTT-1_1	Relapse	-1.00158	-1.55235
					GTCGGGTTCGCCAGCA-1_1	Relapse	0.788347	0.772151
					GTCGTAAAGCGATATA-1_1	Relapse	0.192797	0.723621
					GTCGTAAAGGTGATAT-1_1	Relapse	-0.0408471	1.33882
					GTCTTCGCATCTATGG-1_1	Relapse	0.720702	-0.392516
					GTCTTCGGTTACGTCA-1_1	Relapse	0.446247	1.23143
					GTCTTCGTCTGCAAGT-1_1	Relapse	0.645383	0.388939
					GTGAAGGAGCCCAGCT-1_1	Relapse	0.46605	1.58937
					GTGAAGGAGGTGACCA-1_1	Relapse	0.170869	-1.48503
					GTGAAGGCATCGATGT-1_1	Relapse	0.908816	0.723284
					GTGAAGGGTGTATGGG-1_1	Relapse	0.809373	0.372334
					GTGCAGCCAGTCAGAG-1_1	Relapse	0.0094988	0.733037
					GTGCATAAGCCAACAG-1_1	Relapse	0.0142909	0.616042
					GTGCATAAGGGCTCTC-1_1	Relapse	-0.635365	-0.427137
					GTGCATACAACGCACC-1_1	Relapse	0.611632	0.688871
					GTGCATATCTCGATGA-1_1	Relapse	0.337116	0.288632
					GTGCGGTAGAGGGCTT-1_1	Relapse	0.552377	-0.0295971
					GTGCGGTAGCGTTTAC-1_1	Relapse	-1.04287	2.89997
					GTGCGGTCAAGAGTCG-1_1	Relapse	1.79555	0.516871
					GTGCGGTGTAAAGGAG-1_1	Relapse	-0.731959	1.21164
					GTGCGGTTCAACGAAA-1_1	Relapse	0.748027	0.282723
					GTGCGGTTCTACCAGA-1_1	Relapse	0.890533	0.152963
					GTGCTTCCAATCGAAA-1_1	Relapse	0.823879	-0.532239
					GTGCTTCCATCGGACC-1_1	Relapse	0.69756	0.343766
					GTGCTTCTCGCTTAGA-1_1	Relapse	-0.898333	0.710211
					GTGCTTCTCTCCGGTT-1_1	Relapse	0.955251	0.877975
					GTGGGTCCAGCCTTGG-1_1	Relapse	0.867382	1.11812
					GTGGGTCTCGAGCCCA-1_1	Relapse	0.105179	-0.582092
					GTGTTAGCAAACGCGA-1_1	Relapse	0.937378	-0.383594
					GTGTTAGCAAGTTCTG-1_1	Relapse	0.87501	1.00626
					GTGTTAGGTCCAACTA-1_1	Relapse	0.962213	-0.169992
					GTTAAGCAGAGCCCAA-1_1	Relapse	0.759542	0.136807
					GTTAAGCAGCTGCGAA-1_1	Relapse	1.3171	-0.349749
					GTTAAGCCACAAGTAA-1_1	Relapse	0.344618	0.959689
					GTTAAGCCATATACCG-1_1	Relapse	1.28051	0.416761
					GTTAAGCGTGTGCCTG-1_1	Relapse	0.776685	-0.669183
					GTTAAGCGTTCCCTTG-1_1	Relapse	-0.376116	-0.0963159
					GTTAAGCTCCCAACGG-1_1	Relapse	0.549198	-0.647578
					GTTAAGCTCCGCATCT-1_1	Relapse	0.947828	1.07874
					GTTAAGCTCGGCTACG-1_1	Relapse	1.13071	1.56857
					GTTACAGAGCGCCTTG-1_1	Relapse	0.782401	1.75403
					GTTACAGAGTTAACGA-1_1	Relapse	0.819981	0.134047
					GTTACAGGTGAACCTT-1_1	Relapse	-0.142775	-0.136491
					GTTCATTAGCGTTGCC-1_1	Relapse	0.930993	-0.486904
					GTTCATTTCGAATCCA-1_1	Relapse	1.00965	1.72319
					GTTCTCGAGGTTCCTA-1_1	Relapse	1.00798	2.0254
					GTTTCTAAGCTAGTGG-1_1	Relapse	-1.24784	0.316279
					GTTTCTAGTCTTGCGG-1_1	Relapse	0.558097	0.117669
					GTTTCTAGTTTACTCT-1_1	Relapse	0.500578	-0.294246
					TAAACCGAGTACGCGA-1_1	Relapse	-0.652444	0.278442
					TAAACCGGTCTCTCTG-1_1	Relapse	-0.289462	2.22189
					TAAGAGACATGCAATC-1_1	Relapse	0.367432	0.494474
					TAAGTGCAGATATGCA-1_1	Relapse	0.477933	-0.384164
					TAAGTGCAGTTATCGC-1_1	Relapse	0.99396	2.41156
					TAAGTGCCATGTCCTC-1_1	Relapse	-0.031801	1.49176
					TAAGTGCGTTAGATGA-1_1	Relapse	-0.190944	0.266524
					TAAGTGCGTTGAACTC-1_1	Relapse	0.929175	-0.432503
					TAAGTGCTCAATACCG-1_1	Relapse	-0.234324	1.5738
					TACACGAAGAGTAATC-1_1	Relapse	-1.72191	0.893218
					TACAGTGCAAACGTGG-1_1	Relapse	0.501268	1.09055
					TACAGTGGTCTAGCCG-1_1	Relapse	-0.0985019	1.11431
					TACAGTGTCCCTGACT-1_1	Relapse	-0.137036	-0.414275
					TACAGTGTCGTGGTCG-1_1	Relapse	0.239315	0.117121
					TACCTATAGAGTGAGA-1_1	Relapse	-0.168148	-0.371634
					TACCTATGTCACAAGG-1_1	Relapse	0.00935961	0.0906018
					TACCTTACAAAGAATC-1_1	Relapse	0.602834	1.22946
					TACCTTACAAGAGTCG-1_1	Relapse	0.579056	0.211532
					TACCTTACAGCTGTGC-1_1	Relapse	-0.211501	-0.793931
					TACCTTACATGACATC-1_1	Relapse	1.01588	-0.324303
					TACGGATGTCCGAAGA-1_1	Relapse	0.430438	0.988569
					TACGGGCGTGTCAATC-1_1	Relapse	1.1426	2.43656
					TACGGGCTCAACTCTT-1_1	Relapse	-0.261575	-1.25321
					TACGGTACACATCCGG-1_1	Relapse	0.483032	-0.18035
					TACGGTAGTCGAACAG-1_1	Relapse	1.21239	1.52521
					TACTCATAGAATAGGG-1_1	Relapse	1.21071	-0.406826
					TACTCATCATTTGCCC-1_1	Relapse	1.17661	1.95106
					TACTCGCCACCCAGTG-1_1	Relapse	-1.06964	1.67489
					TACTCGCTCTTGTCAT-1_1	Relapse	-0.301448	2.16373
					TACTTACAGCGACGTA-1_1	Relapse	-0.869464	1.92577
					TACTTACAGGATGCGT-1_1	Relapse	-0.887661	-0.725066
					TACTTACCACGCGAAA-1_1	Relapse	1.88178	0.482188
					TACTTACCAGATGGCA-1_1	Relapse	1.27876	1.77784
					TACTTACTCATAAAGG-1_1	Relapse	0.86709	0.841985
					TACTTACTCCCAGGTG-1_1	Relapse	0.707729	1.4625
					TACTTGTAGATGTCGG-1_1	Relapse	1.19323	0.482842
					TACTTGTGTCGGATCC-1_1	Relapse	-0.411356	1.2845
					TACTTGTGTCTCATCC-1_1	Relapse	0.252736	1.86176
					TACTTGTGTTATGCGT-1_1	Relapse	0.518284	1.00606
					TAGACCAGTATGCTTG-1_1	Relapse	0.488951	2.62745
					TAGACCATCCAACCAA-1_1	Relapse	0.960387	1.93121
					TAGACCATCCTATGTT-1_1	Relapse	-1.82204	-0.17922
					TAGAGCTGTGCTCTTC-1_1	Relapse	1.14691	1.15144
					TAGAGCTGTGTGACCC-1_1	Relapse	-1.6186	-1.54335
					TAGAGCTGTGTGTGCC-1_1	Relapse	0.215603	-0.641479
					TAGAGCTTCACAGTAC-1_1	Relapse	0.905978	0.443858
					TAGCCGGAGTGTTAGA-1_1	Relapse	0.601598	-0.18064
					TAGCCGGCATTTCAGG-1_1	Relapse	-0.139496	0.43816
					TAGCCGGGTAGCCTAT-1_1	Relapse	0.887142	1.08969
					TAGGCATAGTTGAGTA-1_1	Relapse	-0.858891	1.9676
					TAGGCATCATACCATG-1_1	Relapse	1.34194	0.717168
					TAGGCATGTTTCGCTC-1_1	Relapse	-0.686907	0.238788
					TAGTGGTAGAAGATTC-1_1	Relapse	1.2564	0.818037
					TAGTGGTAGGTTACCT-1_1	Relapse	1.32611	-0.529023
					TAGTGGTCAGGAATGC-1_1	Relapse	0.711035	0.220326
					TAGTTGGAGAAGGTTT-1_1	Relapse	0.118814	0.4252
					TATCAGGAGATCCGAG-1_1	Relapse	-1.87585	0.838529
					TATCAGGCAAATCCGT-1_1	Relapse	1.41511	1.86687
					TATCAGGCAAGCCGCT-1_1	Relapse	-1.16005	-0.0376308
					TATCAGGCACTCAGGC-1_1	Relapse	-0.613473	0.547756
					TATCAGGGTTATCGGT-1_1	Relapse	0.722982	-0.292719
					TATCAGGTCGCAAGCC-1_1	Relapse	0.68861	0.223979
					TATCTCAGTGGCTCCA-1_1	Relapse	0.293071	-0.593678
					TATCTCATCGGTTCGG-1_1	Relapse	0.850784	-1.26606
					TATCTCATCTGTGCAA-1_1	Relapse	-0.506314	0.68304
					TATGCCCCAAGTCTGT-1_1	Relapse	0.591808	-0.108731
					TATTACCAGATATACG-1_1	Relapse	0.111973	0.21616
					TATTACCCACTCGACG-1_1	Relapse	0.141433	1.25327
					TATTACCCAGACGCTC-1_1	Relapse	0.0912501	2.20735
					TATTACCGTTACTGAC-1_1	Relapse	0.0735674	-0.25862
					TCAACGAAGCAGACTG-1_1	Relapse	0.864865	0.263846
					TCAACGACAAGCTGAG-1_1	Relapse	-0.142578	0.357186
					TCAACGAGTCCAGTAT-1_1	Relapse	-0.562189	1.02212
					TCAACGATCTAAGCCA-1_1	Relapse	0.69413	0.115562
					TCAATCTAGCTAGTCT-1_1	Relapse	1.01881	-0.0588019
					TCAATCTAGGGCATGT-1_1	Relapse	0.401631	0.376362
					TCAATCTCAGATAATG-1_1	Relapse	1.19963	-0.456305
					TCAATCTGTAGGCTGA-1_1	Relapse	-0.629649	-0.192451
					TCAATCTGTGACTACT-1_1	Relapse	0.916358	0.200611
					TCAATCTTCTGTCAAG-1_1	Relapse	1.31041	-0.173532
					TCACAAGAGGCTAGCA-1_1	Relapse	0.810564	-0.804162
					TCACAAGTCGTCCGTT-1_1	Relapse	-0.22493	2.30515
					TCACGAAAGAAGGTTT-1_1	Relapse	1.39373	2.15731
					TCACGAAGTTATTCTC-1_1	Relapse	0.2428	-1.21442
					TCAGATGAGAGACTAT-1_1	Relapse	1.01079	-1.14522
					TCAGCAAGTCAAAGCG-1_1	Relapse	0.407905	-0.121329
					TCAGCTCTCAAGGCTT-1_1	Relapse	0.415694	0.927858
					TCAGGATAGACGCACA-1_1	Relapse	0.398408	0.705455
					TCAGGATAGGATGCGT-1_1	Relapse	-1.81411	-0.829449
					TCAGGTAAGAGGGCTT-1_1	Relapse	0.277144	2.11805
					TCAGGTATCAAACCAC-1_1	Relapse	1.0019	0.216
					TCATTACCATTTGCTT-1_1	Relapse	0.66157	0.695347
					TCATTACTCGTGGGAA-1_1	Relapse	0.941801	0.330327
					TCCACACAGCCGGTAA-1_1	Relapse	0.317262	1.26903
					TCCCGATAGAGTAAGG-1_1	Relapse	-1.72337	-0.133134
					TCCCGATAGATTACCC-1_1	Relapse	0.420018	-0.628681
					TCCCGATAGCCACGTC-1_1	Relapse	1.01768	-0.149672
					TCCCGATAGTGGACGT-1_1	Relapse	1.45898	-0.633054
					TCCCGATTCCAGTATG-1_1	Relapse	0.670653	0.783518
					TCCCGATTCGTGACAT-1_1	Relapse	0.487274	-0.431163
					TCCCGATTCTACGAGT-1_1	Relapse	-1.57686	-0.57512
					TCGAGGCAGGCATGTG-1_1	Relapse	0.829075	0.143261
					TCGAGGCGTATCGCAT-1_1	Relapse	-1.0742	-1.09022
					TCGAGGCGTGTTCGAT-1_1	Relapse	0.190785	1.60159
					TCGCGAGCAATAGCGG-1_1	Relapse	0.962045	-0.0572421
					TCGCGAGTCACTTCAT-1_1	Relapse	0.885617	-0.0208788
					TCGCGTTAGCAACGGT-1_1	Relapse	0.78979	1.24907
					TCGGGACAGACCTAGG-1_1	Relapse	1.11761	0.817635
					TCGGGACCAGCGAACA-1_1	Relapse	0.373288	1.6636
					TCGGGACCATGGAATA-1_1	Relapse	0.17698	1.23029
					TCGGGACGTATGCTTG-1_1	Relapse	0.789679	1.10753
					TCGGGACTCAGGTTCA-1_1	Relapse	0.827168	0.514799
					TCGTACCAGCCTATGT-1_1	Relapse	0.958581	-0.542157
					TCGTACCAGTCGATAA-1_1	Relapse	-0.699536	-0.0613599
					TCGTACCTCATGGTCA-1_1	Relapse	0.394636	0.14693
					TCTCATAAGTGTACTC-1_1	Relapse	0.755617	-0.400265
					TCTCATACAGCGATCC-1_1	Relapse	1.03133	1.72771
					TCTCATAGTACCATCA-1_1	Relapse	0.188901	1.40806
					TCTCATATCTGCTTGC-1_1	Relapse	0.181151	-1.2905
					TCTCTAAAGTTACCCA-1_1	Relapse	1.57738	-0.486501
					TCTCTAACAGGAACGT-1_1	Relapse	0.590175	-0.577383
					TCTCTAAGTTCGGCAC-1_1	Relapse	0.934445	-0.352736
					TCTGAGAAGAGCTTCT-1_1	Relapse	0.843262	0.133597
					TCTGAGACACCTCGGA-1_1	Relapse	0.797203	1.13681
					TCTGGAACACAGGAGT-1_1	Relapse	0.602535	0.117174
					TCTGGAAGTGCACCAC-1_1	Relapse	-1.0091	-0.573137
					TCTTCGGAGCTGTCTA-1_1	Relapse	-3.10656	0.72314
					TCTTCGGTCCTGCCAT-1_1	Relapse	0.323151	1.30414
					TGAAAGAGTTCAACCA-1_1	Relapse	0.9736	-1.62399
					TGAAAGATCATCATTC-1_1	Relapse	-3.14947	-1.59634
					TGAAAGATCTCGTTTA-1_1	Relapse	0.937816	-1.53209
					TGACAACAGACAAAGG-1_1	Relapse	0.62862	0.885079
					TGACAACAGTCGAGTG-1_1	Relapse	0.766687	0.855533
					TGACAACCATGGAATA-1_1	Relapse	0.155662	0.304628
					TGACAACCATGTCCTC-1_1	Relapse	-0.0688729	-0.372785
					TGACGGCAGCCAGAAC-1_1	Relapse	0.704014	0.582841
					TGACGGCAGGTGATAT-1_1	Relapse	-0.585643	0.0389335
					TGACGGCGTGATGCCC-1_1	Relapse	-0.127265	-1.14519
					TGACTAGCAATGGATA-1_1	Relapse	-0.0111609	-0.165034
					TGACTAGCACGGACAA-1_1	Relapse	0.683532	0.295115
					TGACTAGTCGCAAACT-1_1	Relapse	0.378366	-0.22977
					TGACTAGTCGTTTAGG-1_1	Relapse	0.663467	-0.215513
					TGACTTTTCTGATACG-1_1	Relapse	1.10873	0.0116846
					TGAGAGGCAAATACAG-1_1	Relapse	1.00268	-0.246948
					TGAGCATAGGCTACGA-1_1	Relapse	0.822444	-0.238274
					TGAGCATGTAGGACAC-1_1	Relapse	0.931676	0.196682
					TGAGCCGGTACTCAAC-1_1	Relapse	1.11177	1.90037
					TGAGCCGGTTAAGGGC-1_1	Relapse	0.21366	-0.810581
					TGAGCCGTCCAGGGCT-1_1	Relapse	0.825245	0.530365
					TGAGGGAGTCATCGGC-1_1	Relapse	-2.64137	-1.55726
					TGAGGGAGTTGTTTGG-1_1	Relapse	0.634697	0.211038
					TGATTTCGTAGAAAGG-1_1	Relapse	-0.37168	-0.848708
					TGCACCTAGACATAAC-1_1	Relapse	0.992088	-0.364711
					TGCACCTAGAGCTATA-1_1	Relapse	-0.24769	1.68206
					TGCACCTCAATGGATA-1_1	Relapse	-1.72029	-1.15083
					TGCCAAATCAACACAC-1_1	Relapse	0.647709	-0.303811
					TGCCCATCACTTACGA-1_1	Relapse	1.02915	1.00668
					TGCCCTAAGCTCCCAG-1_1	Relapse	-0.0814007	0.383799
					TGCCCTAAGGGTCGAT-1_1	Relapse	0.755378	-1.0209
					TGCCCTACACAACTGT-1_1	Relapse	-0.0711914	0.871538
					TGCCCTACACGTTGGC-1_1	Relapse	-0.106017	0.30967
					TGCCCTAGTAAGAGAG-1_1	Relapse	0.27631	0.947376
					TGCGCAGAGAACTGTA-1_1	Relapse	0.614116	0.706319
					TGCGCAGTCCTTTCGG-1_1	Relapse	0.0517093	0.759585
					TGCGGGTAGAAACCGC-1_1	Relapse	0.0335075	0.0639214
					TGCGGGTCACGGCCAT-1_1	Relapse	0.0408948	1.68703
					TGCGGGTGTCATTAGC-1_1	Relapse	-0.14978	0.323727
					TGCGTGGGTTTAAGCC-1_1	Relapse	-1.72288	-0.979679
					TGCGTGGGTTTGACTG-1_1	Relapse	0.60176	-1.62398
					TGCTGCTAGAAGGTGA-1_1	Relapse	0.230755	-0.511594
					TGCTGCTGTATATCCG-1_1	Relapse	0.109586	1.07726
					TGGACGCAGTAGATGT-1_1	Relapse	0.622472	0.0649774
					TGGACGCCAGGATCGA-1_1	Relapse	0.732902	0.0865575
					TGGACGCGTGACCAAG-1_1	Relapse	0.189145	0.59206
					TGGCCAGAGGCCCTTG-1_1	Relapse	0.0309808	-0.298294
					TGGCCAGAGTTAACGA-1_1	Relapse	0.017688	-0.396424
					TGGCCAGCAACACCCG-1_1	Relapse	1.71874	0.107358
					TGGCCAGGTAACGTTC-1_1	Relapse	0.837842	1.45337
					TGGCCAGTCAGTCCCT-1_1	Relapse	0.654727	0.268557
					TGGCCAGTCTGAGGGA-1_1	Relapse	0.748999	-0.16148
					TGGCGCACAGCTGTAT-1_1	Relapse	-2.07871	1.45631
					TGGCGCAGTCGAACAG-1_1	Relapse	0.737472	0.674484
					TGGCGCAGTCTCTCGT-1_1	Relapse	-0.86666	1.68203
					TGGCTGGCAGTCTTCC-1_1	Relapse	0.397891	-0.213992
					TGGCTGGGTAAACGCG-1_1	Relapse	0.477926	2.16964
					TGGGAAGAGGCCCTCA-1_1	Relapse	-0.415064	0.580369
					TGGGAAGGTACTTCTT-1_1	Relapse	0.128229	0.419175
					TGGGAAGTCTACCTGC-1_1	Relapse	-1.12459	0.491666
					TGGGCGTAGTCAAGGC-1_1	Relapse	-2.82585	-0.239653
					TGGTTAGAGGGAACGG-1_1	Relapse	-0.419845	-1.35553
					TGGTTCCCATGAACCT-1_1	Relapse	0.687445	-0.713479
					TGTGGTACACATGGGA-1_1	Relapse	-1.12619	-1.35116
					TGTGGTAGTATAAACG-1_1	Relapse	0.799218	-0.298567
					TGTGGTAGTTCCGGCA-1_1	Relapse	-1.69434	1.6553
					TGTGTTTAGCGATGAC-1_1	Relapse	0.702673	-0.423871
					TGTGTTTGTCAGATAA-1_1	Relapse	0.262653	0.90431
					TGTTCCGAGGTAGCCA-1_1	Relapse	0.976595	0.667365
					TGTTCCGTCTTTAGTC-1_1	Relapse	-0.662763	1.24335
					TTAACTCAGAGAACAG-1_1	Relapse	-0.274418	0.377692
					TTAACTCAGTACGTTC-1_1	Relapse	-0.462333	1.01468
					TTAACTCCAAGGCTCC-1_1	Relapse	-0.652556	-0.581744
					TTAACTCGTAGGCATG-1_1	Relapse	1.2458	-0.520621
					TTAACTCTCAACGGGA-1_1	Relapse	-0.0609366	0.119904
					TTAACTCTCACCGGGT-1_1	Relapse	0.975425	0.0874395
					TTAGGACAGCTCCCAG-1_1	Relapse	0.617199	-0.82685
					TTAGGACAGGTGCAAC-1_1	Relapse	0.0584302	0.766686
					TTAGGACCAATGTTGC-1_1	Relapse	0.127662	1.04435
					TTAGGACTCACGCGGT-1_1	Relapse	0.433458	0.953381
					TTAGGCACAATAGAGT-1_1	Relapse	-1.0076	0.0821635
					TTAGGCACATGTTCCC-1_1	Relapse	0.270535	1.66818
					TTAGGCATCACTTACT-1_1	Relapse	0.120772	-0.597681
					TTAGTTCAGCGATATA-1_1	Relapse	1.27608	0.897586
					TTAGTTCCATCGTCGG-1_1	Relapse	1.07497	-0.973717
					TTAGTTCGTTGAGTTC-1_1	Relapse	0.842206	-0.478984
					TTAGTTCTCAACGGCC-1_1	Relapse	1.29907	-0.159688
					TTAGTTCTCGGAGGTA-1_1	Relapse	-0.551994	-1.71786
					TTAGTTCTCGTGGGAA-1_1	Relapse	0.350715	0.576243
					TTATGCTTCTCGAGTA-1_1	Relapse	0.125368	-0.20951
					TTCCCAGTCCTGCAGG-1_1	Relapse	0.805175	-0.785163
					TTCGAAGAGTTAAGTG-1_1	Relapse	-0.489103	-0.718291
					TTCGAAGGTATATGAG-1_1	Relapse	0.212824	0.689825
					TTCGAAGTCTTGTACT-1_1	Relapse	0.107026	0.365125
					TTCGGTCCACGAAACG-1_1	Relapse	0.724716	0.317087
					TTCTACAAGCTTATCG-1_1	Relapse	0.296073	0.0938138
					TTCTACAAGGAATCGC-1_1	Relapse	0.852304	0.114247
					TTCTACATCCGCGGTA-1_1	Relapse	0.637064	0.170891
					TTCTCCTGTATGAATG-1_1	Relapse	0.567471	0.662304
					TTCTCCTTCCGCATCT-1_1	Relapse	-0.427345	-0.20045
					TTCTTAGTCATGCATG-1_1	Relapse	-0.461507	1.24082
					TTGAACGCAGCCACCA-1_1	Relapse	0.616964	-0.328332
					TTGAACGGTATAGGGC-1_1	Relapse	0.537821	-0.180087
					TTGAACGGTCTAGAGG-1_1	Relapse	0.763923	1.30969
					TTGAACGTCACATAGC-1_1	Relapse	0.659081	1.39243
					TTGACTTCAGTTTACG-1_1	Relapse	0.478539	-1.29136
					TTGCCGTCAAAGGCGT-1_1	Relapse	-1.09554	-1.30497
					TTGCCGTGTGCTGTAT-1_1	Relapse	0.7916	0.709572
					TTGCGTCGTACAGACG-1_1	Relapse	0.310045	0.637611
					TTGGAACAGACACGAC-1_1	Relapse	-2.46473	-0.16819
					TTGGCAAAGTTTCCTT-1_1	Relapse	0.336541	-0.560479
					TTGGCAACAAGGCTCC-1_1	Relapse	0.0699921	-1.05705
					TTGTAGGAGCGATAGC-1_1	Relapse	-2.33892	-1.76524
					TTGTAGGAGTTCCACA-1_1	Relapse	0.346619	0.281172
					TTGTAGGGTTAAGGGC-1_1	Relapse	-0.920086	0.29972
					TTGTAGGGTTCAGGCC-1_1	Relapse	0.334381	0.0703793
					TTGTAGGTCGTCCAGG-1_1	Relapse	1.08682	2.20609
					TTGTAGGTCTTAGAGC-1_1	Relapse	-0.0985426	0.461675
					TTTATGCAGGGATCTG-1_1	Relapse	-0.611615	2.13719
					TTTATGCCACCCATGG-1_1	Relapse	-0.405663	-0.0822617
					TTTATGCCATGGTAGG-1_1	Relapse	-0.277003	1.57226
					TTTATGCGTGTAAGTA-1_1	Relapse	-0.394514	1.39386
					TTTGCGCAGGTGTTAA-1_1	Relapse	1.21652	0.18162
					TTTGCGCCAACTGCGC-1_1	Relapse	-0.180214	1.55332
					TTTGCGCGTGGCTCCA-1_1	Relapse	-0.174429	2.18379
					TTTGCGCTCATCGGAT-1_1	Relapse	1.48843	1.39745
					TTTGGTTGTACCCAAT-1_1	Relapse	-0.370318	-0.780313
					TTTGGTTTCCGGGTGT-1_1	Relapse	0.412445	1.70295
					TTTGTCAAGAGTGAGA-1_1	Relapse	0.81214	-0.495236
					TTTGTCAGTAGGCTGA-1_1	Relapse	-0.299439	2.22285
					AAACCTGAGCAGGTCA-1_2	Relapse	-2.52065	-1.12616
					AAACCTGAGGGATACC-1_2	Relapse	-0.690203	0.673755
					AAACCTGCAGCTCGCA-1_2	Relapse	0.286732	1.2278
					AAACCTGCAGCTGCAC-1_2	Relapse	0.803073	-0.326246
					AAACCTGGTTAAAGAC-1_2	Relapse	-0.880594	1.26531
					AAACCTGTCCTCTAGC-1_2	Relapse	0.844871	0.932945
					AAACGGGAGTCGATAA-1_2	Relapse	-0.0974103	-1.32583
					AAACGGGGTATGGTTC-1_2	Relapse	-1.69189	-1.71961
					AAACGGGGTGGCGAAT-1_2	Relapse	1.01253	0.160381
					AAAGATGAGACCACGA-1_2	Relapse	-0.677022	-0.525567
					AAAGATGAGTCGTTTG-1_2	Relapse	-2.07624	-1.13666
					AAAGATGTCCTGCCAT-1_2	Relapse	-0.452883	-0.823575
					AAAGATGTCGACGGAA-1_2	Relapse	1.31866	1.99168
					AAAGCAAAGCCGTCGT-1_2	Relapse	1.0334	0.51896
					AAAGCAAAGCTGTCTA-1_2	Relapse	-2.26246	-0.740963
					AAAGCAACATCGGAAG-1_2	Relapse	-1.42106	-0.100352
					AAAGCAATCGAGGTAG-1_2	Relapse	-0.301069	-1.42669
					AAAGTAGCATCTACGA-1_2	Relapse	0.0188034	-0.317673
					AAATGCCTCTGAAAGA-1_2	Relapse	0.0597381	0.0679611
					AACCATGAGTTTGCGT-1_2	Relapse	-2.26517	-0.269053
					AACCATGGTGGTGTAG-1_2	Relapse	-0.0535326	1.24079
					AACCATGGTTACCAGT-1_2	Relapse	0.448944	-0.0826454
					AACCGCGAGACAGAGA-1_2	Relapse	-0.070376	-1.28536
					AACCGCGTCCGCGTTT-1_2	Relapse	0.370208	-0.299854
					AACCGCGTCGTCCAGG-1_2	Relapse	-0.250801	-1.7386
					AACGTTGAGAGCTTCT-1_2	Relapse	-0.060388	-0.780746
					AACGTTGCACGTTGGC-1_2	Relapse	-0.1487	0.0322256
					AACTCAGAGATATACG-1_2	Relapse	-0.434376	-0.808979
					AACTCAGAGCATGGCA-1_2	Relapse	-0.986162	-0.753345
					AACTCAGAGCTGTTCA-1_2	Relapse	-0.653691	0.478232
					AACTCAGCAGACAAAT-1_2	Relapse	0.561917	-0.681544
					AACTCAGCAGGTGCCT-1_2	Relapse	-0.500631	-1.41796
					AACTCAGCATGTTCCC-1_2	Relapse	-2.55826	-1.07904
					AACTCAGGTCACAAGG-1_2	Relapse	-0.907765	-1.09163
					AACTCAGTCCCATTTA-1_2	Relapse	0.638557	0.680339
					AACTCAGTCCGAAGAG-1_2	Relapse	0.0465157	-0.635796
					AACTCCCTCGGTTAAC-1_2	Relapse	-0.970901	-0.870569
					AACTCTTGTATTCTCT-1_2	Relapse	-0.0803628	0.212968
					AACTCTTGTTCTGGTA-1_2	Relapse	0.614136	0.624488
					AACTCTTTCTCTGAGA-1_2	Relapse	0.996596	-0.5334
					AACTGGTCATGCCTTC-1_2	Relapse	0.108362	-0.58825
					AACTGGTTCCGTCATC-1_2	Relapse	0.373078	-0.989861
					AACTTTCCAATAGCAA-1_2	Relapse	0.467504	0.642298
					AACTTTCCAGATCTGT-1_2	Relapse	-0.383301	0.185354
					AACTTTCCAGGTCGTC-1_2	Relapse	-1.5764	0.67572
					AAGACCTCATGCCTTC-1_2	Relapse	-1.46884	0.217821
					AAGACCTTCTTTAGGG-1_2	Relapse	0.94894	0.986791
					AAGCCGCAGCAAATCA-1_2	Relapse	0.54201	1.93068
					AAGCCGCAGTGGTCCC-1_2	Relapse	-0.51234	-0.516258
					AAGCCGCAGTGTACGG-1_2	Relapse	0.675871	0.873613
					AAGCCGCCAGCGTCCA-1_2	Relapse	0.324303	-1.31063
					AAGGAGCAGAGCTATA-1_2	Relapse	0.870733	0.433269
					AAGGAGCAGTTAAGTG-1_2	Relapse	-0.32294	-1.18402
					AAGGAGCTCAATACCG-1_2	Relapse	-3.45897	-0.852014
					AAGGCAGCAAGGACAC-1_2	Relapse	-0.606129	-0.499302
					AAGGCAGTCTCGAGTA-1_2	Relapse	-0.248856	-1.01693
					AAGGCAGTCTGCTGTC-1_2	Relapse	0.730758	-0.584721
					AAGGTTCAGGCTCTTA-1_2	Relapse	0.0281761	1.7395
					AAGGTTCGTCAGAGGT-1_2	Relapse	-0.523071	-0.209349
					AAGGTTCTCAGTTAGC-1_2	Relapse	-0.110365	-1.03495
					AAGTCTGCAGCTCGCA-1_2	Relapse	0.255516	-0.392787
					AAGTCTGGTAACGACG-1_2	Relapse	-1.47743	-1.25998
					AAGTCTGGTTCCCGAG-1_2	Relapse	-0.558777	-1.70781
					AATCCAGAGGAATTAC-1_2	Relapse	0.342468	-0.318649
					AATCCAGCACGGCGTT-1_2	Relapse	-0.75425	-0.646938
					AATCCAGCAGCATACT-1_2	Relapse	1.10985	-1.42773
					AATCCAGGTAGGACAC-1_2	Relapse	0.138578	1.34334
					AATCCAGTCCAAACAC-1_2	Relapse	0.0832916	1.88175
					AATCGGTCAGTAGAGC-1_2	Relapse	0.00803998	0.769687
					ACACCAAGTGCTAGCC-1_2	Relapse	-0.118621	0.202788
					ACACCAATCAGTGTTG-1_2	Relapse	-1.77166	-1.16025
					ACACCCTAGTCACGCC-1_2	Relapse	0.475811	0.838543
					ACACCCTTCCGAACGC-1_2	Relapse	0.990341	1.288
					ACACCGGAGACAAAGG-1_2	Relapse	1.06354	-0.481379
					ACACCGGCAATCACAC-1_2	Relapse	0.531147	0.24995
					ACACCGGTCTACCAGA-1_2	Relapse	0.0379308	1.98203
					ACACTGAGTAAATGTG-1_2	Relapse	-1.73691	-1.27624
					ACACTGAGTCGAAAGC-1_2	Relapse	0.641062	-1.34372
					ACACTGAGTCGACTAT-1_2	Relapse	-0.00180916	-0.132613
					ACAGCTAAGCAGACTG-1_2	Relapse	-2.17546	-0.265033
					ACAGCTAAGCGCTCCA-1_2	Relapse	-1.2986	-0.698138
					ACAGCTAGTTGCGTTA-1_2	Relapse	-0.673112	0.599835
					ACAGCTATCTAACTTC-1_2	Relapse	-0.27246	-1.27885
					ACATCAGAGGGAAACA-1_2	Relapse	0.698793	0.852921
					ACATCAGGTTCACCTC-1_2	Relapse	0.373817	1.39703
					ACATCAGTCTTGGGTA-1_2	Relapse	0.239918	0.579269
					ACATGGTAGAATGTTG-1_2	Relapse	-0.00592971	-1.10699
					ACATGGTCACCGAAAG-1_2	Relapse	0.966061	0.146443
					ACATGGTTCCCTGACT-1_2	Relapse	-0.721006	1.01018
					ACCAGTAAGAATGTGT-1_2	Relapse	-0.366304	-0.943279
					ACCCACTCAATGGATA-1_2	Relapse	-0.893313	-0.812729
					ACCCACTGTTCTGGTA-1_2	Relapse	-0.30809	-0.46728
					ACCCACTTCCTTGCCA-1_2	Relapse	-1.51432	-1.82594
					ACCGTAAAGTGCGTGA-1_2	Relapse	0.846198	-0.0386884
					ACCGTAACAATGGACG-1_2	Relapse	-1.63236	1.48527
					ACCGTAACACGTCTCT-1_2	Relapse	0.348698	-1.34062
					ACCGTAAGTAGCGTCC-1_2	Relapse	-1.27853	0.223342
					ACCGTAAGTCTTCAAG-1_2	Relapse	-1.97418	0.0540619
					ACCTTTACAATGTTGC-1_2	Relapse	0.605684	-0.452762
					ACGAGCCAGTACTTGC-1_2	Relapse	-0.0587889	-0.941848
					ACGAGGAGTCAATGTC-1_2	Relapse	-0.840343	-0.79039
					ACGATACCAGACGCAA-1_2	Relapse	-0.210445	-1.23891
					ACGATGTCAAGGGTCA-1_2	Relapse	-2.55824	-0.935614
					ACGATGTTCAGTCCCT-1_2	Relapse	-0.124096	1.19113
					ACGCAGCAGCTCTCGG-1_2	Relapse	-1.48777	0.370908
					ACGCAGCCAAGGGTCA-1_2	Relapse	0.5639	-1.41923
					ACGCAGCGTAAGTAGT-1_2	Relapse	-0.344114	-0.679766
					ACGCAGCTCATCGATG-1_2	Relapse	-1.41619	-1.51238
					ACGCCAGAGCCACCTG-1_2	Relapse	-0.387683	-0.694971
					ACGCCAGTCTGCTTGC-1_2	Relapse	-0.492497	0.39777
					ACGGAGAGTACAGACG-1_2	Relapse	-0.40578	-0.165217
					ACGGAGAGTTATCACG-1_2	Relapse	-1.02724	-0.887576
					ACGGGCTGTACCAGTT-1_2	Relapse	-1.68051	-1.19236
					ACGGGCTGTGTGACCC-1_2	Relapse	0.133415	0.604779
					ACGGGTCAGATCGATA-1_2	Relapse	0.217869	-1.04758
					ACGGGTCAGGGATGGG-1_2	Relapse	0.0363014	-0.421735
					ACGGGTCCAAACCCAT-1_2	Relapse	0.520256	0.433475
					ACGGGTCGTCGTCTTC-1_2	Relapse	-2.51352	-1.66639
					ACGGGTCGTTCCTCCA-1_2	Relapse	0.768646	-0.31179
					ACGGGTCTCCTATTCA-1_2	Relapse	0.571567	0.314868
					ACGTCAATCTCAAGTG-1_2	Relapse	-0.132974	1.08677
					ACTATCTCAGTGGAGT-1_2	Relapse	0.629807	-1.11238
					ACTATCTGTTACGACT-1_2	Relapse	0.11772	-0.742837
					ACTGAACAGCTACCTA-1_2	Relapse	0.663181	0.515394
					ACTGAACCAGCTGCTG-1_2	Relapse	0.636074	-0.62508
					ACTGAACGTACACCGC-1_2	Relapse	-1.52433	-1.38714
					ACTGAACGTTCCGGCA-1_2	Relapse	-1.69895	-1.28208
					ACTGAGTAGAATTGTG-1_2	Relapse	0.450722	-1.19128
					ACTGAGTCAAAGGTGC-1_2	Relapse	-0.0440832	-0.492944
					ACTGAGTCATCTCGCT-1_2	Relapse	-1.9028	-0.705176
					ACTGAGTTCTCTAAGG-1_2	Relapse	-0.0803987	-1.06688
					ACTGAGTTCTTCCTTC-1_2	Relapse	-1.55946	-0.949032
					ACTGATGCAGACGTAG-1_2	Relapse	-0.0197031	-0.788354
					ACTGCTCAGTAATCCC-1_2	Relapse	-0.523602	-0.78742
					ACTGTCCAGAGTTGGC-1_2	Relapse	-1.44471	-0.438908
					ACTGTCCAGCGGATCA-1_2	Relapse	-0.532983	-1.73147
					ACTGTCCAGTAATCCC-1_2	Relapse	-0.869022	-0.49429
					ACTGTCCGTACCTACA-1_2	Relapse	-0.193171	1.31525
					ACTGTCCGTCTCTTAT-1_2	Relapse	0.311334	1.05961
					ACTTACTAGCTTCGCG-1_2	Relapse	1.0102	-0.833418
					ACTTACTTCGGCCGAT-1_2	Relapse	0.4349	2.24675
					ACTTGTTCATCCGTGG-1_2	Relapse	-0.96577	1.04889
					ACTTGTTTCTGTTTGT-1_2	Relapse	0.10236	0.149244
					ACTTTCACACCACGTG-1_2	Relapse	0.206678	-0.0173273
					ACTTTCAGTCGGCTCA-1_2	Relapse	-0.190635	-0.210942
					ACTTTCATCACCATAG-1_2	Relapse	-0.210747	0.101547
					AGACGTTAGTATCTCG-1_2	Relapse	-0.178628	0.149431
					AGACGTTCATACTACG-1_2	Relapse	1.80137	0.813954
					AGAGCGAAGAGCTATA-1_2	Relapse	-1.07783	-1.78598
					AGAGCGAAGTGACTCT-1_2	Relapse	-0.0990701	-0.258075
					AGAGCGACAAAGCAAT-1_2	Relapse	-0.120299	1.09821
					AGAGCGACAACACCCG-1_2	Relapse	-0.0575711	-1.66265
					AGAGCTTGTGATGTGG-1_2	Relapse	-1.10988	-1.3167
					AGAGCTTTCTCCTATA-1_2	Relapse	-0.925462	1.0144
					AGAGTGGGTCCGAGTC-1_2	Relapse	0.612601	-0.0234798
					AGAGTGGTCTACTCAT-1_2	Relapse	0.780614	-1.54134
					AGATCTGTCACCAGGC-1_2	Relapse	0.212172	-1.11678
					AGATTGCCATCCTTGC-1_2	Relapse	-1.63806	2.6236
					AGATTGCTCCTAGAAC-1_2	Relapse	0.662931	-0.856075
					AGCAGCCAGAGTCTGG-1_2	Relapse	0.0423666	-0.857067
					AGCAGCCAGCCGGTAA-1_2	Relapse	0.486914	0.536534
					AGCAGCCTCATGTCCC-1_2	Relapse	0.0987106	1.27247
					AGCAGCCTCGAGGTAG-1_2	Relapse	-0.371546	-0.782775
					AGCATACCAAGCCCAC-1_2	Relapse	0.880117	0.291208
					AGCATACGTAGCTTGT-1_2	Relapse	0.138552	-0.693077
					AGCATACGTCAGTGGA-1_2	Relapse	0.174893	0.76723
					AGCATACGTCTCATCC-1_2	Relapse	-2.17697	-0.25313
					AGCCTAAAGAGACTAT-1_2	Relapse	-0.367468	-1.44012
					AGCCTAACACCAGGCT-1_2	Relapse	0.0110409	1.38599
					AGCCTAAGTGTCTGAT-1_2	Relapse	0.0286634	0.46093
					AGCCTAATCCCAGGTG-1_2	Relapse	0.0424112	0.370611
					AGCGGTCGTAAACCTC-1_2	Relapse	0.170238	-0.843285
					AGCGGTCGTTGTACAC-1_2	Relapse	0.27298	0.615489
					AGCGGTCTCCGGCACA-1_2	Relapse	0.443067	-0.405242
					AGCGGTCTCTTATCTG-1_2	Relapse	-0.874384	-0.568227
					AGCGTATAGATCGGGT-1_2	Relapse	0.617877	0.908375
					AGCGTATAGCTAGTGG-1_2	Relapse	0.621984	-0.685094
					AGCGTATAGGAGTACC-1_2	Relapse	0.309904	1.0556
					AGCGTATCAGACAGGT-1_2	Relapse	-1.16703	-0.378105
					AGCGTCGCAGGAATCG-1_2	Relapse	-1.40832	-1.4061
					AGCTCCTGTAAATGTG-1_2	Relapse	-0.754229	-0.409474
					AGCTCCTGTAAGTGTA-1_2	Relapse	0.609822	0.680889
					AGCTCCTTCTTGAGAC-1_2	Relapse	0.0311906	-0.00973328
					AGGCCACGTGATAAGT-1_2	Relapse	0.371283	-0.184679
					AGGCCGTAGATGTGTA-1_2	Relapse	0.479501	1.23223
					AGGCCGTAGCTACCGC-1_2	Relapse	0.696583	-0.578459
					AGGCCGTTCCAAAGTC-1_2	Relapse	-1.34095	-1.79475
					AGGGAGTGTCTGCCAG-1_2	Relapse	-1.23118	0.357338
					AGGGAGTGTGTAAGTA-1_2	Relapse	0.752033	1.1621
					AGGGAGTGTGTCTGAT-1_2	Relapse	0.00778082	-1.21492
					AGGGAGTTCACCCGAG-1_2	Relapse	-0.887262	0.0846139
					AGGGATGTCAGTTAGC-1_2	Relapse	-0.315596	-1.00628
					AGGGATGTCCAGTATG-1_2	Relapse	0.559512	1.93297
					AGGGATGTCCGCAGTG-1_2	Relapse	-1.10342	0.790643
					AGGGATGTCCTAGGGC-1_2	Relapse	-0.726212	1.24987
					AGGGTGAAGATATGGT-1_2	Relapse	0.553245	1.00441
					AGGGTGAGTCCGAAGA-1_2	Relapse	-0.210239	0.974236
					AGGTCATAGTGGTAGC-1_2	Relapse	0.663175	-0.644364
					AGGTCATCAAAGTGCG-1_2	Relapse	-1.11436	1.40438
					AGGTCATCAGTACACT-1_2	Relapse	1.14467	-0.166823
					AGGTCATTCCGAATGT-1_2	Relapse	0.103186	0.450066
					AGGTCATTCGGCCGAT-1_2	Relapse	0.286875	-1.1942
					AGGTCATTCTGAGTGT-1_2	Relapse	-2.9083	-1.54013
					AGGTCATTCTGATACG-1_2	Relapse	-2.69738	-0.512375
					AGTAGTCGTCGGCACT-1_2	Relapse	-0.340497	-0.256031
					AGTCTTTAGCGTTGCC-1_2	Relapse	0.126154	2.05518
					AGTCTTTAGCTTTGGT-1_2	Relapse	-0.454787	-0.786771
					AGTCTTTCACTTGGAT-1_2	Relapse	1.37665	-0.710282
					AGTGAGGAGGATGCGT-1_2	Relapse	0.388286	-1.77535
					AGTGAGGAGGCCATAG-1_2	Relapse	0.168916	-0.427502
					AGTGAGGAGTCTCCTC-1_2	Relapse	-1.34838	-0.894934
					AGTGAGGCAAACTGCT-1_2	Relapse	0.33605	-0.0865625
					AGTGAGGCAACACCTA-1_2	Relapse	-0.899581	0.347604
					AGTGGGAGTGCAGACA-1_2	Relapse	0.255196	-0.808243
					AGTGTCACACATTTCT-1_2	Relapse	-0.682642	-1.03867
					AGTGTCACAGATAATG-1_2	Relapse	-2.03156	0.440862
					AGTGTCAGTGATAAGT-1_2	Relapse	0.343551	-0.867225
					AGTTGGTAGCCTTGAT-1_2	Relapse	-0.162979	1.1053
					AGTTGGTAGTGTCTCA-1_2	Relapse	0.305969	0.275057
					AGTTGGTCACGAGAGT-1_2	Relapse	-0.929436	-0.9303
					AGTTGGTCATGAACCT-1_2	Relapse	-0.832315	2.34109
					AGTTGGTGTGTGACGA-1_2	Relapse	-3.14797	-1.14698
					AGTTGGTTCAACTCTT-1_2	Relapse	-3.49793	-0.187152
					ATAACGCCAAAGGCGT-1_2	Relapse	-0.455026	-1.92813
					ATAACGCCAGACAGGT-1_2	Relapse	0.555521	0.335014
					ATAACGCCAGTCCTTC-1_2	Relapse	-0.525783	-1.18027
					ATAACGCGTACGCTGC-1_2	Relapse	0.465697	0.966723
					ATAAGAGAGAGCTTCT-1_2	Relapse	-0.87283	0.329922
					ATAAGAGCAGTATGCT-1_2	Relapse	-0.935091	-1.67819
					ATAGACCAGATCACGG-1_2	Relapse	0.0823848	-0.467846
					ATAGACCAGGGCTCTC-1_2	Relapse	-2.10206	-0.57015
					ATAGACCCAACGATGG-1_2	Relapse	-0.394888	-1.85761
					ATAGACCCACAAGTAA-1_2	Relapse	0.253872	1.25998
					ATAGACCCAGGACCCT-1_2	Relapse	-0.387072	-0.939294
					ATAGACCGTCAACATC-1_2	Relapse	-0.765768	-0.484
					ATAGACCTCCACGACG-1_2	Relapse	0.0749666	0.505417
					ATCATCTAGCTAAGAT-1_2	Relapse	0.551268	0.794392
					ATCATCTGTTACGACT-1_2	Relapse	-1.14634	-0.568148
					ATCATCTTCGTTTGCC-1_2	Relapse	0.300703	-0.21297
					ATCCGAAAGAAGAAGC-1_2	Relapse	-0.136581	1.82201
					ATCCGAACAGATCTGT-1_2	Relapse	0.480535	-1.00983
					ATCCGAAGTCCGTGAC-1_2	Relapse	-0.66567	1.97481
					ATCCGAATCAATCTCT-1_2	Relapse	0.21571	-0.0163576
					ATCCGAATCATTGCCC-1_2	Relapse	-0.877217	2.32047
					ATCGAGTAGAATGTGT-1_2	Relapse	-1.7776	-0.461783
					ATCGAGTTCCGAATGT-1_2	Relapse	-0.20258	0.274726
					ATCGAGTTCCTGTAGA-1_2	Relapse	0.493567	-0.781013
					ATCTACTAGTGGACGT-1_2	Relapse	0.74817	0.414483
					ATCTACTTCATGTCTT-1_2	Relapse	0.29344	0.371856
					ATCTACTTCGGAAACG-1_2	Relapse	-0.346139	0.411466
					ATCTACTTCGTCCAGG-1_2	Relapse	-0.330543	-1.62946
					ATCTACTTCTGTCAAG-1_2	Relapse	0.0509021	-1.87467
					ATCTGCCTCGCGTAGC-1_2	Relapse	-1.23557	-0.635308
					ATGAGGGAGAGGTACC-1_2	Relapse	0.544608	-0.659253
					ATGAGGGCAACACGCC-1_2	Relapse	0.806076	-0.170177
					ATGAGGGCACTAGTAC-1_2	Relapse	0.564521	0.318299
					ATGAGGGGTCTCGTTC-1_2	Relapse	0.34341	-0.833979
					ATGAGGGGTGCAACGA-1_2	Relapse	0.683575	1.63107
					ATGAGGGGTTCCCTTG-1_2	Relapse	0.649424	-0.47125
					ATGCGATCACCGGAAA-1_2	Relapse	1.15065	1.82075
					ATGGGAGAGAATTCCC-1_2	Relapse	0.0274431	1.07734
					ATGGGAGCAAATTGCC-1_2	Relapse	-0.91303	-1.12261
					ATGGGAGTCGCCTGTT-1_2	Relapse	0.819932	0.0920422
					ATGTGTGCAGTAGAGC-1_2	Relapse	0.350196	-1.88974
					ATTACTCAGGTTACCT-1_2	Relapse	0.533613	0.714907
					ATTACTCGTCTACCTC-1_2	Relapse	-2.60945	-0.0922053
					ATTATCCTCTCGTATT-1_2	Relapse	0.125465	0.803654
					ATTATCCTCTGCGGCA-1_2	Relapse	-0.644409	-0.989888
					ATTATCCTCTTTACGT-1_2	Relapse	-0.50056	-1.90283
					ATTCTACCATCCAACA-1_2	Relapse	0.603102	0.899174
					ATTCTACTCTCGCTTG-1_2	Relapse	-1.80109	-0.798166
					ATTGGACCACCAGATT-1_2	Relapse	-0.935965	-0.404561
					ATTGGTGCATCCCATC-1_2	Relapse	0.92558	-0.051617
					ATTGGTGGTGCGAAAC-1_2	Relapse	-1.20688	1.85813
					ATTGGTGGTTGGTGGA-1_2	Relapse	0.769107	1.20464
					ATTTCTGCATCCTTGC-1_2	Relapse	0.523059	-1.4217
					ATTTCTGTCTAAGCCA-1_2	Relapse	0.286008	0.854007
					CAACCAACAATTCCTT-1_2	Relapse	-1.79913	-0.849786
					CAACCTCAGGATGTAT-1_2	Relapse	-0.0227619	0.819058
					CAACCTCCAAGTCATC-1_2	Relapse	-1.53357	-1.17346
					CAACCTCGTAGCGTCC-1_2	Relapse	-0.818208	-0.0165902
					CAACCTCTCACAACGT-1_2	Relapse	0.482401	-0.0666536
					CAACCTCTCGGTTCGG-1_2	Relapse	-0.333463	0.43996
					CAACCTCTCTGTTTGT-1_2	Relapse	-0.369958	-1.61281
					CAACTAGAGCGCCTTG-1_2	Relapse	0.343014	-1.15243
					CAACTAGCAATGAATG-1_2	Relapse	-0.100158	-0.632612
					CAACTAGTCCTACAGA-1_2	Relapse	-1.72845	-1.89173
					CAACTAGTCGTATCAG-1_2	Relapse	0.637493	-0.844001
					CAAGAAAGTATAGGGC-1_2	Relapse	-0.025884	-1.80929
					CAAGAAAGTCAGAGGT-1_2	Relapse	-0.311417	-1.35525
					CAAGAAAGTCCAACTA-1_2	Relapse	-0.723197	2.71969
					CAAGGCCAGAGTAAGG-1_2	Relapse	-1.46926	-0.159627
					CAAGGCCCAAGGACTG-1_2	Relapse	-0.283902	-0.236399
					CAAGGCCCAGGCGATA-1_2	Relapse	0.305436	-0.180929
					CAAGGCCGTTATTCTC-1_2	Relapse	-0.0895301	-1.01892
					CAAGGCCTCACCTTAT-1_2	Relapse	0.0455836	0.602917
					CAAGGCCTCGCCAAAT-1_2	Relapse	0.0860922	-1.21607
					CAAGTTGGTATCACCA-1_2	Relapse	0.787248	1.08437
					CACAAACTCAAGCCTA-1_2	Relapse	0.36112	-0.196814
					CACACAAAGAGACGAA-1_2	Relapse	-2.44166	-1.73159
					CACACAAAGTTGTCGT-1_2	Relapse	-0.253129	-0.304637
					CACACAAGTTCTGGTA-1_2	Relapse	-2.34426	-0.639694
					CACACCTGTCACTTCC-1_2	Relapse	-0.484119	0.643635
					CACACCTGTTAGATGA-1_2	Relapse	0.758069	1.60585
					CACACTCCAAAGTGCG-1_2	Relapse	-0.493954	-1.25926
					CACACTCGTTAAGATG-1_2	Relapse	0.346322	0.60592
					CACAGGCCATGGTCAT-1_2	Relapse	-0.704927	-0.412076
					CACAGGCGTCAGAAGC-1_2	Relapse	1.38757	1.86935
					CACAGGCTCAATCACG-1_2	Relapse	0.732227	1.43198
					CACATAGCATCGATTG-1_2	Relapse	0.349357	0.379442
					CACATTTGTATCTGCA-1_2	Relapse	-0.519194	-0.510286
					CACATTTGTCCGAACC-1_2	Relapse	0.814631	-1.42647
					CACATTTGTTCCACGG-1_2	Relapse	0.344554	1.74171
					CACATTTTCCGCAAGC-1_2	Relapse	0.27521	-1.01814
					CACCACTAGGAGCGAG-1_2	Relapse	0.210813	-0.131583
					CACCACTAGTGCCATT-1_2	Relapse	0.099246	0.863686
					CACCACTCACGGTAGA-1_2	Relapse	0.537876	-0.347154
					CACCAGGAGATCCCGC-1_2	Relapse	0.00275049	0.734136
					CACCAGGAGGAGTACC-1_2	Relapse	-0.719113	-1.28416
					CACCTTGTCGACAGCC-1_2	Relapse	-0.139761	-0.616408
					CACTCCACACCACCAG-1_2	Relapse	0.336946	1.00752
					CACTCCACAGCTGGCT-1_2	Relapse	-0.757448	0.0899756
					CACTCCAGTCCGTCAG-1_2	Relapse	0.0207952	0.519987
					CACTCCATCCCTAACC-1_2	Relapse	-0.362497	-1.07216
					CACTCCATCGAACTGT-1_2	Relapse	-0.178203	-0.396824
					CAGAATCAGATAGGAG-1_2	Relapse	0.860276	-0.470398
					CAGAATCGTAAGTAGT-1_2	Relapse	0.405876	0.465338
					CAGAGAGAGCCTCGTG-1_2	Relapse	0.87509	0.197264
					CAGAGAGAGGATGGAA-1_2	Relapse	0.0793946	1.30352
					CAGAGAGCACGACTCG-1_2	Relapse	-0.204504	0.176037
					CAGAGAGTCTAGAGTC-1_2	Relapse	0.13979	1.49615
					CAGATCAGTACAGTTC-1_2	Relapse	-0.280349	-0.758451
					CAGATCAGTAGCGCAA-1_2	Relapse	-0.926867	-0.706135
					CAGATCAGTTGTCTTT-1_2	Relapse	0.764959	-0.238135
					CAGATCATCCACTCCA-1_2	Relapse	-0.264845	-1.8232
					CAGCAGCAGAGATGAG-1_2	Relapse	-2.16899	-1.06011
					CAGCAGCAGAGGTACC-1_2	Relapse	1.12684	-0.0665881
					CAGCAGCAGCCGGTAA-1_2	Relapse	0.679782	1.17241
					CAGCAGCAGTGTGGCA-1_2	Relapse	-0.45738	-0.517019
					CAGCAGCCATATGGTC-1_2	Relapse	-0.677851	-1.48445
					CAGCAGCGTCTTGTCC-1_2	Relapse	-2.30913	-1.13566
					CAGCAGCTCACAAACC-1_2	Relapse	0.145549	-0.587437
					CAGCCGACAACGCACC-1_2	Relapse	0.363234	-0.460166
					CAGCCGAGTAGCTTGT-1_2	Relapse	-0.629524	0.107688
					CAGCCGATCCTCAATT-1_2	Relapse	-0.0111223	0.990549
					CAGCCGATCGCAAGCC-1_2	Relapse	-0.428579	-0.118257
					CAGCCGATCTTTCCTC-1_2	Relapse	0.225109	1.50232
					CAGCGACGTGTGAAAT-1_2	Relapse	-0.221552	-0.899007
					CAGCGACGTTTCGCTC-1_2	Relapse	-1.07332	-1.6911
					CAGCGACTCTGTTTGT-1_2	Relapse	-0.552959	-1.41917
					CAGCTGGAGCCACTAT-1_2	Relapse	0.782231	0.25857
					CAGCTGGCAACAACCT-1_2	Relapse	-0.272015	1.12608
					CAGCTGGTCACAATGC-1_2	Relapse	0.624406	1.571
					CAGGTGCGTACTTGAC-1_2	Relapse	-0.491404	0.624877
					CAGTAACAGTACGACG-1_2	Relapse	0.376486	0.244307
					CAGTAACCACTGTTAG-1_2	Relapse	0.186638	0.675283
					CAGTAACGTACTCAAC-1_2	Relapse	0.202742	-0.0414845
					CAGTCCTAGATAGGAG-1_2	Relapse	0.246029	0.52003
					CAGTCCTAGTACACCT-1_2	Relapse	-0.136523	0.196956
					CAGTCCTTCCAAATGC-1_2	Relapse	0.736562	-0.387567
					CAGTCCTTCCTGTAGA-1_2	Relapse	-0.197561	0.974189
					CATATGGAGTGATCGG-1_2	Relapse	-1.54301	-0.381007
					CATATTCCAGCCAGAA-1_2	Relapse	1.10354	1.75823
					CATCAAGAGTGACTCT-1_2	Relapse	-0.39192	-0.959499
					CATCAGACACGGTGTC-1_2	Relapse	1.11266	0.67207
					CATCAGATCGCCAAAT-1_2	Relapse	0.833647	1.45578
					CATCAGATCTGTCTCG-1_2	Relapse	-0.516037	-0.98509
					CATCCACGTCCAGTAT-1_2	Relapse	-0.548711	1.51935
					CATCCACTCCGTAGGC-1_2	Relapse	0.577912	-0.511445
					CATCGAAAGACTACAA-1_2	Relapse	-1.20969	-0.337668
					CATCGAACACGAAGCA-1_2	Relapse	-1.45895	-0.105548
					CATCGAAGTCAGAATA-1_2	Relapse	-0.941775	1.00974
					CATCGGGAGACAAAGG-1_2	Relapse	-0.804799	1.00261
					CATCGGGCAGACAAGC-1_2	Relapse	-1.39152	-1.56578
					CATCGGGCAGATCGGA-1_2	Relapse	-1.14756	-1.15404
					CATCGGGCAGATGAGC-1_2	Relapse	-0.385913	-0.641573
					CATCGGGCATGTTGAC-1_2	Relapse	0.149521	0.0910671
					CATCGGGGTCATATGC-1_2	Relapse	0.287494	-0.787799
					CATCGGGGTTCAGTAC-1_2	Relapse	-0.763897	1.32579
					CATGACAAGTACGCCC-1_2	Relapse	-1.42062	-0.465543
					CATGACACAAGAGTCG-1_2	Relapse	-0.0873029	0.623402
					CATGACACACACGCTG-1_2	Relapse	0.263964	-0.733827
					CATGACATCTGCCAGG-1_2	Relapse	-0.500727	-1.49194
					CATGCCTAGAAAGTGG-1_2	Relapse	-0.391827	-1.40839
					CATGCCTCACCTATCC-1_2	Relapse	-0.499811	1.52979
					CATGGCGCAACGCACC-1_2	Relapse	-1.33471	-0.688109
					CATGGCGCATTGGGCC-1_2	Relapse	0.355017	-0.673168
					CATGGCGGTCTCGTTC-1_2	Relapse	-1.45163	-1.16721
					CATGGCGTCAGTGCAT-1_2	Relapse	-1.84807	-0.878212
					CATGGCGTCCTCCTAG-1_2	Relapse	0.0468804	-0.899097
					CATTATCGTCGTCTTC-1_2	Relapse	0.105509	0.0271358
					CATTATCGTCTTGTCC-1_2	Relapse	-1.24559	-0.875768
					CATTATCTCATGGTCA-1_2	Relapse	-0.600672	1.13816
					CATTCGCAGACCACGA-1_2	Relapse	-0.958027	0.909785
					CATTCGCAGAGAACAG-1_2	Relapse	-0.725423	1.38454
					CATTCGCCATGTTGAC-1_2	Relapse	-0.2328	-1.19296
					CCAATCCAGTATCTCG-1_2	Relapse	-0.416474	0.325918
					CCAATCCGTCCGAATT-1_2	Relapse	-1.38678	-0.921435
					CCAATCCGTGTAATGA-1_2	Relapse	-1.14876	-1.45252
					CCAATCCTCACTTATC-1_2	Relapse	0.150529	-0.334906
					CCAATCCTCTCTGTCG-1_2	Relapse	-0.0609052	0.340009
					CCACCTAAGCGATATA-1_2	Relapse	-2.44716	-1.16244
					CCACCTACACACAGAG-1_2	Relapse	-0.802222	0.851264
					CCACCTAGTTATCGGT-1_2	Relapse	-0.615824	-1.76454
					CCACCTATCCGTAGTA-1_2	Relapse	-0.176401	0.0373682
					CCACGGAAGAGTAATC-1_2	Relapse	-2.43977	-1.21977
					CCACGGACAGCTCGAC-1_2	Relapse	0.0332512	-0.251515
					CCACTACAGGATGGAA-1_2	Relapse	0.0996206	-0.761707
					CCACTACAGTGGAGTC-1_2	Relapse	0.75979	-0.0067154
					CCACTACGTAAGTGGC-1_2	Relapse	-0.432193	-1.16939
					CCAGCGAAGTAATCCC-1_2	Relapse	-1.21492	-1.58243
					CCAGCGAAGTTACGGG-1_2	Relapse	0.0820396	-0.613718
					CCATGTCAGAAGGACA-1_2	Relapse	0.103074	1.61604
					CCATGTCCACGGATAG-1_2	Relapse	-0.7848	1.05025
					CCATGTCCAGTCAGCC-1_2	Relapse	0.605931	-1.43438
					CCATGTCGTATCACCA-1_2	Relapse	0.0914659	0.672524
					CCATGTCGTCTCTCGT-1_2	Relapse	-0.131698	-0.993174
					CCATGTCTCACTTATC-1_2	Relapse	0.382781	0.990384
					CCATGTCTCATTCACT-1_2	Relapse	0.928988	-0.0561605
					CCATGTCTCCTGCTTG-1_2	Relapse	-0.189679	1.21109
					CCATTCGAGCGATGAC-1_2	Relapse	1.55803	0.695101
					CCATTCGCAGCCACCA-1_2	Relapse	0.0529789	1.09543
					CCATTCGGTAACGACG-1_2	Relapse	-0.398697	0.323902
					CCATTCGTCAATCACG-1_2	Relapse	-1.20525	0.659934
					CCCAATCGTAGCGTGA-1_2	Relapse	0.196242	0.00360222
					CCCAGTTGTAAATGTG-1_2	Relapse	-0.128658	-0.90112
					CCCAGTTTCCTCCTAG-1_2	Relapse	-2.51004	-1.80935
					CCCATACCAGTCGATT-1_2	Relapse	-2.47169	-1.01102
					CCCTCCTAGAAACCGC-1_2	Relapse	-0.460291	-0.741348
					CCCTCCTTCGACCAGC-1_2	Relapse	-0.211583	-0.399938
					CCCTCCTTCGTCCGTT-1_2	Relapse	0.580309	0.469257
					CCGGGATCAAGCGAGT-1_2	Relapse	-0.439513	-1.09943
					CCGGGATGTCACTGGC-1_2	Relapse	-0.100729	-0.203368
					CCGGTAGCAAAGGCGT-1_2	Relapse	0.709168	-0.783921
					CCGGTAGCACGGACAA-1_2	Relapse	0.835427	1.5096
					CCGGTAGGTCAGAATA-1_2	Relapse	-1.60119	-0.721335
					CCGTACTAGGTGATTA-1_2	Relapse	-0.150164	1.09266
					CCGTACTGTTAAAGTG-1_2	Relapse	-0.65244	-1.66411
					CCGTACTTCTGCAGTA-1_2	Relapse	0.161995	-1.17405
					CCGTTCACATGTCCTC-1_2	Relapse	-0.1968	-0.269644
					CCGTTCAGTAAGAGAG-1_2	Relapse	-1.63171	0.256998
					CCTAAAGAGAGTACCG-1_2	Relapse	-2.48869	-1.20671
					CCTAAAGCATCCGTGG-1_2	Relapse	0.110389	-1.37326
					CCTAAAGGTCATCCCT-1_2	Relapse	1.02145	-0.981757
					CCTAAAGGTCGCATAT-1_2	Relapse	0.550994	-0.823847
					CCTAAAGTCTGATTCT-1_2	Relapse	-0.045108	0.0512112
					CCTACACAGCTGTTCA-1_2	Relapse	-0.053653	0.401488
					CCTACACCATCGTCGG-1_2	Relapse	-0.31969	-1.0809
					CCTACACGTTCCACGG-1_2	Relapse	0.43443	-0.0203157
					CCTACACTCGATGAGG-1_2	Relapse	-1.157	-1.40152
					CCTACCAAGGACAGCT-1_2	Relapse	-0.378361	-1.36718
					CCTAGCTAGACAAGCC-1_2	Relapse	-0.216363	-0.268955
					CCTAGCTCAAACGTGG-1_2	Relapse	0.236097	0.367168
					CCTAGCTGTAGTAGTA-1_2	Relapse	0.509622	-0.765058
					CCTAGCTTCTTGTTTG-1_2	Relapse	0.0386548	-0.58119
					CCTATTAGTCTAGTCA-1_2	Relapse	1.1377	0.267222
					CCTATTATCGGTGTTA-1_2	Relapse	-0.695772	0.0682915
					CCTCAGTAGCTGCCCA-1_2	Relapse	-0.0970613	0.0745671
					CCTCAGTAGTGTTAGA-1_2	Relapse	-0.0850374	-1.64874
					CCTCAGTTCTTCCTTC-1_2	Relapse	-1.71725	0.0636945
					CCTCTGAAGGCATGGT-1_2	Relapse	0.221966	-0.272929
					CCTCTGACACAGCGTC-1_2	Relapse	1.11693	1.22333
					CCTCTGATCTAACTGG-1_2	Relapse	0.997839	-0.666901
					CCTTACGAGCGACGTA-1_2	Relapse	0.127417	-0.784973
					CCTTACGCATAGACTC-1_2	Relapse	0.0675249	-1.04809
					CCTTCCCAGCTAGGCA-1_2	Relapse	0.689308	-0.936777
					CCTTCCCAGCTCCTTC-1_2	Relapse	-0.560445	-0.847695
					CCTTCCCAGGCAATTA-1_2	Relapse	1.18201	-0.252955
					CCTTCGAAGAAACCGC-1_2	Relapse	-0.947322	-0.782093
					CCTTTCTCAGTGAGTG-1_2	Relapse	-5.9366	-1.5926
					CCTTTCTGTTAGAACA-1_2	Relapse	0.589719	-0.648267
					CCTTTCTTCTGAGGGA-1_2	Relapse	-0.569047	1.20195
					CGAATGTAGAACAACT-1_2	Relapse	0.289349	0.0781823
					CGAATGTAGAATGTTG-1_2	Relapse	-0.145718	-0.253943
					CGAATGTAGATGTGGC-1_2	Relapse	0.714701	-1.83342
					CGAATGTCAATGGAAT-1_2	Relapse	-0.0337704	-0.151284
					CGAATGTGTTCATGGT-1_2	Relapse	0.0212401	-0.670488
					CGACCTTAGACCGGAT-1_2	Relapse	-0.169785	-0.483336
					CGACCTTAGTACGTAA-1_2	Relapse	0.858948	0.194699
					CGACCTTTCAGTTAGC-1_2	Relapse	0.235097	-0.45832
					CGACCTTTCGTACGGC-1_2	Relapse	0.517041	0.999875
					CGACTTCGTTAGAACA-1_2	Relapse	0.976735	0.274082
					CGACTTCGTTCGTGAT-1_2	Relapse	-4.29262	0.178588
					CGAGAAGCATGCCTTC-1_2	Relapse	0.270827	-0.168947
					CGAGAAGGTAGTAGTA-1_2	Relapse	0.545444	0.15524
					CGAGAAGGTGAACCTT-1_2	Relapse	0.194016	-0.442438
					CGAGAAGGTTTACTCT-1_2	Relapse	0.35913	-0.589627
					CGAGAAGTCTCTGTCG-1_2	Relapse	0.74636	-0.403086
					CGAGCACAGGACAGCT-1_2	Relapse	-1.91002	-0.341228
					CGAGCACAGTTATCGC-1_2	Relapse	0.118771	0.403846
					CGAGCCAAGGGCACTA-1_2	Relapse	0.0045833	-0.868824
					CGAGCCAAGGTACTCT-1_2	Relapse	-0.390941	-1.64979
					CGAGCCAAGTTAAGTG-1_2	Relapse	-0.865194	-1.61591
					CGAGCCACATACTCTT-1_2	Relapse	0.16143	1.33501
					CGAGCCATCACGAAGG-1_2	Relapse	1.09972	1.64424
					CGATCGGAGCCACGCT-1_2	Relapse	-0.308383	-1.45365
					CGATCGGAGCTGCGAA-1_2	Relapse	1.24736	-0.104929
					CGATCGGGTGCCTGCA-1_2	Relapse	-0.36621	1.76702
					CGATGGCGTCCGAATT-1_2	Relapse	-0.0542946	-1.39928
					CGATGGCTCGCCATAA-1_2	Relapse	-1.22334	1.28978
					CGATGTACAGTCAGCC-1_2	Relapse	0.249924	-0.199688
					CGATGTACATGAGCGA-1_2	Relapse	-0.965837	0.999938
					CGATGTATCAGCAACT-1_2	Relapse	0.789451	0.949003
					CGATTGAAGATGCGAC-1_2	Relapse	0.257658	0.403106
					CGATTGACAAAGAATC-1_2	Relapse	0.0883735	1.85912
					CGATTGACAGACGCAA-1_2	Relapse	-0.327707	-0.973509
					CGCCAAGAGTAAGTAC-1_2	Relapse	-0.438733	0.837486
					CGCCAAGGTCAGAATA-1_2	Relapse	-0.447308	-1.54144
					CGCCAAGGTTCTGAAC-1_2	Relapse	-1.28934	-0.620394
					CGCCAAGTCCTAGAAC-1_2	Relapse	-0.639455	-0.466868
					CGCGGTAAGCCAACAG-1_2	Relapse	0.215985	-1.44415
					CGCGGTAAGGCCCGTT-1_2	Relapse	-2.8428	-0.222656
					CGCGGTAAGGTACTCT-1_2	Relapse	-0.0963252	1.40838
					CGCGTTTCACTTAACG-1_2	Relapse	0.283207	0.143805
					CGCGTTTGTAACGCGA-1_2	Relapse	0.263885	-1.84096
					CGCTATCAGGAATCGC-1_2	Relapse	-0.790053	-0.439106
					CGCTATCCAACTGGCC-1_2	Relapse	1.42266	1.16048
					CGCTATCGTACGAAAT-1_2	Relapse	-2.68307	-1.62911
					CGCTATCGTCACACGC-1_2	Relapse	0.229441	0.368542
					CGCTATCGTGTGGCTC-1_2	Relapse	-0.521412	-1.06294
					CGCTATCTCCTTTACA-1_2	Relapse	0.207371	-0.284255
					CGCTGGAAGAGACGAA-1_2	Relapse	-1.23896	0.194651
					CGCTGGATCTCAAGTG-1_2	Relapse	-0.234396	0.0225535
					CGCTTCACATGGTCTA-1_2	Relapse	0.746956	-1.08838
					CGCTTCACATGTTGAC-1_2	Relapse	-0.94515	-0.189152
					CGCTTCAGTAGCTAAA-1_2	Relapse	-1.92658	0.371266
					CGCTTCAGTCGGATCC-1_2	Relapse	-0.393448	0.544221
					CGGACACCATCCCACT-1_2	Relapse	-0.327983	-0.510089
					CGGACACCATCGGTTA-1_2	Relapse	0.0060682	0.426923
					CGGACACGTCAGCTAT-1_2	Relapse	0.36394	0.985817
					CGGACACGTGGACGAT-1_2	Relapse	-0.331706	-0.404145
					CGGACGTCAATCTACG-1_2	Relapse	0.344308	-0.141395
					CGGACGTGTAAGGATT-1_2	Relapse	-0.100994	-0.22952
					CGGACGTGTTTGACTG-1_2	Relapse	-0.569934	1.67513
					CGGACTGAGACAAGCC-1_2	Relapse	0.286815	-0.533507
					CGGACTGAGCGAGAAA-1_2	Relapse	1.04992	-0.761489
					CGGACTGTCTGACCTC-1_2	Relapse	-0.235134	-0.639319
					CGGAGCTAGACACGAC-1_2	Relapse	-0.324578	-0.452832
					CGGAGCTCAATTGCTG-1_2	Relapse	-0.606569	0.935515
					CGGAGTCAGACGCACA-1_2	Relapse	-2.18905	-1.01482
					CGGAGTCCAGTAACGG-1_2	Relapse	-0.366339	-0.248784
					CGGAGTCGTGCAGGTA-1_2	Relapse	-0.290182	-1.24179
					CGGAGTCGTTCCGTCT-1_2	Relapse	0.0828159	0.328417
					CGGAGTCTCCCTCAGT-1_2	Relapse	-0.109557	-1.09581
					CGGAGTCTCTGCCCTA-1_2	Relapse	-1.06447	-0.0292913
					CGGCTAGTCGAGAACG-1_2	Relapse	0.299534	-0.39923
					CGGCTAGTCTCCTATA-1_2	Relapse	-0.905145	1.95413
					CGGGTCAAGCACGCCT-1_2	Relapse	0.62959	-1.22944
					CGGGTCATCAAACAAG-1_2	Relapse	0.561892	-0.396763
					CGTAGCGAGCTCCTCT-1_2	Relapse	-0.440197	1.28709
					CGTAGGCTCAGAGCTT-1_2	Relapse	-0.1584	0.581544
					CGTAGGCTCTAACTTC-1_2	Relapse	-0.558603	0.0484004
					CGTAGGCTCTGCCAGG-1_2	Relapse	-0.921609	0.64598
					CGTCACTAGATGAGAG-1_2	Relapse	0.204113	-0.314505
					CGTCACTCACAAGCCC-1_2	Relapse	-1.19994	-0.0286016
					CGTCACTGTAGCTGCC-1_2	Relapse	-1.69158	-1.70682
					CGTCACTGTCGTTGTA-1_2	Relapse	0.149358	1.19246
					CGTCACTTCACCGTAA-1_2	Relapse	0.448228	0.510913
					CGTCAGGTCGCTTAGA-1_2	Relapse	-0.806746	-0.318901
					CGTCAGGTCTCTTGAT-1_2	Relapse	-0.5816	-1.78026
					CGTCCATAGATGTGGC-1_2	Relapse	0.765798	0.652187
					CGTCCATAGTGTACTC-1_2	Relapse	-1.42456	1.03883
					CGTCCATCACATCCAA-1_2	Relapse	0.99729	-0.520974
					CGTCCATCACCCAGTG-1_2	Relapse	0.964094	0.89532
					CGTCTACAGCGTTCCG-1_2	Relapse	0.298083	1.47595
					CGTCTACTCTCGTTTA-1_2	Relapse	0.275285	0.503908
					CGTGAGCAGCTAGTCT-1_2	Relapse	-1.60526	1.18192
					CGTGAGCCAAGAAAGG-1_2	Relapse	-0.821404	-1.61509
					CGTGAGCCATGACATC-1_2	Relapse	-0.289128	1.04496
					CGTGTAAAGCCAGTAG-1_2	Relapse	-1.97075	-1.0747
					CGTGTAAAGCCCAACC-1_2	Relapse	0.161824	-1.23136
					CGTGTAAGTACATGTC-1_2	Relapse	-1.47156	-1.53073
					CGTGTAATCGATCCCT-1_2	Relapse	0.740494	-1.31425
					CGTGTCTAGACGCACA-1_2	Relapse	0.00522162	0.449782
					CGTGTCTAGGTGCTAG-1_2	Relapse	-0.395321	-1.37883
					CGTGTCTAGTCAATAG-1_2	Relapse	0.216673	0.952964
					CGTGTCTCAGGAATCG-1_2	Relapse	-0.803871	-1.03411
					CGTGTCTGTCGCTTCT-1_2	Relapse	-1.31136	-1.34104
					CGTGTCTGTTTACTCT-1_2	Relapse	-0.252751	-0.441844
					CGTTAGAAGAACAACT-1_2	Relapse	0.56818	1.02411
					CGTTAGAAGACCACGA-1_2	Relapse	-0.0797779	-0.629212
					CGTTAGACAAGTCTGT-1_2	Relapse	-2.039	-0.448547
					CGTTAGACACCGTTGG-1_2	Relapse	-0.159465	0.962864
					CGTTCTGAGTGGAGAA-1_2	Relapse	0.579196	1.31232
					CGTTGGGAGCGGATCA-1_2	Relapse	0.482746	2.04224
					CGTTGGGGTTACGCGC-1_2	Relapse	-1.56657	-0.773925
					CGTTGGGGTTCAGCGC-1_2	Relapse	-2.50636	0.144103
					CTAACTTGTCAGATAA-1_2	Relapse	-0.521507	-1.04832
					CTAACTTGTTCCGGCA-1_2	Relapse	-0.490816	-0.678969
					CTAAGACGTCAGTGGA-1_2	Relapse	-0.24564	-1.69916
					CTAATGGCACACGCTG-1_2	Relapse	-0.615221	-1.32008
					CTAATGGTCGCATGGC-1_2	Relapse	1.1176	-1.54448
					CTAATGGTCTGGTATG-1_2	Relapse	0.133224	0.741037
					CTACACCCAAGCGTAG-1_2	Relapse	-0.321251	-1.24086
					CTACACCGTAAGTGTA-1_2	Relapse	-0.0796087	-0.286259
					CTACACCGTCACCTAA-1_2	Relapse	0.370395	-0.150008
					CTACACCGTTCTGTTT-1_2	Relapse	-1.08725	1.12316
					CTACACCGTTGGTTTG-1_2	Relapse	0.0667903	-1.09964
					CTACACCTCGTATCAG-1_2	Relapse	-0.567039	-1.73772
					CTACATTCAGTATAAG-1_2	Relapse	0.529051	0.834109
					CTACATTTCATCGGAT-1_2	Relapse	-0.635719	0.74822
					CTACCCAAGAGCTTCT-1_2	Relapse	-0.106074	-1.7577
					CTACCCAGTACGACCC-1_2	Relapse	-1.46552	-0.290011
					CTACGTCAGTCCAGGA-1_2	Relapse	-0.393062	2.03105
					CTAGAGTCACGGTTTA-1_2	Relapse	0.265402	1.42149
					CTAGAGTCATGGGAAC-1_2	Relapse	-0.484572	-1.06943
					CTAGAGTTCTGTCTAT-1_2	Relapse	0.179223	-1.66779
					CTAGCCTGTGCAGGTA-1_2	Relapse	-0.557918	-0.28696
					CTAGCCTGTGGTCCGT-1_2	Relapse	-1.91063	-1.59891
					CTAGTGACAGATAATG-1_2	Relapse	0.510719	-1.27713
					CTAGTGACAGTCAGAG-1_2	Relapse	0.351982	0.114522
					CTAGTGATCACGCGGT-1_2	Relapse	1.14808	-0.62467
					CTAGTGATCTGCTGTC-1_2	Relapse	-3.23796	0.810239
					CTCACACAGTAGCGGT-1_2	Relapse	-2.38462	-1.12362
					CTCACACGTAAACCTC-1_2	Relapse	-0.798318	-0.768325
					CTCACACGTCCAACTA-1_2	Relapse	0.131049	-0.163391
					CTCACACGTTTACTCT-1_2	Relapse	-0.0231837	-0.978717
					CTCACACTCAGCTTAG-1_2	Relapse	0.0600633	-0.178315
					CTCACACTCCTATTCA-1_2	Relapse	0.952262	1.6382
					CTCAGAACAATCTACG-1_2	Relapse	0.77305	2.14191
					CTCAGAATCCTACAGA-1_2	Relapse	-1.02669	-1.20907
					CTCATTAAGAGCCCAA-1_2	Relapse	-0.0840776	-1.68193
					CTCATTAAGGTGTGGT-1_2	Relapse	-0.448866	0.384077
					CTCATTACACGGCTAC-1_2	Relapse	-0.16671	-1.64944
					CTCATTAGTCTAGCCG-1_2	Relapse	-1.17027	0.505701
					CTCATTATCGGATGGA-1_2	Relapse	0.21768	-0.0329997
					CTCCTAGAGCCACTAT-1_2	Relapse	-2.00407	0.751675
					CTCCTAGCACGGCCAT-1_2	Relapse	-0.204862	1.06073
					CTCCTAGTCCAGTAGT-1_2	Relapse	-0.644889	0.308594
					CTCCTAGTCTGATACG-1_2	Relapse	1.45468	0.203305
					CTCGAAAAGAACAACT-1_2	Relapse	1.66242	-0.413687
					CTCGAAAAGCAGGCTA-1_2	Relapse	0.234467	0.440702
					CTCGAAAAGTGTTAGA-1_2	Relapse	0.249896	-0.30063
					CTCGAAACATTCGACA-1_2	Relapse	-0.407442	0.00165178
					CTCGAGGAGTCGTACT-1_2	Relapse	0.267052	0.883867
					CTCGAGGCAGTAGAGC-1_2	Relapse	-0.112814	-0.976595
					CTCGAGGTCCTGCAGG-1_2	Relapse	-0.569974	-1.19897
					CTCGAGGTCGTGGACC-1_2	Relapse	0.227035	-0.207322
					CTCGGAGAGTTAAGTG-1_2	Relapse	0.199187	-0.843111
					CTCGGAGTCCTGCCAT-1_2	Relapse	-0.362869	-1.41857
					CTCGGGACACGGCTAC-1_2	Relapse	0.129674	-0.862569
					CTCGGGAGTGAGCGAT-1_2	Relapse	-0.032267	-1.69215
					CTCGGGATCCATGAAC-1_2	Relapse	-0.274908	-0.545608
					CTCGTACAGTCAAGCG-1_2	Relapse	-2.67998	-1.67796
					CTCGTACCATGGTCTA-1_2	Relapse	-2.80939	-1.19604
					CTCGTACTCTTGTCAT-1_2	Relapse	0.159542	-1.19519
					CTCGTCACAATGACCT-1_2	Relapse	-1.23858	-1.01017
					CTCGTCAGTCCTAGCG-1_2	Relapse	0.224936	-1.54059
					CTCTAATAGATCTGAA-1_2	Relapse	0.301147	0.303241
					CTCTAATAGGTCATCT-1_2	Relapse	0.083287	0.181674
					CTCTAATAGTGGTAGC-1_2	Relapse	-0.697559	-1.13624
					CTCTAATGTACGCTGC-1_2	Relapse	-0.698656	1.09669
					CTCTACGTCTTCTGGC-1_2	Relapse	0.327478	1.49747
					CTCTGGTAGGCTCATT-1_2	Relapse	-0.990428	0.098332
					CTGAAACGTTATCACG-1_2	Relapse	1.72231	-0.591239
					CTGAAACGTTGACGTT-1_2	Relapse	-0.475708	1.24936
					CTGAAACTCGAGCCCA-1_2	Relapse	-0.0777526	-1.81537
					CTGAAGTCAGATTGCT-1_2	Relapse	0.043213	-0.603512
					CTGAAGTCATCCCATC-1_2	Relapse	-1.07551	-0.887404
					CTGAAGTGTACGACCC-1_2	Relapse	-1.92465	-1.47038
					CTGAAGTTCCCGACTT-1_2	Relapse	-0.860475	-0.781057
					CTGATAGGTCGATTGT-1_2	Relapse	0.180561	1.36008
					CTGATAGTCATTCACT-1_2	Relapse	0.221415	-1.32128
					CTGATAGTCTTACCGC-1_2	Relapse	0.40317	0.582661
					CTGATCCCAATTGCTG-1_2	Relapse	0.375666	-0.370657
					CTGATCCGTTGGACCC-1_2	Relapse	0.00723697	1.46383
					CTGATCCTCTTGCATT-1_2	Relapse	0.483735	0.600879
					CTGCCTACAGGATCGA-1_2	Relapse	-0.474361	-1.74777
					CTGCCTAGTAAGTGTA-1_2	Relapse	-2.01662	-1.26813
					CTGCGGAAGAGACGAA-1_2	Relapse	-0.119617	-0.333367
					CTGCGGAAGCCAGTTT-1_2	Relapse	0.770332	0.949648
					CTGCGGAGTGATGATA-1_2	Relapse	0.596273	-0.4875
					CTGCTGTTCCCATTTA-1_2	Relapse	-2.42708	-1.6148
					CTGGTCTAGCTGTTCA-1_2	Relapse	1.45978	0.328622
					CTGGTCTTCCTCCTAG-1_2	Relapse	0.0467529	0.0325762
					CTGTGCTAGGAGTACC-1_2	Relapse	0.0601306	-0.170959
					CTGTGCTGTGATGTGG-1_2	Relapse	0.866484	-0.518418
					CTGTGCTTCAGTTCGA-1_2	Relapse	0.97749	0.227633
					CTGTGCTTCGTAGATC-1_2	Relapse	0.813017	0.148962
					CTGTGCTTCTTTAGGG-1_2	Relapse	0.175816	0.445386
					CTGTTTACAGCCTATA-1_2	Relapse	0.126101	-0.257451
					CTTAACTAGTTTGCGT-1_2	Relapse	-0.245185	-0.844641
					CTTAACTCACCCATTC-1_2	Relapse	0.307879	1.68458
					CTTAACTCAGCTCCGA-1_2	Relapse	0.0792766	-0.854252
					CTTACCGAGTCGCCGT-1_2	Relapse	0.253669	-0.065131
					CTTAGGACATGCTGGC-1_2	Relapse	-0.488961	-0.642935
					CTTAGGAGTTATTCTC-1_2	Relapse	-0.298624	0.918271
					CTTCTCTCACCAGTTA-1_2	Relapse	0.381329	-1.28763
					CTTCTCTCAGGCTCAC-1_2	Relapse	-1.78403	-1.82069
					CTTGGCTAGAAACCGC-1_2	Relapse	-1.15564	-0.538833
					CTTGGCTAGACTCGGA-1_2	Relapse	-0.222839	-0.9773
					CTTGGCTTCAGCTTAG-1_2	Relapse	0.916278	-0.465747
					CTTTGCGCACCAGCAC-1_2	Relapse	-0.057628	0.263152
					CTTTGCGCATGCAACT-1_2	Relapse	-0.0261382	-1.42323
					CTTTGCGGTGCACTTA-1_2	Relapse	0.652389	-0.201648
					CTTTGCGTCCGCATCT-1_2	Relapse	0.0176305	-0.881489
					CTTTGCGTCGATCCCT-1_2	Relapse	0.723395	-0.463668
					GAAACTCTCACGAAGG-1_2	Relapse	0.504947	-0.479633
					GAAACTCTCATCGCTC-1_2	Relapse	0.601156	-0.353457
					GAAACTCTCTCGTATT-1_2	Relapse	-2.0331	-0.857754
					GAAATGAAGCGTCTAT-1_2	Relapse	-2.13367	0.967223
					GAAATGAAGGCCCGTT-1_2	Relapse	1.23756	0.305656
					GAAATGACAAGGACTG-1_2	Relapse	-0.0287929	-0.445629
					GAAATGAGTAGCTGCC-1_2	Relapse	0.696377	0.748975
					GAAATGATCTACTTAC-1_2	Relapse	0.702011	-0.40927
					GAACATCAGCTACCTA-1_2	Relapse	0.154499	-0.257691
					GAACATCCACAGGAGT-1_2	Relapse	-1.8209	-1.65324
					GAACATCGTACAGTTC-1_2	Relapse	-0.526137	-0.751612
					GAACATCGTACTCGCG-1_2	Relapse	-4.37834	1.39188
					GAACATCGTTAAGATG-1_2	Relapse	-0.402726	-0.0479321
					GAACATCGTTACGCGC-1_2	Relapse	-0.775707	-1.47335
					GAACATCGTTCGGGCT-1_2	Relapse	-1.53435	-1.47844
					GAACCTAGTCGCTTTC-1_2	Relapse	-0.474495	-1.64635
					GAACCTAGTTAGTGGG-1_2	Relapse	-1.04861	-0.268639
					GAACCTAGTTCGGCAC-1_2	Relapse	-0.0551277	-0.44565
					GAACCTATCTAGCACA-1_2	Relapse	-0.104036	0.534619
					GAACGGAGTCACTGGC-1_2	Relapse	0.674595	0.317319
					GAACGGAGTGACTCAT-1_2	Relapse	-0.944456	-1.23983
					GAAGCAGAGACGCTTT-1_2	Relapse	0.501529	-0.692489
					GAAGCAGAGCAGATCG-1_2	Relapse	-0.433093	-0.203465
					GAAGCAGCACGGCTAC-1_2	Relapse	0.206609	1.66633
					GAAGCAGTCTTCGGTC-1_2	Relapse	-0.0442102	-0.944781
					GAATAAGTCCGTAGTA-1_2	Relapse	-0.712416	1.20031
					GAATGAAAGAATGTTG-1_2	Relapse	0.127858	-1.48418
					GAATGAAAGATGGCGT-1_2	Relapse	-0.13168	0.915216
					GAATGAATCAACCATG-1_2	Relapse	-0.192627	-0.92501
					GACACGCAGCGTGAAC-1_2	Relapse	-0.582756	0.510298
					GACACGCAGTTACGGG-1_2	Relapse	0.24886	0.840833
					GACAGAGGTTAAAGAC-1_2	Relapse	0.209201	0.81326
					GACAGAGTCTGGAGCC-1_2	Relapse	1.3924	1.4035
					GACCAATAGCAGACTG-1_2	Relapse	-0.0284116	0.165606
					GACCAATTCCCACTTG-1_2	Relapse	0.133511	-0.916937
					GACCAATTCCCTAACC-1_2	Relapse	-1.34801	-0.303666
					GACCTGGGTAACGACG-1_2	Relapse	-0.924023	1.27805
					GACCTGGGTCAATACC-1_2	Relapse	0.0938524	-0.633001
					GACCTGGTCAGTTCGA-1_2	Relapse	-0.831477	-1.66943
					GACCTGGTCCCTAACC-1_2	Relapse	-0.0992945	0.378207
					GACCTGGTCGGCCGAT-1_2	Relapse	-2.66993	-0.977351
					GACGCGTAGCGGCTTC-1_2	Relapse	0.159542	0.0895795
					GACGCGTGTGCATCTA-1_2	Relapse	0.217336	-0.304786
					GACGCGTGTTAAGTAG-1_2	Relapse	-0.210614	-1.71494
					GACGCGTTCCAGTATG-1_2	Relapse	-0.0878438	0.398596
					GACGCGTTCCCGGATG-1_2	Relapse	-1.1339	0.235086
					GACGGCTAGCTAACTC-1_2	Relapse	1.02807	0.719945
					GACGGCTGTGAACCTT-1_2	Relapse	0.621451	-0.843108
					GACGTGCAGCAGGCTA-1_2	Relapse	-1.24718	-0.869942
					GACGTGCAGTCAAGCG-1_2	Relapse	-4.31087	-1.46398
					GACGTGCCAATGGAGC-1_2	Relapse	1.28496	-0.363899
					GACGTGCCACATCCAA-1_2	Relapse	0.111712	0.171435
					GACGTGCCATGCCCGA-1_2	Relapse	-0.299123	-0.979158
					GACGTGCGTTGTACAC-1_2	Relapse	0.590779	-0.783694
					GACGTGCTCCTCAATT-1_2	Relapse	-2.90659	-1.34303
					GACGTTAAGTTCCACA-1_2	Relapse	0.181923	1.00701
					GACTAACCAATCACAC-1_2	Relapse	0.711637	1.47351
					GACTAACCATGGTCTA-1_2	Relapse	0.109552	-0.180264
					GACTAACGTCGACTGC-1_2	Relapse	-0.337086	-1.65143
					GACTACAAGACAAAGG-1_2	Relapse	-2.50247	-0.692872
					GACTACAAGTGTGAAT-1_2	Relapse	-1.10897	-0.048459
					GACTACACAGTGAGTG-1_2	Relapse	-0.239262	-0.842453
					GACTACAGTAAGGGCT-1_2	Relapse	-0.0373	1.40692
					GACTACATCTGTCTCG-1_2	Relapse	-0.385832	0.197073
					GACTGCGCAAGAGGCT-1_2	Relapse	-1.04092	0.699061
					GACTGCGTCTGATACG-1_2	Relapse	1.19224	1.07903
					GAGGTGAAGATCTGAA-1_2	Relapse	-0.00828369	-0.463446
					GAGGTGACATGATCCA-1_2	Relapse	-0.411475	0.0831667
					GAGGTGATCAACCAAC-1_2	Relapse	-1.09198	0.22998
					GAGTCCGAGCTAACTC-1_2	Relapse	0.360992	-0.0675109
					GAGTCCGAGTGCGTGA-1_2	Relapse	0.65699	0.267089
					GAGTCCGTCACAAACC-1_2	Relapse	-0.268563	-0.371481
					GATCAGTAGTGCGATG-1_2	Relapse	0.262737	-0.648645
					GATCAGTCACTCGACG-1_2	Relapse	-0.929035	-0.703709
					GATCGATCAGCCTGTG-1_2	Relapse	-1.82152	-0.285764
					GATCGATCAGTCTTCC-1_2	Relapse	-1.07985	-0.0833806
					GATCGATTCTGTCAAG-1_2	Relapse	-0.795549	0.44837
					GATCGCGGTTGATTGC-1_2	Relapse	0.586909	0.367967
					GATCGCGTCCTAGGGC-1_2	Relapse	1.04638	0.0502114
					GATCGTATCCGAGCCA-1_2	Relapse	0.341018	0.29028
					GATCTAGTCCAGGGCT-1_2	Relapse	0.714858	-1.09455
					GATGAAAAGGCTAGCA-1_2	Relapse	-0.355853	-1.32645
					GATGAAACACATGGGA-1_2	Relapse	-0.872581	1.18644
					GATGAGGAGCCACGTC-1_2	Relapse	-2.03576	0.552676
					GATGAGGGTCAGAAGC-1_2	Relapse	-2.10526	-0.163543
					GATGCTAAGCTAGTCT-1_2	Relapse	-1.94627	-0.339339
					GATGCTAGTTCATGGT-1_2	Relapse	-2.75741	-1.56823
					GCAAACTAGAACTCGG-1_2	Relapse	-0.694524	-0.0952209
					GCAAACTAGGAATGGA-1_2	Relapse	0.631158	0.839521
					GCAAACTCATACCATG-1_2	Relapse	-2.31776	-1.82816
					GCAAACTGTAATAGCA-1_2	Relapse	-0.737017	-1.18708
					GCAAACTTCGTCGTTC-1_2	Relapse	0.836353	-1.3824
					GCAATCACAGGCGATA-1_2	Relapse	-0.110813	2.01146
					GCAATCATCCTTTCTC-1_2	Relapse	-0.075477	0.416865
					GCACATACACGGATAG-1_2	Relapse	-0.167499	-1.38579
					GCACATACACTCTGTC-1_2	Relapse	-0.313985	-1.80982
					GCACATAGTTGGGACA-1_2	Relapse	-1.99706	-1.20755
					GCACATATCAGTTGAC-1_2	Relapse	-0.43375	0.00382441
					GCACTCTGTCAACATC-1_2	Relapse	-1.61189	-1.40749
					GCACTCTTCACGACTA-1_2	Relapse	-0.721448	-0.627239
					GCACTCTTCCCTAACC-1_2	Relapse	0.753462	-0.494667
					GCAGCCAAGAATTCCC-1_2	Relapse	-0.176879	2.4259
					GCAGCCACAAAGCAAT-1_2	Relapse	0.409675	0.590891
					GCAGCCACAGTTCCCT-1_2	Relapse	0.991954	0.0290299
					GCAGCCAGTACCGGCT-1_2	Relapse	0.0105418	0.784757
					GCAGCCAGTCGTGGCT-1_2	Relapse	0.609512	0.760685
					GCAGCCAGTTGTCTTT-1_2	Relapse	0.508977	-1.57276
					GCAGCCATCGTCCGTT-1_2	Relapse	-0.0999286	-1.35767
					GCAGTTACACAGATTC-1_2	Relapse	0.222911	-1.04844
					GCAGTTAGTGGCAAAC-1_2	Relapse	-1.78866	-0.81207
					GCATACAAGACCGGAT-1_2	Relapse	0.620978	-0.0510627
					GCATACAGTATGAAAC-1_2	Relapse	0.714188	0.40968
					GCATACAGTCGGCATC-1_2	Relapse	-0.049328	0.562446
					GCATGATAGCCACCTG-1_2	Relapse	0.224771	-1.48365
					GCATGATCACACTGCG-1_2	Relapse	0.527235	1.34537
					GCATGATGTTCGCTAA-1_2	Relapse	-2.44109	-0.735242
					GCATGATTCGTACCGG-1_2	Relapse	-2.13811	-0.425037
					GCATGCGAGGATGGAA-1_2	Relapse	-0.744952	1.33803
					GCATGCGCAAGCGTAG-1_2	Relapse	-0.0884125	-0.507294
					GCATGCGCACAACGCC-1_2	Relapse	0.708966	1.43347
					GCATGCGCATTGGCGC-1_2	Relapse	-0.981484	1.37189
					GCATGTATCTCTGAGA-1_2	Relapse	-0.765443	2.17016
					GCCAAATCAAACCTAC-1_2	Relapse	0.289585	0.298672
					GCCAAATCATGACGGA-1_2	Relapse	-0.816987	-1.55789
					GCCTCTAAGGTGCACA-1_2	Relapse	-0.469774	1.61681
					GCCTCTAGTGCGAAAC-1_2	Relapse	0.220211	1.42025
					GCCTCTATCAGCTCTC-1_2	Relapse	0.19819	-0.628587
					GCCTCTATCCTTTCGG-1_2	Relapse	0.390165	-1.76612
					GCGACCAAGCTGGAAC-1_2	Relapse	-0.515925	1.08093
					GCGACCAAGGCCGAAT-1_2	Relapse	0.839938	1.16385
					GCGACCACAGGCTGAA-1_2	Relapse	-0.21481	1.56584
					GCGACCATCTCGCATC-1_2	Relapse	0.48269	0.218253
					GCGAGAAGTTTGGCGC-1_2	Relapse	-1.55025	-0.878468
					GCGCAACAGATCCCAT-1_2	Relapse	0.355852	-1.09857
					GCGCAACCATATGCTG-1_2	Relapse	-0.998072	-1.19516
					GCGCAGTAGATGCGAC-1_2	Relapse	0.272021	0.796421
					GCGCAGTGTTCGGGCT-1_2	Relapse	-1.70024	-1.32788
					GCGCCAAAGCGAAGGG-1_2	Relapse	-0.161524	2.10112
					GCGCCAACAAACCCAT-1_2	Relapse	1.02263	-1.15132
					GCGCCAACACAACGCC-1_2	Relapse	-3.19878	-0.136096
					GCGCCAACATGAGCGA-1_2	Relapse	0.597892	-0.203947
					GCGCCAATCCATGCTC-1_2	Relapse	0.567672	1.06913
					GCGGGTTAGAACAATC-1_2	Relapse	0.109112	-0.998574
					GCGGGTTAGAGTACCG-1_2	Relapse	-0.775058	2.00711
					GCGGGTTAGGCAGTCA-1_2	Relapse	-2.11287	-1.21684
					GCGGGTTCACATGACT-1_2	Relapse	0.568143	-0.831209
					GCTCCTAAGTACACCT-1_2	Relapse	-0.359389	-1.03581
					GCTCTGTCAGCTGTGC-1_2	Relapse	-2.03167	-1.80947
					GCTCTGTGTAGCGCAA-1_2	Relapse	-0.449762	1.54307
					GCTCTGTGTTACGACT-1_2	Relapse	1.0023	-0.582296
					GCTGCAGCACCAGTTA-1_2	Relapse	-2.38268	-1.66878
					GCTGCAGCAGTATAAG-1_2	Relapse	-2.94105	-1.15182
					GCTGCGAAGAGTACCG-1_2	Relapse	-4.38728	0.471009
					GCTGCGAGTAGCTTGT-1_2	Relapse	0.531641	-0.781977
					GCTGCGATCAACGGCC-1_2	Relapse	-0.784001	0.66131
					GCTGCTTGTCATACTG-1_2	Relapse	0.549277	0.579121
					GCTGCTTGTCTTCAAG-1_2	Relapse	-0.441453	-0.268912
					GCTGGGTCAATGCCAT-1_2	Relapse	-1.10785	0.90474
					GCTGGGTGTATATGAG-1_2	Relapse	0.511578	-0.964766
					GCTGGGTTCCATGCTC-1_2	Relapse	-0.10395	0.530609
					GCTTGAAGTAGCGTCC-1_2	Relapse	0.618139	-0.509045
					GCTTGAATCGGTCCGA-1_2	Relapse	-1.86864	-0.502768
					GGAAAGCAGCCACGTC-1_2	Relapse	0.169675	-0.458332
					GGAAAGCTCGGATGTT-1_2	Relapse	0.0380396	0.457228
					GGAACTTCATTTGCTT-1_2	Relapse	-0.0634535	-0.575421
					GGAACTTTCGCTTGTC-1_2	Relapse	0.411386	-0.304296
					GGAACTTTCTTACCGC-1_2	Relapse	-0.623574	0.397845
					GGACAAGTCGATGAGG-1_2	Relapse	1.248	-0.574212
					GGACAAGTCTTGCCGT-1_2	Relapse	-2.29338	-0.717104
					GGACAGAAGTCATCCA-1_2	Relapse	-0.508417	1.07692
					GGACAGATCAAGGCTT-1_2	Relapse	-0.8855	0.139754
					GGACATTTCCTGTACC-1_2	Relapse	-3.3778	-1.04258
					GGACGTCCACGAAATA-1_2	Relapse	-0.494131	-1.02961
					GGACGTCCAGATTGCT-1_2	Relapse	0.971089	-0.761665
					GGAGCAAAGTACGCCC-1_2	Relapse	-0.579073	-1.06784
					GGAGCAAGTAATAGCA-1_2	Relapse	-0.448346	-0.961281
					GGAGCAATCTCGCATC-1_2	Relapse	0.229305	-0.625802
					GGATGTTAGGCCGAAT-1_2	Relapse	0.925475	0.0471572
					GGATGTTAGGGAACGG-1_2	Relapse	-3.09099	-1.20049
					GGATGTTCAAGAAAGG-1_2	Relapse	0.211511	-0.847247
					GGATTACAGAGTAAGG-1_2	Relapse	-0.494521	-0.185945
					GGATTACCAATGGAGC-1_2	Relapse	0.0296753	-1.44685
					GGATTACTCGAATGCT-1_2	Relapse	-1.63141	0.212626
					GGATTACTCGTATCAG-1_2	Relapse	0.0634215	1.98026
					GGCAATTCATAGACTC-1_2	Relapse	0.572681	1.16837
					GGCAATTGTCACCTAA-1_2	Relapse	-2.01694	1.65954
					GGCCGATAGAGACTTA-1_2	Relapse	0.322515	-1.90657
					GGCGACTCAGTATAAG-1_2	Relapse	1.07222	-0.962914
					GGCGACTCAGTCAGCC-1_2	Relapse	-0.069783	-0.00233102
					GGCGACTTCTAACTTC-1_2	Relapse	-1.2926	-1.40634
					GGCGACTTCTTGTACT-1_2	Relapse	0.74314	-0.126102
					GGCGTGTGTCAACATC-1_2	Relapse	0.360069	-0.540675
					GGCTCGAAGACCGGAT-1_2	Relapse	-2.76408	-1.55258
					GGCTCGAAGGGTCGAT-1_2	Relapse	-0.214846	-1.14824
					GGCTCGACAAGAGTCG-1_2	Relapse	-0.558727	-1.82156
					GGCTCGAGTCCGAGTC-1_2	Relapse	-0.712202	-0.457862
					GGCTCGATCATATCGG-1_2	Relapse	0.0948835	-0.543705
[truncated: 2,622 more rows]

## Sheet: Figure7E
Figure 7E
Cell Counts					Summary Statistics - n_T-cell2 / (n_T-cell1 + n_T-cell2)
Sample Id	Cluster	Cell Count	Sample Category		Sample Category	Mean	SE
C1388	T cell-1	512	CCR		CCR	0.164666	0.0428816
C1409	T cell-1	168	CCR		Relapse	0.485954	0.0749621
C1417	T cell-1	155	Relapse
C1524	T cell-1	417	Relapse
C1538	T cell-1	1020	Relapse
C1388	T cell-2	71	CCR
C1409	T cell-2	44	CCR
C1417	T cell-2	134	Relapse
C1524	T cell-2	629	Relapse
C1538	T cell-2	660	Relapse

## Sheet: FigureS3
Figure S3
TARGET AML-1 Sample	Blast % Group	ARMH1 Normalized Expr.	TRH Normalized Expr.	AZU1 Normalized Expr.	C1QBP Normalized Expr.	PRAME Normalized Expr.	CITED4 Normalized Expr.
PABLDZ_09A	A_>60	7.48767	0.31168	8.58567	6.37976	-2.47803	5.71966
PAECCE_09A	A_>60	6.89578	-0.470934	8.71106	7.22625	-0.536274	7.05445
PAEEYP_09A	A_>60	8.15603	-0.997722	10.4321	8.76988	6.65055	7.55966
PAEFGT_03A	A_>60	5.63168	-0.76517	6.81901	6.77176	-0.219429	5.29596
PAERAH_09A	A_>60	6.29406	10.039	8.35447	7.7538	6.96294	4.01463
PAKKBK_09A	A_>60	8.55821	2.00466	5.17438	8.22296	6.15432	6.66835
PALBYP_09A	A_>60	7.61816	-0.00142326	10.1589	7.01149	1.60324	6.70582
PANDER_09A	A_>60	5.89144	10.1577	9.09264	7.70375	3.13523	7.26328
PANFMG_09A	A_>60	6.00478	-0.677569	7.2111	7.5391	4.23698	6.98541
PANGTF_09A	A_>60	6.75532	0.420714	8.01102	6.87071	5.52814	6.35224
PANJVI_03A	A_>60	7.53095	5.21274	4.16493	8.20082	-2.61893	6.25215
PANKNB_09A	A_>60	6.46023	-2.8552	9.7795	7.77595	-0.780649	8.01047
PANLIZ_09A	A_>60	4.21375	9.01961	3.0903	8.03929	7.46286	5.6968
PANSBH_09A	A_>60	6.70288	0.335267	4.47644	7.04696	-2.42555	5.4546
PANTPW_09A	A_>60	6.64303	6.9716	6.37317	6.67521	-5.04099	7.13134
PANUTB_09A	A_>60	5.69992	6.19226	8.1174	6.68843	-1.64339	6.14206
PANVBP_09A	A_>60	9.4591	2.78308	1.56106	7.12165	-4.0226	4.19214
PANZKA_09A	A_>60	5.82328	-0.403235	6.35769	7.44204	0.879404	7.02274
PAPVZK_09A	A_>60	5.71989	1.90151	9.47684	7.01601	-0.809632	7.33975
PAPZIZ_09A	A_>60	8.40742	1.19513	12.0121	6.85243	4.4771	6.68064
PARASV_03A	A_>60	7.69266	0.89204	11.2267	8.2784	2.61189	7.47317
PARBIU_09A	A_>60	7.28013	-1.3469	10.965	6.99159	1.65161	7.40525
PARCEV_09A	A_>60	6.21167	3.08318	9.9784	8.13957	-3.82246	6.66756
PARCUK_09A	A_>60	8.58822	-0.363483	13.5599	8.02415	5.87054	7.56729
PARHBA_03A	A_>60	9.16783	2.02378	7.59797	6.79018	-3.49654	6.13702
PARHJV_09A	A_>60	4.08162	7.34395	8.03744	7.00914	5.59783	4.49994
PARHVK_09A	A_>60	8.89599	4.58454	9.87625	6.51194	7.32924	6.81284
PARKCX_09A	A_>60	6.42675	-3.13706	8.95525	7.40759	-0.516115	7.08786
PARMME_09A	A_>60	5.58251	0.609034	8.34983	7.7625	6.5128	6.17227
PARMZF_09A	A_>60	6.03764	5.79997	7.97138	7.08718	-2.31358	6.2765
PARUBT_09A	A_>60	2.46201	-1.43695	9.37343	4.71558	0.79529	5.22361
PARUUB_09A	A_>60	5.84212	8.48404	9.17352	7.27148	5.77838	6.03917
PARUWX_09A	A_>60	5.6096	1.01097	9.81333	7.21055	-1.04838	5.6475
PARVUA_03A	A_>60	5.43763	-2.20988	9.0505	6.55585	-3.56352	4.73535
PARYFN_03A	A_>60	4.68602	6.70578	7.81799	6.46526	-2.15701	4.68897
PARZUU_09A	A_>60	5.30042	8.30981	5.89351	6.76314	7.13013	5.67162
PARZWH_09A	A_>60	7.87966	5.48921	3.12729	7.71385	-3.39062	4.89497
PASBHI_09A	A_>60	5.87838	7.27238	6.93126	7.33579	6.04282	5.33063
PASBPK_09A	A_>60	6.68659	0.449844	10.696	7.6382	-8.18315	7.11215
PASCCS_09A	A_>60	7.51184	0.459611	7.46619	5.93941	-1.10618	4.74514
PASDGX_09A	A_>60	8.27236	2.59392	11.8209	6.96269	4.10374	8.14347
PASEGC_09A	A_>60	8.96792	-2.71647	8.08295	7.31878	-1.92797	6.38046
PASFJB_03A	A_>60	4.14628	3.30445	7.18879	5.15102	-5.35733	3.57899
PASFNP_09A	A_>60	7.39912	5.58107	8.48309	7.01317	5.38962	6.22554
PASGGK_03A	A_>60	5.82296	0.884685	11.5485	6.89794	3.22638	6.48196
PASIZX_09A	A_>60	9.1023	0.420853	9.35645	6.79534	-1.46241	6.71495
PASPFE_09A	A_>60	6.32564	-3.66291	10.7981	7.36123	5.67974	7.41711
PASPGA_09A	A_>60	7.81704	-1.4651	8.34828	7.10308	6.75921	6.3111
PASPLU_09A	A_>60	6.72051	-1.1998	10.0196	7.36022	-3.45076	6.06769
PASRRB_03A	A_>60	5.62905	-0.630748	9.91659	6.22216	0.472424	4.1265
PASSSI_09A	A_>60	6.15489	2.47522	9.00662	8.3864	4.33324	8.31307
PASTTW_09A	A_>60	3.05092	4.03139	7.7516	5.60942	3.1609	4.53408
PASWAJ_09A	A_>60	6.80189	-0.844759	10.0957	6.72602	4.03661	5.12589
PASWLN_09A	A_>60	6.76895	-1.66696	7.42125	5.98467	6.55111	3.34442
PASWTY_09A	A_>60	7.16763	0.674953	10.2334	6.46966	7.65617	3.16727
PASZLJ_09A	A_>60	7.77193	1.18782	11.9482	6.72189	3.90975	6.45273
PATBFL_09A	A_>60	5.75663	2.37644	10.2034	7.26442	-4.79271	5.35106
PARNAW_09A	A_>60	2.91526	0.273815	5.3682	4.65196	3.73125	0.24052
PASDXR_09A	A_>60	4.35397	-0.372813	4.91843	5.97892	-5.31365	0.35067
PASFHK_09A	A_>60	5.51305	-3.27259	6.29653	4.03609	-6.97303	4.29199
PASFJJ_09A	A_>60	7.57632	-6.83698	1.76665	5.78987	0.950927	2.01789
PASSLT_09A	A_>60	6.66484	-4.76882	6.05376	4.38781	-4.11674	4.13936
PASYWA_09A	A_>60	6.52172	-3.12082	6.38605	4.75324	-7.02771	1.63407
PATISD_09A	A_>60	6.98748	3.40121	4.25757	5.33504	-1.2353	1.6792
PAEAFC_09A	A_>60	5.51874	-1.61274	9.74048	7.18147	-5.62273	5.30349
PAEAKL_09A	A_>60	8.48114	-2.61951	9.92	7.8814	-3.2927	8.49075
PAEFHC_09A	A_>60	5.20883	4.10695	9.69016	7.21423	-1.81447	5.81386
PAEGRE_03A	A_>60	5.21804	7.24026	8.53375	7.68682	9.01181	5.26729
PAEGRI_03A	A_>60	6.42732	-3.29229	9.5393	7.67569	-5.08371	6.37213
PAEIKD_09A	A_>60	6.07595	-1.90291	9.37954	7.56272	1.32172	7.10162
PAKERZ_09A	A_>60	7.39895	3.67662	6.00864	7.02711	8.32382	0.193044
PANBZH_09A	A_>60	3.69676	5.23497	9.11577	6.92597	-3.86694	6.68669
PANGDN_09A	A_>60	6.42706	-2.51647	10.0008	5.77339	2.23842	5.32982
PANGJY_09A	A_>60	6.655	-1.22369	10.9369	7.7653	5.53772	7.96804
PANINI_09A	A_>60	6.2404	8.06164	3.4358	7.34965	4.87343	6.16673
PANLJN_09A	A_>60	8.15361	-7.61025	9.15681	7.21655	5.81274	6.99587
PANVGE_09A	A_>60	5.83227	5.08258	9.50082	7.69291	6.4827	7.2328
PANYSN_03A	A_>60	7.46669	6.96285	6.61507	6.93694	-1.29793	5.53105
PAPXWI_09A	A_>60	6.07946	6.57697	9.27705	7.36269	-5.8057	6.60819
PAPZLT_09A	A_>60	7.87451	-3.44373	11.1547	7.75827	2.86109	6.28034
PARBFJ_09A	A_>60	8.07277	-1.68008	10.0479	7.40449	-6.12633	8.21928
PARBTV_09A	A_>60	7.02398	7.54086	8.87768	7.86678	-8.46978	6.73483
PARBXE_09A	A_>60	7.32678	-5.02057	9.4156	6.10922	2.02989	5.85757
PARCHW_09A	A_>60	5.75647	4.67907	8.48001	6.59183	-2.84555	6.21463
PARDDA_09A	A_>60	9.13659	8.16734	8.58774	7.37519	8.74903	4.14517
PARDDY_09A	A_>60	4.43979	2.59829	2.25995	7.65008	6.8998	2.0501
PARENB_09A	A_>60	7.40986	9.4052	8.23125	6.7105	8.89339	5.38172
PARGVC_03A	A_>60	5.84738	9.20834	7.07741	7.25311	6.55891	6.74472
PARJCR_09A	A_>60	6.93082	1.00194	10.528	6.498	8.40868	6.42674
PARJWH_09A	A_>60	6.00203	0.476379	8.00142	7.71694	4.0512	6.69703
PARJYP_03A	A_>60	5.65498	5.00046	9.39718	7.11102	-1.40269	6.60355
PARKFB_09A	A_>60	5.88264	-1.75855	9.98938	7.98908	7.0702	6.01434
PARLSW_09A	A_>60	5.52991	6.00882	9.19827	6.97583	0.445636	6.41212
PARTYV_09A	A_>60	6.0712	9.07537	6.1581	7.54432	-1.94367	4.85226
PARUNX_09A	A_>60	4.38277	-0.10243	2.18258	6.83084	0.353777	2.55733
PARXZP_09A	A_>60	7.56436	0.108145	9.87892	6.33696	7.81914	4.9734
PARYVW_09A	A_>60	8.32673	5.57913	3.8766	6.70013	-1.20183	1.78903
PASBPW_09A	A_>60	5.28432	8.65139	9.64839	6.59418	7.73555	5.17542
PASFEW_09A	A_>60	1.89872	1.09392	1.47734	6.3031	3.99176	3.4866
PASLSD_03A	A_>60	6.10485	0.428985	6.56755	6.36643	5.0816	6.02019
PASLTF_09A	A_>60	7.14114	7.74792	9.73999	6.91759	2.84284	7.09244
PASMGW_09A	A_>60	7.49094	0.684025	9.39372	6.60359	-0.708851	6.09273
PASMHY_03A	A_>60	4.4003	5.4451	7.86137	6.27336	-0.889755	5.77205
PASPSV_09A	A_>60	7.17514	10.3929	9.58287	7.57942	8.83009	6.43495
PASRTP_09A	A_>60	7.31857	-0.191816	8.1167	7.44645	-0.995674	6.29364
PASTUH_03A	A_>60	5.56413	-1.32995	8.65984	6.46282	-3.31545	6.71902
PASVVS_09A	A_>60	6.85083	-3.32095	10.9005	6.58286	4.66909	6.67818
PASVYL_09A	A_>60	8.64678	-8.33807	9.50948	7.31093	-3.48009	7.1651
PATDHA_09A	A_>60	6.96135	9.02201	9.57784	6.83248	-0.880977	5.83437
PATDNN_09A	A_>60	7.07148	-2.59759	10.6201	7.70724	5.2729	8.45038
PATELT_03A	A_>60	8.62801	0.642273	5.81071	7.35393	-8.19378	4.60894
PAMYMA_09A	A_>60	6.19027	5.13109	5.78284	5.61933	-7.0652	4.1116
PANVPB_09A	A_>60	1.18822	-7.20838	-3.74895	2.97277	-7.20838	-4.88645
PANZLR_09A	A_>60	4.08554	-3.11207	5.16283	4.89296	-7.36	1.34391
PARHRS_09A	A_>60	5.0852	0.895557	4.62689	4.70449	-2.59961	2.59905
PARLSL_09A	A_>60	4.19232	-7.59272	8.72665	5.36601	-4.13329	3.94498
PABGKN_09A	A_>60	5.23795	7.83381	9.01014	7.39513	0.6341	6.49097
PABHET_03A	A_>60	5.59243	8.528	6.56147	7.13454	9.30601	3.22302
PABHKY_03A	A_>60	7.22412	9.80163	5.96135	6.0556	8.25696	4.43419
PACDZR_09A	A_>60	7.90795	8.9007	3.83678	7.38266	-2.4266	4.25139
PAECBZ_09A	A_>60	7.73453	8.7182	2.07321	7.90397	-3.59922	5.29256
PAEERJ_09A	A_>60	5.45218	1.19851	8.66771	6.46559	-2.49203	4.5177
PAEFGR_09A	A_>60	4.55269	6.31559	9.23649	6.09778	2.49845	5.18994
PAKIYW_09A	A_>60	6.16768	1.6709	8.33554	7.43994	-3.6698	5.46621
PAKLPD_09A	A_>60	7.82288	-0.049492	9.07799	7.24397	-3.81199	8.63395
PAKRUP_09A	A_>60	7.33239	6.2471	8.2023	7.03129	7.01853	4.65828
PAKSMZ_03A	A_>60	8.23196	-1.90598	7.39151	6.4053	-2.44102	5.58033
PAKVYM_09A	A_>60	5.4451	3.24874	7.73063	7.03741	-2.64299	4.62902
PALGKX_09A	A_>60	5.00044	7.80607	9.25283	7.06889	2.19193	6.5709
PALHVV_09A	A_>60	4.6345	6.71878	9.78549	6.99752	2.21354	5.58809
PAMVKZ_09A	A_>60	7.89512	10.4993	8.71299	7.95916	4.63196	6.45213
PAMYAS_09A	A_>60	6.51608	10.5982	10.8857	7.42511	3.96805	6.1376
PAMYGX_09A	A_>60	6.26911	1.60205	1.32673	6.54717	7.84098	3.76583
PANBWF_09A	A_>60	5.71123	-2.53367	9.68688	7.31968	0.546056	5.77915
PANHYK_09A	A_>60	8.12628	9.17329	7.79259	7.41059	8.53685	6.22924
PANJGR_09A	A_>60	5.74757	10.2431	7.68461	7.23886	7.91048	8.35487
PANKFG_09A	A_>60	5.55459	-0.839434	8.16058	7.44832	-4.55685	6.63255
PANLKB_09A	A_>60	6.60913	-4.41596	9.10412	6.8926	-8.1164	8.91128
PANLXK_09A	A_>60	5.70725	6.78312	8.41194	7.96299	5.47175	6.62505
PANNJI_09A	A_>60	8.05373	5.88706	3.274	8.40772	-4.01195	5.01156
PANPKN_09A	A_>60	5.07264	2.91191	7.91941	6.69444	-8.11115	5.77235
PANPTM_09A	A_>60	6.6769	6.40706	8.10043	7.98714	-2.14243	6.95275
PANSJB_09A	A_>60	6.37099	0.432798	10.5401	7.87942	-4.37152	7.20527
PANTNA_09A	A_>60	9.34314	-1.4929	6.4659	8.03086	-2.20792	8.24474
PANUUA_09A	A_>60	5.78304	4.56761	7.90109	7.57716	-4.45454	6.95359
PANVGP_03A	A_>60	4.80491	9.38364	4.19347	6.64932	-0.751564	6.45891
PANWHP_09A	A_>60	4.45125	5.86082	9.00425	5.82885	-8.2879	5.28137
PANYGP_09A	A_>60	5.2472	7.04974	7.40144	8.28245	-1.47471	6.83098
PANYNR_03A	A_>60	4.66354	5.69378	7.74783	6.15445	-0.414184	5.04921
PANZWB_09A	A_>60	7.10155	6.89935	10.603	7.11378	-1.61163	7.31255
PAPAEG_09A	A_>60	7.7016	3.76419	6.76099	7.13562	3.66607	4.76722
PAPAWN_09A	A_>60	5.49632	5.40985	7.18279	6.84147	0.569389	6.24073
PAPVCN_09A	A_>60	5.03437	6.71731	9.53788	6.89911	-0.424871	7.25098
PAPWIU_09A	A_>60	6.45889	9.27534	4.04811	7.41572	-1.94389	4.17616
PAPWZR_09A	A_>60	7.85656	1.01756	10.8823	5.57267	5.23014	6.71307
PAPXUF_09A	A_>60	6.61312	1.20844	8.89252	8.36096	-3.52014	6.00681
PARAJX_09A	A_>60	4.43717	6.55667	4.0786	8.92885	7.25798	5.89102
PARBFZ_03A	A_>60	6.56639	8.40584	10.3703	6.53924	8.11091	6.61699
PARBRA_09A	A_>60	7.88884	-2.38574	10.8694	7.66564	3.63152	9.22034
PARBVE_09A	A_>60	6.74938	7.94165	9.56814	7.47865	5.78349	7.06327
PARCVS_04A	A_>60	9.09906	9.37971	9.22038	7.53491	7.24943	5.61767
PARDZW_09A	A_>60	7.03454	2.41645	9.5797	7.54193	3.61586	6.3569
PARFAL_09A	A_>60	7.38152	2.14355	6.20747	5.95247	2.75849	5.26915
PARGTL_09A	A_>60	9.19328	9.3323	9.89407	7.17982	2.09489	6.30251
PARHVI_03A	A_>60	5.84498	3.07862	7.41632	7.50675	1.06049	4.49543
PARIZR_03A	A_>60	6.94637	7.43964	8.70787	6.28129	8.48946	4.77332
PARLMY_09A	A_>60	5.96749	6.77746	8.7952	5.95659	8.45214	4.14859
PARMZC_09A	A_>60	7.35321	7.70858	6.66371	7.20346	-0.280016	5.05772
PARPBF_09A	A_>60	6.15758	1.07237	7.94889	8.42429	-2.01789	4.67076
PARPDS_09A	A_>60	6.04755	2.27116	3.47565	7.33488	3.4938	3.58058
PARPWL_09A	A_>60	4.78033	4.55169	8.10707	7.59316	6.4858	6.79118
PARTAL_09A	A_>60	5.1013	4.21746	7.96923	7.37425	-0.510589	5.99584
PARUDL_03A	A_>60	4.75551	5.11844	6.71923	6.9385	-1.66244	5.95855
PARUTH_09A	A_>60	8.8246	7.554	10.1616	7.31993	7.46435	6.85468
PARVAI_03A	A_>60	5.27839	-0.223329	8.87083	6.90242	-4.27257	5.64745
PARWDZ_09A	A_>60	6.72632	-4.35731	8.52863	6.96431	-4.88783	7.03768
PARXBT_09A	A_>60	5.38089	6.05016	8.34715	7.00008	0.433456	6.10342
PARXNG_09A	A_>60	5.30571	6.38997	8.21235	6.7296	-2.90334	5.24544
PARYGA_09A	A_>60	4.59204	1.48904	9.53902	7.04516	-1.76969	6.50399
PASECW_09A	A_>60	-0.356503	3.49096	2.45401	6.57618	6.39936	3.32597
PASEFD_09A	A_>60	6.15627	-0.0206855	10.847	6.6487	4.47171	5.70072
PASGMZ_09A	A_>60	7.56252	-2.96874	13.2313	6.56583	-1.77971	6.52367
PASHBI_09A	A_>60	7.90514	9.65199	10.2941	6.72345	8.77612	4.3405
PASIBG_09A	A_>60	5.83914	2.25694	8.8937	6.98156	0.857873	6.11084
PASKGH_09A	A_>60	5.77134	0.446707	11.1069	6.73189	-8.24329	6.15739
PASLDL_09A	A_>60	6.57004	10.1918	8.18921	8.05691	7.20132	5.01089
PASLYX_09A	A_>60	6.51721	-1.32579	9.92754	8.38893	-0.584957	6.76526
PASPKE_09A	A_>60	4.91592	7.36631	8.98714	6.68833	3.89256	5.36649
PASPTM_09A	A_>60	4.67088	3.42702	6.53521	6.4389	-0.92889	4.07069
PASPTW_09A	A_>60	6.95564	9.00833	8.55001	6.90094	8.19409	6.54916
PASREH_09A	A_>60	5.48894	8.65597	8.08746	7.37494	9.79356	4.87568
PASTPU_09A	A_>60	6.26337	5.9458	7.97211	6.08301	1.28299	4.25314
PASWPT_09A	A_>60	7.28552	8.29263	11.2953	6.01095	8.29423	6.38279
PASXVC_09A	A_>60	6.4141	-2.19318	10.138	6.34857	2.32594	6.15788
PASXYG_09A	A_>60	6.52139	8.43151	8.03331	6.78319	7.82093	4.3193
PASYJI_09A	A_>60	5.85407	7.87536	10.3335	7.64706	-2.43654	8.19105
PATAST_09A	A_>60	7.62286	9.44179	9.51604	6.49999	6.92784	6.22682
PATIAK_09A	A_>60	5.7516	7.81612	10.8997	6.38814	4.66677	6.32141
PARZIA_09A	A_>60	2.33688	-5.35382	3.15793	4.9511	-7.67575	2.82111
PASDKZ_03A	A_>60	4.22966	1.00536	7.36963	4.20651	-7.8307	2.16507
PASNKZ_09A	A_>60	5.02061	1.80807	7.2415	4.09624	-0.164391	2.19109
PATAIJ_09A	A_>60	5.23746	-1.61485	6.18605	5.24049	4.68671	5.07927
PATKKJ_09A	A_>60	6.41269	-0.309817	8.87596	5.38636	-7.87206	3.57657
PADDXZ_03A	B_60-30	6.92321	10.413	7.79059	6.95953	4.91415	4.50593
PADZCG_09A	B_60-30	6.52072	-3.02175	10.0361	6.75688	1.70435	5.52848
PADZKD_09A	B_60-30	5.69954	9.18236	8.48619	7.08723	5.22991	5.76678
PAEENN_09A	B_60-30	4.22411	3.95834	8.82405	6.25582	4.14864	5.70344
PAEJBT_09A	B_60-30	5.50152	10.9179	8.55442	6.31894	8.41254	6.69812
PAESVN_09A	B_60-30	6.17515	-0.202031	8.87427	6.93752	7.5214	5.46771
PAKHBF_09A	B_60-30	4.85598	8.91429	8.67396	7.02074	5.05441	5.07373
PAKTCX_09A	B_60-30	7.72353	-2.96523	10.593	6.89634	5.0458	7.1132
PAKVGI_09A	B_60-30	4.79939	0.522399	5.09412	7.00307	6.57142	2.92363
PALVKV_09A	B_60-30	6.33352	7.01169	10.367	7.28024	5.8918	6.0209
PAMVVP_09A	B_60-30	6.75532	1.31942	9.39596	6.39743	2.70272	6.40775
PANAEV_09A	B_60-30	5.78335	0.957251	9.0325	5.68948	1.55093	6.39549
PANBYS_09A	B_60-30	5.24392	5.07204	7.05977	6.83081	-1.67785	5.86972
PANDIX_09A	B_60-30	5.60352	-0.0397432	10.4181	7.10356	0.866867	4.94
PANGCM_03A	B_60-30	6.02413	4.73641	7.75869	7.629	-8.0521	6.0465
PANKFZ_09A	B_60-30	6.08269	4.11726	10.872	7.31385	5.89218	7.51949
PANKKE_09A	B_60-30	5.97829	5.06438	9.88938	7.27059	1.85882	7.38683
PANLRE_09A	B_60-30	5.8538	9.56825	9.60915	6.6836	3.1072	5.65842
PANLXM_09A	B_60-30	6.61134	-0.967194	8.50486	7.06824	-7.90971	5.14439
PANNHB_09A	B_60-30	7.29268	9.14276	8.25808	6.49991	8.04329	4.9726
PANPLS_03A	B_60-30	5.32253	8.15122	8.1784	6.7162	7.75835	5.46324
PAPBEJ_09A	B_60-30	4.96748	-0.0307709	2.63434	7.9032	2.94675	2.39348
PAPUNR_09A	B_60-30	5.51657	0.103703	9.48463	6.79618	3.70251	4.91366
PAPVDV_03A	B_60-30	6.93707	8.6333	8.27655	6.49221	6.79811	5.88195
PAPVGE_09A	B_60-30	7.25232	9.64256	9.42079	7.09419	7.40341	4.90618
PAPWHS_09A	B_60-30	5.8937	7.56437	9.4871	6.02335	-8.09259	7.54038
PAPWYK_09A	B_60-30	5.74418	4.87108	8.45383	7.33334	-0.91384	6.98407
PARANT_09A	B_60-30	7.01363	6.92867	9.11071	6.53666	3.05294	5.63336
PARCZL_09A	B_60-30	5.66398	3.7793	6.9124	7.20315	8.35923	4.46908
PARDMG_09A	B_60-30	5.23984	6.53506	7.7406	6.95888	6.92766	5.8077
PAREFM_09A	B_60-30	4.7318	5.83136	8.75327	6.96451	0.269793	6.41237
PARIHK_03A	B_60-30	5.64062	4.52852	6.4507	7.17274	-0.676567	4.15392
PARIMT_03A	B_60-30	5.54642	6.39487	7.69745	6.81869	-2.63459	4.72404
PARPVZ_09A	B_60-30	6.9348	-1.60793	10.2377	7.39018	1.70979	6.44551
PARSAN_03A	B_60-30	6.84904	2.29945	8.53771	6.75593	1.24133	3.81938
PARTST_09A	B_60-30	6.60801	7.70688	9.18855	6.61618	7.39931	5.4564
PARTXH_09A	B_60-30	6.50089	7.95277	7.55357	6.49337	-3.51658	4.91895
PARURW_09A	B_60-30	9.00666	9.85422	10.0749	8.16551	7.06391	6.34482
PARVSF_09A	B_60-30	7.28126	-0.116974	10.6863	6.30153	-3.67556	6.08491
PARXMP_09A	B_60-30	4.59945	-0.949364	5.35	7.19899	4.94146	2.997
PASCFW_09A	B_60-30	3.34125	-0.690852	6.0716	7.20692	4.16792	2.86594
PASCGR_03A	B_60-30	6.26742	5.76124	8.04024	6.65537	5.11977	5.90144
PASFLM_09A	B_60-30	4.54128	0.72258	10.5729	5.65427	-1.93005	4.22451
PASGWH_09A	B_60-30	5.02826	0.473158	9.41547	6.52701	-3.10146	5.33471
PASHWN_09A	B_60-30	5.98155	-0.913543	10.6013	6.37563	-0.835116	5.89172
PASHYZ_09A	B_60-30	8.153	9.62866	9.50095	7.56526	7.58412	6.35906
PASIEJ_09A	B_60-30	4.84514	-1.18329	11.4984	5.3757	-0.430605	4.89513
PASJEJ_09A	B_60-30	8.39424	8.9493	10.0307	7.50823	8.38194	5.62469
PASJTM_09A	B_60-30	5.20932	-0.162486	7.10753	6.5537	5.80054	5.60065
PASNIY_09A	B_60-30	5.98097	-0.773523	9.75369	7.18449	-3.22021	6.94482
PASPWZ_03A	B_60-30	6.67242	-3.086	9.68637	6.54729	-2.28345	7.36461
PASVYA_09A	B_60-30	4.77338	0.785259	9.66627	5.40947	2.99346	5.30406
PASWAT_09A	B_60-30	6.68041	4.10299	9.25589	5.72237	1.06438	5.0674
PAMXZY_09A	B_60-30	3.80284	4.85325	6.92397	4.8215	-7.5264	2.81679
PASIGA_09A	B_60-30	5.20484	-0.668791	5.94221	5.15095	-7.86846	4.18987
PASTZK_09A	B_60-30	6.5976	0.238428	6.28483	4.19177	2.0164	0.826338
PASVJS_09A	B_60-30	4.72889	-1.83923	8.41819	3.57741	-6.96852	1.96517
PATHIU_09A	B_60-30	4.12186	1.41141	7.14905	5.08726	2.07306	1.94064
PATJMY_09A	B_60-30	5.4031	0.434578	9.09604	4.83974	-7.06527	1.01688
PATKBK_03A	B_60-30	3.64902	0.486887	1.81753	5.12162	2.58613	1.10356
PADYIR_09A	C_<30	5.44658	4.04322	5.78828	6.15744	-2.08352	4.15266
PAKIWK_09A	C_<30	4.95241	2.36544	6.316	6.59716	-0.581936	3.65171
PALFVW_09A	C_<30	5.28662	7.31125	7.38807	7.39173	6.91019	5.96354
PAMYJX_09A	C_<30	4.97288	-0.212125	9.8111	5.13368	-2.4997	4.64153
PANLIR_09A	C_<30	4.24414	1.64567	6.9592	6.53977	-2.94838	5.74838
PANLLX_09A	C_<30	4.93143	4.29341	8.23918	6.29074	2.93936	4.84392
PAPXRJ_09A	C_<30	5.28602	-0.547678	9.35162	6.12587	-0.473296	5.53608
PARSHM_03A	C_<30	4.91513	4.61671	5.59102	6.65053	0.428372	5.12091
PASUHK_09A	C_<30	5.82789	1.30312	9.8035	6.42659	3.53187	6.48903
PATFDF_09A	C_<30	7.41176	3.14291	3.8761	6.34797	3.15936	2.66244
PATGAN_03A	C_<30	4.42348	-2.42869	7.50333	4.6062	4.58055	5.41499
PARXYR_03A	C_<30	5.9859	-1.68842	8.05998	5.02716	-7.04597	2.04942
PASYEJ_09A	C_<30	2.81219	4.82209	8.26186	4.52391	-2.20901	0.977689
PATKWH_09A	C_<30	3.74696	-1.48554	9.00031	4.36128	-1.20724	-1.10939
PAMYMA_41A	EOI	4.33988	1.21837	3.78614	4.71139	-8.08769	2.58738
PANZLR_41A	EOI	5.3385	0.211188	6.83061	6.02815	-8.34723	2.16748
PARBTV_41A	EOI	4.78155	6.13565	7.90852	4.92516	-8.39945	3.52425
PARLSL_41A	EOI	3.97437	1.32926	7.86712	4.59445	-7.89715	3.179
PARNAW_41A	EOI	4.20564	2.70623	5.60205	4.40352	0.852384	1.55228
PARXYR_41A	EOI	5.66744	1.09199	6.64927	5.81134	-8.17245	2.59325
PARZIA_41A	EOI	4.02634	-7.7206	0.89043	5.20626	-7.7206	2.49736
PASDKZ_41A	EOI	3.91149	0.59772	8.7302	4.13568	-0.987243	3.33579
PASDXR_41A	EOI	3.77566	1.76441	7.51442	5.96226	-7.32039	3.92694
PASFHK_41A	EOI	4.78426	0.740072	5.86244	4.57261	-7.00812	2.01147
PASFJJ_41A	EOI	6.20471	-6.94233	3.76416	5.2354	-0.965052	1.42836
PASIGA_41A	EOI	4.67326	0.793667	6.80476	4.79548	-7.16634	2.91448
PASNKZ_41A	EOI	5.75295	3.34899	3.99493	5.52809	-0.605572	2.10792
PASSLT_41A	EOI	7.34605	-7.07187	5.68281	4.6316	-7.07187	3.2216
PASTZK_41A	EOI	5.85353	-1.37329	4.15086	4.1354	2.29325	0.847152
PASVJS_41A	EOI	6.02338	1.87818	7.4572	4.8817	-6.97044	2.97061
PASYEJ_41A	EOI	3.13479	4.22063	8.83478	4.86724	-7.22386	1.88727
PASYWA_41A	EOI	6.69478	0.0302374	4.92101	5.17526	-6.59912	2.49628
PATAIJ_42A	EOI	3.80223	-0.020457	-0.379785	4.61702	-7.00914	1.95953
PATISD_41A	EOI	6.11324	4.08647	2.38508	4.51854	-7.65794	0.575677
PATJMY_41A	EOI	5.00291	2.14966	7.88455	5.45342	-5.63824	-0.0633293
PATKBK_41A	EOI	4.53661	2.91776	6.51842	4.7221	0.218488	1.75192
PATKKJ_41A	EOI	6.00698	2.86161	6.52736	4.57781	-6.74016	1.23138
PATKWH_41A	EOI	5.78152	2.85009	10.1994	5.64903	-2.46499	2.75705

## Sheet: FigureS7C
Figure S7C
			Normalized Expression						Module Score
Cell Id	Group	CLEC11A	PRAME	AZU1	NREP	ARMH1	C1QBP	TRH	SevenGS
AAACGGGTCTTGCATT-1_1	AML blast	0	0	0	0	1.09861	1.09861	0	0.0820341
AAAGATGGTTAAGAAC-1_1	AML blast	1.09861	0	2.70805	0	0.693147	0	0	0.324986
AAAGCAACAGGAATCG-1_1	AML blast	2.56495	0	2.94444	0	1.09861	0	0	0.601617
AAAGCAACATGCAACT-1_1	AML blast	0	0	1.60944	0	0	0	0	0.0310753
AAATGCCCACGCATCG-1_1	AML blast	1.79176	0	1.09861	0	0	1.60944	0	0.395087
AAATGCCGTTCACGGC-1_1	AML blast	1.09861	0	1.38629	0	0	0.693147	0	0.10715
AACCGCGCAATGTAAG-1_1	AML blast	1.09861	0	3.13549	0	0	0	0	0.407455
AACCGCGTCTTTACGT-1_1	AML blast	0	0	1.09861	0	1.60944	0	0	0.125455
AACGTTGCATCCCACT-1_1	AML blast	0	0	1.60944	0	0	0	0	0.00868447
AACGTTGGTAGCTTGT-1_1	AML blast	2.19722	0	3.46574	0	0	1.09861	0	0.654679
AACTCAGCAGGAATGC-1_1	AML blast	2.19722	0	3.21888	0	1.09861	0.693147	0	0.659814
AAGACCTAGATGTCGG-1_1	AML blast	1.38629	0	1.09861	0.693147	0	0	0	0.178927
AAGGAGCGTCCGTGAC-1_1	AML blast	2.07944	0	2.83321	0	0	0	0	0.434676
AAGGAGCTCAACACGT-1_1	AML blast	1.94591	0	2.56495	0	0	0	0	0.356296
AAGGCAGCACCAGGCT-1_1	AML blast	0.693147	0	2.48491	0	0	0	0	0.158247
AAGGCAGGTGAAATCA-1_1	AML blast	1.79176	0	2.63906	0.693147	0.693147	0.693147	0	0.55961
AAGGTTCAGTGTTTGC-1_1	AML blast	1.60944	0	1.60944	1.38629	0	0	0	0.352669
AAGGTTCCACAAGTAA-1_1	AML blast	1.38629	0	1.38629	0	0	1.09861	0	0.266966
AAGGTTCTCCCATTTA-1_1	AML blast	1.38629	0	2.83321	1.09861	0	0	0	0.514966
AAGGTTCTCTCTTGAT-1_1	AML blast	1.60944	0	1.60944	0	0	0	0	0.25529
AAGGTTCTCTGGGCCA-1_1	AML blast	2.77259	0	3.93183	0	0.693147	0	0	0.716412
AAGTCTGCAGATGAGC-1_1	AML blast	2.19722	0	2.07944	0	0	1.60944	0	0.614926
AAGTCTGTCATCATTC-1_1	AML blast	0	0	1.79176	0	1.09861	0	0	0.18296
AATCCAGAGTCGATAA-1_1	AML blast	0	0	1.79176	0	0	0	0	0.0157776
ACACCAATCAAACGGG-1_1	AML blast	1.09861	0	1.09861	0	0	0	0	0.0881548
ACACCCTAGAGTGACC-1_1	AML blast	2.30259	0	3.3322	0	0.693147	1.09861	0	0.727607
ACACCGGAGCTGATAA-1_1	AML blast	2.48491	0	2.89037	0.693147	0	1.09861	0	0.643035
ACACTGAGTATAATGG-1_1	AML blast	1.38629	0	2.99573	0	0	0	0	0.385594
ACACTGATCCAATGGT-1_1	AML blast	1.09861	0	0	0	0	0	0	-0.0748675
ACACTGATCCCGACTT-1_1	AML blast	2.89037	0	2.48491	0	1.09861	0.693147	0	0.692787
ACAGCCGTCTACTTAC-1_1	AML blast	1.09861	0	1.09861	0	0	0	0	0.0898343
ACAGCTAAGACAAAGG-1_1	AML blast	1.60944	0	2.07944	0	1.60944	0	0	0.548272
ACAGCTAGTAGGGACT-1_1	AML blast	1.60944	0	1.60944	0	0	0.693147	0	0.324965
ACATACGCATCAGTCA-1_1	AML blast	1.09861	0	0.693147	0	0	0	0	0.00696817
ACATCAGAGACCTTTG-1_1	AML blast	2.30259	0	2.63906	0.693147	0	0.693147	0	0.590373
ACATCAGCACCATCCT-1_1	AML blast	2.77259	0	2.77259	0.693147	0	0	0	0.538815
ACATCAGCACTACAGT-1_1	AML blast	1.09861	0	2.56495	0	0	0	0	0.290762
ACATCAGGTTATCCGA-1_1	AML blast	2.07944	0	0	0.693147	0	0	0	0.0750181
ACCCACTCAATGGACG-1_1	AML blast	1.94591	0	3.4012	0.693147	0.693147	0.693147	0	0.715405
ACCTTTAGTAGCGCTC-1_1	AML blast	2.07944	0	2.83321	0.693147	0	1.38629	0	0.620344
ACCTTTATCAGAGGTG-1_1	AML blast	1.60944	0	1.79176	0	0	0	0	0.286369
ACCTTTATCTGTCTCG-1_1	AML blast	0	0	2.3979	0.693147	0	0	0	0.131882
ACGAGCCAGCGTTTAC-1_1	AML blast	2.56495	0	3.43399	0.693147	0	0	0	0.618721
ACGAGCCTCGCGATCG-1_1	AML blast	1.79176	0	2.3979	0	0	0.693147	0	0.380619
ACGAGGAAGAGTGAGA-1_1	AML blast	0	0	1.94591	0	0	0	0	0.0120075
ACGATACCATAGGATA-1_1	AML blast	0.693147	0	0.693147	0	0	0	0	-0.0740285
ACGATGTAGCCAGTTT-1_1	AML blast	0	0	0	0	0	0	0	-0.231364
ACGCCAGAGAGGGCTT-1_1	AML blast	1.79176	0	2.83321	0.693147	1.60944	1.09861	0	0.795525
ACGCCAGCAATCGAAA-1_1	AML blast	1.09861	0	2.3979	0	0.693147	0	0	0.216908
ACGCCGATCATGTCCC-1_1	AML blast	0	0	3.13549	0	0	0	0	0.203483
ACGCCGATCTGAAAGA-1_1	AML blast	1.38629	0	1.94591	0	1.94591	0	0	0.468534
ACGGAGAGTAGTGAAT-1_1	AML blast	0.693147	0	1.09861	0	0	0	0	0.013745
ACGGGCTCAAGTCTGT-1_1	AML blast	1.60944	0	2.77259	0	1.09861	0	0	0.560923
ACGGGTCGTCGCCATG-1_1	AML blast	1.79176	0	1.94591	0.693147	0	0	0	0.330091
ACGGGTCGTTGTGGCC-1_1	AML blast	2.19722	0	3.17805	1.38629	0	1.09861	0	0.838374
ACGTCAACACGACTCG-1_1	AML blast	0.693147	0	0.693147	0.693147	0	0	0	0.0868762
ACGTCAACAGTAGAGC-1_1	AML blast	1.60944	0	1.79176	0	0.693147	0	0	0.326409
ACGTCAAGTACGCTGC-1_1	AML blast	2.56495	0	1.60944	0	0	0	0	0.240153
ACGTCAATCCTGCAGG-1_1	AML blast	2.07944	0	2.63906	0	0	0.693147	0	0.432262
ACGTCAATCCTGTACC-1_1	AML blast	1.60944	0	2.3979	0	0	0.693147	0	0.440401
ACTGATGCACGTCAGC-1_1	AML blast	1.60944	0	1.09861	0	0.693147	0	0	0.23654
ACTGTCCTCATGTAGC-1_1	AML blast	1.94591	0	3.17805	0	0	0.693147	0	0.593178
ACTTACTAGGGTTCCC-1_1	AML blast	1.79176	0	2.30259	0	0	0.693147	0	0.334642
ACTTGTTCAAACGTGG-1_1	AML blast	0	0	0.693147	0.693147	0	1.38629	0	0.144587
ACTTGTTCAAGCTGGA-1_1	AML blast	1.38629	0	1.38629	0	0	0.693147	0	0.204147
ACTTGTTCAGTTCCCT-1_1	AML blast	1.38629	0	1.38629	0	0.693147	0	0	0.202489
ACTTTCACAACCGCCA-1_1	AML blast	1.09861	0	2.30259	0	0.693147	0.693147	0	0.317608
ACTTTCACAATCCAAC-1_1	AML blast	1.60944	0	1.60944	0	1.38629	0.693147	0	0.373529
AGACGTTAGGTAGCTG-1_1	AML blast	1.09861	0	0	0	0	0	0	-0.147397
AGAGCGAAGTGTACGG-1_1	AML blast	2.48491	0	2.70805	0	0	1.60944	0	0.728693
AGAGCGACAGATCGGA-1_1	AML blast	2.56495	0	2.99573	0.693147	0	0.693147	0	0.637218
AGAGCGACAGCTGTGC-1_1	AML blast	1.79176	0	2.19722	0.693147	0.693147	0.693147	0	0.506412
AGAGCGAGTACCGTTA-1_1	AML blast	2.48491	0	2.77259	0	0	0	0	0.464913
AGAGCTTGTCACACGC-1_1	AML blast	2.19722	0	2.94444	0	0	0	0	0.539333
AGATCTGCAATGGAAT-1_1	AML blast	1.38629	0	1.94591	0	0	0	0	0.179422
AGATTGCAGTACGCCC-1_1	AML blast	1.09861	0	1.09861	0	0	0	0	0.104182
AGCCTAACAGACAAGC-1_1	AML blast	2.19722	0	2.07944	0.693147	0	1.38629	0	0.559334
AGCCTAATCTACGAGT-1_1	AML blast	1.38629	0	0.693147	0.693147	1.09861	0.693147	0	0.245065
AGCGTATAGCCACGCT-1_1	AML blast	1.09861	0	2.48491	0.693147	0	0	0	0.392848
AGCGTATCAAGTTGTC-1_1	AML blast	1.09861	0	2.19722	0	2.07944	0	0	0.454501
AGCGTATGTACAGTGG-1_1	AML blast	1.60944	0	2.07944	0	0.693147	1.60944	0	0.48547
AGCGTATGTGGTCCGT-1_1	AML blast	0	0	0	0	0	0	0	-0.203931
AGCGTCGAGTGCCAGA-1_1	AML blast	1.38629	0	2.3979	0	0	1.38629	0	0.50536
AGCGTCGCAAGTACCT-1_1	AML blast	0.693147	0	2.19722	0.693147	0	1.38629	0	0.479537
AGCTCCTGTAACGACG-1_1	AML blast	0	0	1.79176	0	0	0	0	0.0300854
AGCTCCTGTGTGCCTG-1_1	AML blast	1.60944	0	0.693147	0.693147	0.693147	1.38629	0	0.3456
AGCTCTCAGTCGTTTG-1_1	AML blast	0	0	1.79176	0	0	0	0	0.0262
AGCTCTCCAATCACAC-1_1	AML blast	1.38629	0	2.48491	0	0	1.09861	0	0.395841
AGGGAGTCATATACCG-1_1	AML blast	1.38629	0	1.38629	0	0	0	0	0.143625
AGGGAGTTCGCTAGCG-1_1	AML blast	1.60944	0	2.3979	0	1.09861	1.09861	0	0.515279
AGGGTGATCGGGAGTA-1_1	AML blast	2.30259	0	1.60944	0	0.693147	1.09861	0	0.511753
AGGTCATCACCGATAT-1_1	AML blast	2.56495	0	2.70805	1.09861	0	0	0	0.55868
AGGTCCGCACATTAGC-1_1	AML blast	0	0	2.63906	0	2.77259	1.09861	0	0.708906
AGTAGTCCACGTCTCT-1_1	AML blast	2.07944	0	2.63906	0	0	0.693147	0	0.412873
AGTCTTTCACGAAACG-1_1	AML blast	2.89037	0	3.61092	1.38629	0	0	0	0.79591
AGTCTTTGTGCGCTTG-1_1	AML blast	1.09861	0	0	0	0	0	0	-0.238126
AGTCTTTTCTTTCCTC-1_1	AML blast	1.79176	0	2.63906	0	1.79176	0.693147	0	0.617164
AGTGAGGCACAGACTT-1_1	AML blast	1.79176	0	2.77259	0	0.693147	0	0	0.448349
AGTGTCACAAGCCTAT-1_1	AML blast	2.48491	0	3.04452	0.693147	0	1.09861	0	0.659909
AGTGTCACACGAAAGC-1_1	AML blast	1.94591	0	3.3673	0.693147	0.693147	0.693147	0	0.707946
AGTGTCAGTGGCAAAC-1_1	AML blast	1.09861	0	2.30259	0	0.693147	0	0	0.224812
AGTTGGTGTTGTCGCG-1_1	AML blast	0.693147	0	2.30259	0	1.79176	0	0	0.442312
ATAAGAGAGGTTCCTA-1_1	AML blast	1.38629	0	0	1.09861	0	1.60944	0	0.361212
ATAAGAGAGTTGAGAT-1_1	AML blast	1.79176	0	2.19722	0.693147	0	0	0	0.469576
ATAAGAGGTATGAATG-1_1	AML blast	2.63906	0	2.94444	0	0.693147	0	0	0.641923
ATAAGAGGTCGCATAT-1_1	AML blast	0	0	0	1.09861	0	0	0	-0.0448002
ATCACGAGTGCCTTGG-1_1	AML blast	1.60944	0	2.19722	0	0.693147	0.693147	0	0.423467
ATCATCTTCTTCCTTC-1_1	AML blast	1.94591	0	2.07944	0.693147	0	0	0	0.301304
ATCATGGTCTTCAACT-1_1	AML blast	0.693147	0	2.48491	0	0	0	0	0.162969
ATCCACCAGAAACGAG-1_1	AML blast	0.693147	0	1.60944	0	1.60944	0	0	0.225353
ATCGAGTAGACAGACC-1_1	AML blast	1.38629	0	2.3979	0	0	0	0	0.28184
ATCGAGTCACAACTGT-1_1	AML blast	0	0	0	0	0	0	0	-0.233279
ATCGAGTTCACATACG-1_1	AML blast	1.38629	0	0	0	0	1.94591	0	0.206155
ATCGAGTTCCTTAATC-1_1	AML blast	2.19722	0	2.63906	0.693147	0.693147	0	0	0.566619
ATCTGCCCAAGAAGAG-1_1	AML blast	0.693147	0	1.09861	0	0	0.693147	0	0.00221291
ATCTGCCGTACCATCA-1_1	AML blast	0.693147	0	2.19722	0	0	1.38629	0	0.326423
ATGAGGGTCTTGTATC-1_1	AML blast	1.60944	0	0	0	0	1.09861	0	0.135265
ATGTGTGAGGTGATTA-1_1	AML blast	2.70805	0	1.79176	0.693147	0	0	0	0.327069
ATGTGTGGTCAGAATA-1_1	AML blast	0.693147	0	2.3979	0	0	0	0	0.19908
ATGTGTGTCCACGACG-1_1	AML blast	1.94591	0	3.29584	0	2.19722	0	0	0.761522
ATTATCCTCCTCCTAG-1_1	AML blast	1.09861	0	2.19722	0	1.09861	1.09861	0	0.432121
ATTCTACCATTATCTC-1_1	AML blast	0.693147	0	1.79176	0	0.693147	0	0	0.204811
ATTGGTGAGGGATCTG-1_1	AML blast	1.60944	0	0.693147	0	0	0.693147	0	0.0813623
ATTGGTGGTCAGGACA-1_1	AML blast	1.09861	0	1.60944	0	2.48491	0	0	0.400693
ATTTCTGAGGCTATCT-1_1	AML blast	1.38629	0	2.94444	0.693147	0.693147	1.09861	0	0.661241
CAACCAAGTGTTTGGT-1_1	AML blast	2.19722	0	2.07944	0.693147	0	1.09861	0	0.536667
CAACTAGTCATAGCAC-1_1	AML blast	1.79176	0	1.60944	0	0	0	0	0.172253
CAAGATCCATCCTTGC-1_1	AML blast	1.09861	0	2.07944	0	0	0	0	0.227813
CAAGATCTCAGGCCCA-1_1	AML blast	1.94591	0	2.07944	0	1.09861	0.693147	0	0.47567
CAAGGCCAGGAATCGC-1_1	AML blast	1.38629	0	3.09104	0	0	0	0	0.396108
CAAGGCCTCACCGGGT-1_1	AML blast	1.79176	0	1.79176	0	0	1.09861	0	0.327206
CAAGTTGCAGGAATCG-1_1	AML blast	1.60944	0	2.83321	0	0	0	0	0.397141
CACAAACTCAGCTCTC-1_1	AML blast	0	0	1.09861	0.693147	0	0	0	-0.00239055
CACAAACTCGCAGGCT-1_1	AML blast	0.693147	0	2.48491	0	0	0	0	0.238408
CACACTCTCCGCGTTT-1_1	AML blast	0.693147	0	2.3979	0	0.693147	1.09861	0	0.365436
CACAGGCTCATCTGCC-1_1	AML blast	2.19722	0	3.21888	0	0	1.09861	0	0.687586
CACAGTAAGCTGAACG-1_1	AML blast	2.19722	0	2.56495	0	0.693147	0	0	0.426475
CACATAGCACAGACTT-1_1	AML blast	2.07944	0	3.43399	0.693147	0	0	0	0.619062
CACATAGCATACGCTA-1_1	AML blast	1.09861	0	2.07944	0	0.693147	0	0	0.240183
CACATAGTCACGGTTA-1_1	AML blast	1.79176	0	2.30259	0	0	0	0	0.246137
CACATAGTCATGCAAC-1_1	AML blast	0	0	3.13549	0	1.09861	0	0	0.380945
CACATTTCAGCATGAG-1_1	AML blast	2.07944	0	2.48491	1.09861	0.693147	0.693147	0	0.625633
CACCAGGAGGAGTACC-1_1	AML blast	0	0	2.30259	0	0	0	0	0.0586216
CACCTTGCAGACGCAA-1_1	AML blast	0	0	2.48491	0	0.693147	0.693147	0	0.327521
CACCTTGCAGTCAGCC-1_1	AML blast	1.09861	0	0	1.09861	0	1.60944	0	0.279531
CAGAGAGGTACCCAAT-1_1	AML blast	1.60944	0	2.48491	0	0	0	0	0.259164
CAGAGAGGTTCGAATC-1_1	AML blast	2.94444	0	2.19722	0	0.693147	0	0	0.470185
CAGCAGCAGTACGACG-1_1	AML blast	2.3979	0	3.21888	0	0	0	0	0.548278
CAGCGACCAATGTAAG-1_1	AML blast	0	0	1.09861	0.693147	1.38629	2.07944	0	0.410633
CAGCTGGCAGTGGAGT-1_1	AML blast	1.79176	0	0	0.693147	0	0	0	0.0888656
CAGCTGGGTGTATGGG-1_1	AML blast	2.48491	0	2.70805	0	0.693147	0	0	0.529556
CAGGTGCAGTCACGCC-1_1	AML blast	1.38629	0	2.77259	0	1.94591	0.693147	0	0.713238
CAGGTGCCAATGAATG-1_1	AML blast	1.09861	0	1.38629	0.693147	1.09861	0	0	0.277207
CAGGTGCGTGGCTCCA-1_1	AML blast	1.09861	0	3.04452	1.38629	0	0.693147	0	0.59472
CAGTCCTCATATGCTG-1_1	AML blast	1.60944	0	1.60944	0	0	0.693147	0	0.195026
CATATTCAGATCCTGT-1_1	AML blast	1.60944	0	2.30259	0.693147	0.693147	0	0	0.516141
CATATTCAGGGTGTTG-1_1	AML blast	0	0	2.30259	0	0	0	0	0.1213
CATCAAGTCCAGAGGA-1_1	AML blast	1.79176	0	2.77259	0	1.09861	0	0	0.402105
CATCAGAAGAAGGACA-1_1	AML blast	1.38629	0	2.30259	0	0.693147	0.693147	0	0.357579
CATCAGACACACTGCG-1_1	AML blast	1.09861	0	2.07944	0	0	1.09861	0	0.313219
CATCCACGTACTCAAC-1_1	AML blast	0	0	0	0	0	0	0	-0.235775
CATGGCGAGCAGGTCA-1_1	AML blast	1.79176	0	2.63906	0	0.693147	0	0	0.487315
CATTATCGTCTTTCAT-1_1	AML blast	1.09861	0	2.63906	0	0	0	0	0.312722
CATTCGCAGCATGGCA-1_1	AML blast	2.30259	0	1.94591	0.693147	0	0.693147	0	0.432422
CATTCGCAGGAATTAC-1_1	AML blast	0.693147	0	0.693147	0.693147	0	0.693147	0	0.0342584
CATTCGCCATGCATGT-1_1	AML blast	1.94591	0	3.21888	0	0.693147	0.693147	0	0.624149
CCACGGAAGTACGACG-1_1	AML blast	1.79176	0	2.48491	0.693147	0.693147	0.693147	0	0.590907
CCACGGAGTAGCGTAG-1_1	AML blast	1.09861	0	2.30259	0	0	0.693147	0	0.299216
CCACTACAGGGTGTGT-1_1	AML blast	2.48491	0	3.3322	0.693147	0	1.09861	0	0.742194
CCATTCGAGCGTGAGT-1_1	AML blast	1.09861	0	1.38629	0	1.09861	0	0	0.310347
CCCAATCAGGAATTAC-1_1	AML blast	2.3979	0	2.63906	0	0	0.693147	0	0.491945
CCCAATCCATTTCACT-1_1	AML blast	1.79176	0	2.07944	0.693147	0	1.09861	0	0.451865
CCCAGTTTCACAGGCC-1_1	AML blast	1.79176	0	3.17805	0	1.38629	0	0	0.699155
CCCATACCAACGATCT-1_1	AML blast	1.09861	0	2.77259	0	0	0	0	0.330855
CCCATACCAAGCCCAC-1_1	AML blast	1.38629	0	0.693147	0	0.693147	1.38629	0	0.222039
CCCATACTCATCGGAT-1_1	AML blast	2.19722	0	2.19722	0.693147	0.693147	0.693147	0	0.530566
CCCATACTCCAGAAGG-1_1	AML blast	1.09861	0	1.09861	1.09861	1.09861	1.09861	0	0.567471
CCCTCCTGTATTAGCC-1_1	AML blast	1.09861	0	1.38629	0	0	0	0	0.153387
CCGGTAGTCCCAAGAT-1_1	AML blast	1.09861	0	1.79176	0	0	0	0	0.189082
CCGGTAGTCTGTCCGT-1_1	AML blast	1.09861	0	2.30259	0	0	0	0	0.290006
CCGTACTCACAAGACG-1_1	AML blast	1.60944	0	1.79176	0.693147	0.693147	0.693147	0	0.449105
CCGTACTGTGCTAGCC-1_1	AML blast	0.693147	0	1.60944	0	0	0.693147	0	0.143913
CCGTGGATCCACGTTC-1_1	AML blast	2.48491	0	3.09104	0	1.38629	0	0	0.691593
CCGTGGATCGATGAGG-1_1	AML blast	0.693147	0	2.56495	0	0	0	0	0.150787
CCGTTCAGTTGTGGAG-1_1	AML blast	1.60944	0	1.38629	0.693147	0.693147	0	0	0.293588
CCTAAAGAGAACAATC-1_1	AML blast	1.09861	0	1.79176	0	0	1.38629	0	0.316985
CCTACACCACCCTATC-1_1	AML blast	1.60944	0	2.63906	0.693147	1.09861	0	0	0.510531
CCTATTAGTAAGAGGA-1_1	AML blast	1.60944	0	1.60944	0	0	0	0	0.217789
CCTCTGAGTGCACCAC-1_1	AML blast	1.09861	0	1.38629	0.693147	1.09861	1.09861	0	0.490105
CCTTCCCAGAAGGGTA-1_1	AML blast	0.693147	0	2.63906	0	0.693147	0.693147	0	0.388441
CCTTCCCAGGGTTCCC-1_1	AML blast	0.693147	0	2.94444	0	0	0	0	0.306557
CCTTCCCTCATAAAGG-1_1	AML blast	0.693147	0	1.79176	0	0	0	0	-0.0408245
CCTTCGAAGTATCTCG-1_1	AML blast	1.38629	0	3.2581	0.693147	0	0	0	0.525952
CCTTCGAGTGTTCTTT-1_1	AML blast	2.07944	0	2.99573	0	0	0	0	0.514407
CGAACATAGGTGATAT-1_1	AML blast	1.79176	0	0	0	0	0	0	0.0326079
CGACCTTAGGACACCA-1_1	AML blast	1.38629	0	0	1.38629	0	1.38629	0	0.360634
CGAGAAGAGCCAGGAT-1_1	AML blast	0	0	1.94591	0	0	1.09861	0	0.20475
CGAGAAGAGGGAAACA-1_1	AML blast	2.07944	0	3.29584	0	0	0	0	0.464473
CGAGAAGGTCGTCTTC-1_1	AML blast	1.09861	0	1.38629	0	0.693147	1.09861	0	0.255392
CGAGCCACAAGCGATG-1_1	AML blast	0	0	1.38629	0	2.07944	0	0	0.277157
CGAGCCACACAAGCCC-1_1	AML blast	2.19722	0	1.38629	0.693147	0	1.38629	0	0.449682
CGATCGGCACTTCTGC-1_1	AML blast	1.38629	0	1.38629	0	0	0	0	0.145409
CGATTGAGTCTCTTAT-1_1	AML blast	2.56495	0	2.48491	0.693147	0.693147	0.693147	0	0.605256
CGCCAAGGTGCAGTAG-1_1	AML blast	1.60944	0	2.19722	0.693147	0	1.38629	0	0.502567
CGCGGTACAACGCACC-1_1	AML blast	1.38629	0	1.94591	0	0.693147	0.693147	0	0.318685
CGCGGTACAGGACGTA-1_1	AML blast	1.79176	0	1.94591	0	0.693147	1.60944	0	0.525907
CGCGGTAGTCCAAGTT-1_1	AML blast	0	0	1.09861	0	0	0	0	-0.081589
CGCTATCGTTGATTCG-1_1	AML blast	1.09861	0	2.56495	0.693147	0	0.693147	0	0.341429
CGCTATCTCTGTTGAG-1_1	AML blast	1.09861	0	0	1.09861	0	0	0	0.114854
CGCTGGAAGAAGGGTA-1_1	AML blast	1.60944	0	1.09861	0	0	0	0	0.133204
CGCTGGATCTGCGACG-1_1	AML blast	0.693147	0	2.07944	0	0	0	0	0.130776
CGCTTCATCAGGTTCA-1_1	AML blast	1.09861	0	2.30259	1.09861	0	0	0	0.427429
CGGACACTCGGTGTCG-1_1	AML blast	1.09861	0	1.79176	0	0	0	0	0.199549
CGGACGTGTCTCTCGT-1_1	AML blast	0.693147	0	2.19722	0	0.693147	0	0	0.198154
CGGACTGCAGGGCATA-1_1	AML blast	1.94591	0	2.48491	0.693147	0	0	0	0.359889
CGGACTGTCTACTATC-1_1	AML blast	2.07944	0	3.29584	0	0	0.693147	0	0.504023
CGGAGCTAGGGCTTGA-1_1	AML blast	1.09861	0	2.07944	0	1.09861	1.09861	0	0.528537
CGGAGTCCAGGATTGG-1_1	AML blast	0.693147	0	1.94591	0	0.693147	0	0	0.24624
CGGGTCAGTTCGCGAC-1_1	AML blast	1.94591	0	2.07944	0	0	1.60944	0	0.428628
CGGTTAAGTAATCACC-1_1	AML blast	1.38629	0	2.56495	0	0	0	0	0.325184
CGTAGCGTCGCCATAA-1_1	AML blast	2.19722	0	1.79176	1.09861	0	1.09861	0	0.525454
CGTAGGCAGTGTACTC-1_1	AML blast	2.19722	0	2.07944	0.693147	0	1.09861	0	0.527056
CGTCAGGGTTCTGAAC-1_1	AML blast	0	0	1.79176	0	1.38629	0	0	0.137111
CGTCCATCAATGGACG-1_1	AML blast	0.693147	0	0	0	0	0.693147	0	-0.196367
CGTCTACAGCACCGCT-1_1	AML blast	0	0	1.60944	0	0	0	0	-0.00323109
CGTGAGCGTGCCTGGT-1_1	AML blast	1.38629	0	2.19722	0	0	1.09861	0	0.331169
CGTGAGCGTTCCACAA-1_1	AML blast	2.07944	0	2.30259	0.693147	0	1.09861	0	0.502414
CGTGTAAAGCGATGAC-1_1	AML blast	0	0	0	0	1.38629	0	0	-0.0177858
CGTGTAAGTGCCTGCA-1_1	AML blast	2.19722	0	2.70805	0	0.693147	0	0	0.542028
CGTGTCTAGTTACGGG-1_1	AML blast	1.09861	0	1.94591	0	0	0	0	0.182599
CGTTAGACAAGTTCTG-1_1	AML blast	0	0	1.09861	1.09861	0	1.60944	0	0.302616
CGTTAGACATGTAGTC-1_1	AML blast	0	0	2.83321	0	0	0	0	0.103102
CGTTCTGAGACACGAC-1_1	AML blast	2.07944	0	4.14313	0	0	1.09861	0	0.68554
CGTTCTGAGTGTTTGC-1_1	AML blast	1.94591	0	2.19722	0	0	0.693147	0	0.314431
CGTTCTGAGTTACGGG-1_1	AML blast	1.38629	0	1.38629	0.693147	0	0	0	0.109551
CTAAGACAGGGTCGAT-1_1	AML blast	1.38629	0	1.60944	0	0	0.693147	0	0.227594
CTAAGACTCCGCAAGC-1_1	AML blast	0	0	2.77259	0	1.09861	0	0	0.308544
CTAATGGGTCCCGACA-1_1	AML blast	1.60944	0	2.48491	0	0.693147	0	0	0.4479
CTACACCAGGATGTAT-1_1	AML blast	0	0	2.56495	0	0	0	0	0.136732
CTACACCCATCATCCC-1_1	AML blast	0	0	2.48491	0.693147	0.693147	0	0	0.284305
CTACATTCAGCTCCGA-1_1	AML blast	1.79176	0	2.99573	0	0.693147	0.693147	0	0.524786
CTACCCAAGAAGGTGA-1_1	AML blast	1.79176	0	2.3979	0	0	0.693147	0	0.467093
CTACCCATCGCCTGTT-1_1	AML blast	2.07944	0	2.07944	0	0.693147	0.693147	0	0.404017
CTACGTCCAGTTAACC-1_1	AML blast	0	0	0.693147	0.693147	0	0	0	-0.0341232
CTAGAGTTCACAATGC-1_1	AML blast	1.60944	0	1.60944	0	0.693147	0	0	0.210371
CTAGTGAAGGTGGGTT-1_1	AML blast	1.60944	0	1.94591	0	1.09861	0	0	0.385284
CTCACACGTTCAGACT-1_1	AML blast	1.09861	0	1.60944	0.693147	0	0	0	0.141304
CTCACACTCTGGGCCA-1_1	AML blast	2.48491	0	2.94444	0.693147	0	1.38629	0	0.716099
CTCAGAAAGGATATAC-1_1	AML blast	0	0	1.60944	0	0	0	0	0.00259789
CTCCTAGGTGCCTGTG-1_1	AML blast	2.19722	0	1.79176	0	0	0	0	0.184312
CTCGGAGGTCCTGCTT-1_1	AML blast	2.19722	0	2.19722	1.38629	0	1.60944	0	0.647782
CTCGGGAAGCTGAACG-1_1	AML blast	0	0	2.30259	0	1.38629	0	0	0.262128
CTCGGGAGTTAAGGGC-1_1	AML blast	0	0	2.30259	0	0	0	0	0.0532367
CTCGTACAGGAGTAGA-1_1	AML blast	1.79176	0	2.48491	0	0	0	0	0.385634
CTCGTACCAGCCAGAA-1_1	AML blast	1.60944	0	0	1.09861	0.693147	1.09861	0	0.277758
CTCTAATAGATTACCC-1_1	AML blast	2.30259	0	2.99573	0.693147	0.693147	0.693147	0	0.679784
CTCTAATGTGGGTATG-1_1	AML blast	1.60944	0	2.48491	0	1.09861	0	0	0.401625
CTCTAATTCCTCAATT-1_1	AML blast	0.693147	0	1.38629	0	0	0	0	-0.0192972
CTCTACGGTAGCCTAT-1_1	AML blast	1.94591	0	2.07944	1.09861	0.693147	1.09861	0	0.677566
CTCTGGTCACACTGCG-1_1	AML blast	1.60944	0	2.63906	0	0	1.38629	0	0.495737
CTGAAACGTCCAGTGC-1_1	AML blast	1.79176	0	2.77259	0	0.693147	0	0	0.409396
CTGAAGTGTTAAAGAC-1_1	AML blast	2.3979	0	2.07944	0.693147	0	0.693147	0	0.422501
CTGATAGGTGCAACGA-1_1	AML blast	2.48491	0	2.30259	0.693147	0	0.693147	0	0.523879
CTGATCCAGCGTAGTG-1_1	AML blast	1.79176	0	1.79176	0	0	0	0	0.231644
CTGCGGAAGACTTTCG-1_1	AML blast	0	0	2.48491	0	1.09861	0.693147	0	0.371027
CTGCGGAGTCCGAATT-1_1	AML blast	1.09861	0	1.79176	0	0	0	0	0.198421
CTGCTGTCACCAGGCT-1_1	AML blast	1.79176	0	1.09861	1.38629	0	1.60944	0	0.599843
CTGCTGTCATAGACTC-1_1	AML blast	1.60944	0	2.70805	0.693147	0.693147	0.693147	0	0.641951
CTGGTCTCAGCCTGTG-1_1	AML blast	0	0	0.693147	0	0.693147	0	0	-0.0952052
CTGTTTAAGCGCCTTG-1_1	AML blast	1.60944	0	2.3979	0	0	0.693147	0	0.330261
CTTAACTTCGCCTGAG-1_1	AML blast	1.60944	0	1.09861	0	1.09861	0	0	0.333718
CTTAACTTCGGCTTGG-1_1	AML blast	1.94591	0	2.56495	0	0	0	0	0.40105
CTTACCGAGTTCGCGC-1_1	AML blast	0.693147	0	2.56495	0	1.09861	1.09861	0	0.482789
CTTAGGAAGCAGGCTA-1_1	AML blast	2.19722	0	2.77259	0	0.693147	0	0	0.431374
CTTCTCTTCGTGGGAA-1_1	AML blast	1.38629	0	1.38629	0	1.09861	0	0	0.294267
CTTGGCTAGAAAGTGG-1_1	AML blast	1.38629	0	1.79176	0	0	0	0	0.196168
CTTGGCTTCCTGCTTG-1_1	AML blast	1.60944	0	2.3979	0	1.60944	0	0	0.459633
CTTGGCTTCTAAGCCA-1_1	AML blast	1.94591	0	2.07944	0	0.693147	0.693147	0	0.421194
CTTGGCTTCTCTAGGA-1_1	AML blast	0	0	2.30259	0	0	0	0	0.075942
CTTTGCGTCGAACGGA-1_1	AML blast	0.693147	0	3.2581	0	0	0	0	0.307597
GAACCTAAGGACGAAA-1_1	AML blast	1.60944	0	2.30259	0.693147	1.09861	1.09861	0	0.604102
GAACCTAGTGCGCTTG-1_1	AML blast	0.693147	0	2.48491	0	0	0	0	0.204328
GAACGGATCTCGCATC-1_1	AML blast	1.09861	0	3.17805	0	0.693147	0	0	0.463721
GAAGCAGGTACAGACG-1_1	AML blast	0	0	2.48491	1.09861	0	0	0	0.297779
GACACGCCACTTCGAA-1_1	AML blast	0	0	0.693147	0	0	0	0	-0.135047
GACACGCCAGAGCCAA-1_1	AML blast	0	0	1.09861	0	0	0	0	-0.0709446
GACACGCCATACGCCG-1_1	AML blast	1.38629	0	2.89037	0.693147	0.693147	0	0	0.551052
GACAGAGCAAAGAATC-1_1	AML blast	2.07944	0	1.94591	0	0	1.60944	0	0.552713
GACAGAGCATAACCTG-1_1	AML blast	0.693147	0	0.693147	0.693147	0	0	0	0.0386565
GACAGAGTCACGGTTA-1_1	AML blast	0	0	1.60944	0	0	0	0	0.015332
GACCAATAGGTGCTTT-1_1	AML blast	1.09861	0	2.48491	1.09861	1.09861	1.09861	0	0.744838
GACCTGGCATCCGTGG-1_1	AML blast	0.693147	0	1.79176	0	0	0	0	0.100192
GACGTGCAGATATGGT-1_1	AML blast	0.693147	0	1.60944	0	0	0	0	0.0967873
GACTACAAGAACAATC-1_1	AML blast	2.07944	0	3.21888	1.09861	0	0.693147	0	0.656114
GACTGCGAGCAGGCTA-1_1	AML blast	1.09861	0	2.19722	0	0	0	0	0.208397
GACTGCGCAAGGGTCA-1_1	AML blast	1.38629	0	3.17805	0	0	0	0	0.336473
GACTGCGCAGTAACGG-1_1	AML blast	2.19722	0	2.70805	1.09861	0	1.09861	0	0.639152
GAGCAGATCAACACTG-1_1	AML blast	1.38629	0	2.07944	0	0.693147	1.60944	0	0.543056
GAGGTGACATGCCTTC-1_1	AML blast	1.94591	0	1.60944	0	1.09861	1.09861	0	0.594499
GAGGTGAGTGTGACGA-1_1	AML blast	2.07944	0	1.38629	0	0	1.09861	0	0.428373
GAGTCCGCAGACGCAA-1_1	AML blast	0.693147	0	2.07944	0.693147	0.693147	1.09861	0	0.387868
GATCAGTCAATCCGAT-1_1	AML blast	1.09861	0	2.07944	0	0	0	0	0.262696
GATCGCGTCACTCTTA-1_1	AML blast	0	0	1.60944	0	0	0	0	-0.00226873
GATCGCGTCTACCAGA-1_1	AML blast	1.09861	0	1.60944	0	0	0	0	0.164926
GATCGTAAGTACGATA-1_1	AML blast	2.07944	0	1.38629	0.693147	1.38629	1.09861	0	0.568766
GATCTAGAGAGTACCG-1_1	AML blast	1.94591	0	1.09861	0	0	0	0	0.230377
GATCTAGGTATCTGCA-1_1	AML blast	2.07944	0	3.21888	0.693147	0	0.693147	0	0.560385
GATCTAGTCCTGCAGG-1_1	AML blast	0	0	2.56495	0	0	0	0	0.153982
GATGAAAAGCTGAACG-1_1	AML blast	1.79176	0	2.30259	0	0	0	0	0.334273
GATGAAATCTACTCAT-1_1	AML blast	1.79176	0	1.09861	0	0	0	0	0.151348
GATGAGGAGCGCTCCA-1_1	AML blast	1.60944	0	2.19722	0	0	0.693147	0	0.399951
GATGAGGTCCGTAGGC-1_1	AML blast	0.693147	0	2.77259	0	0	0.693147	0	0.369418
GATGAGGTCGCCAGCA-1_1	AML blast	0	0	1.79176	0.693147	0	0	0	0.0169792
GATGCTAGTATTACCG-1_1	AML blast	1.09861	0	3.04452	0	0.693147	0.693147	0	0.460399
GATTCAGGTGTTTGTG-1_1	AML blast	0.693147	0	2.3979	1.60944	0	0.693147	0	0.453202
GCAAACTGTACTCGCG-1_1	AML blast	0	0	1.09861	0	0	0	0	-0.0832586
GCAAACTTCTAGAGTC-1_1	AML blast	1.60944	0	1.60944	0	0	1.09861	0	0.374457
GCAATCACAATGGTCT-1_1	AML blast	1.38629	0	2.3979	1.09861	0	0.693147	0	0.502478
GCAATCACAGCATACT-1_1	AML blast	2.48491	0	0.693147	1.60944	0.693147	0	0	0.409879
GCAATCAGTTGCGTTA-1_1	AML blast	0.693147	0	1.09861	0	0.693147	0.693147	0	0.186728
GCAATCATCATCGGAT-1_1	AML blast	1.94591	0	2.30259	0.693147	0	0	0	0.352284
GCACATATCTTCTGGC-1_1	AML blast	1.79176	0	0	1.09861	0	2.30259	0	0.518914
GCACTCTAGATCTGAA-1_1	AML blast	1.38629	0	1.60944	0	0.693147	0.693147	0	0.357984
GCACTCTCAAGTAATG-1_1	AML blast	0.693147	0	2.56495	0	0	0	0	0.101622
GCACTCTCAAGTCTGT-1_1	AML blast	0.693147	0	2.48491	0	0	0	0	0.134756
GCACTCTCACCATCCT-1_1	AML blast	2.19722	0	2.48491	0.693147	0	0.693147	0	0.471579
GCATACAAGTTGCAGG-1_1	AML blast	2.19722	0	3.04452	0.693147	0.693147	1.79176	0	0.812881
GCATACAGTTGAACTC-1_1	AML blast	2.19722	0	2.48491	0.693147	0	1.38629	0	0.613901
GCATGATGTTGACGTT-1_1	AML blast	2.19722	0	1.94591	0	2.19722	0.693147	0	0.745747
GCATGATGTTTGTTGG-1_1	AML blast	1.38629	0	2.56495	0	0	0	0	0.32404
GCATGATTCTTGAGGT-1_1	AML blast	1.38629	0	2.48491	0.693147	0	0	0	0.282215
GCCAAATCAGCAGTTT-1_1	AML blast	1.60944	0	2.70805	0.693147	0	1.09861	0	0.518018
GCGAGAAAGCAAATCA-1_1	AML blast	0	0	2.07944	0	0	0	0	0.054235
GCGCAGTAGTTAGCGG-1_1	AML blast	1.60944	0	3.13549	0	0.693147	0.693147	0	0.617076
GCGCAGTGTGAAAGAG-1_1	AML blast	2.48491	0	2.63906	0	0	1.09861	0	0.501612
GCGCGATAGATCTGCT-1_1	AML blast	1.09861	0	2.48491	0	0.693147	0.693147	0	0.34368
GCGCGATCAAGAAAGG-1_1	AML blast	2.48491	0	2.83321	0	0	0	0	0.493493
GCGCGATCATCGGTTA-1_1	AML blast	1.09861	0	1.94591	0	0.693147	0	0	0.260176
GCGGGTTCACCAGATT-1_1	AML blast	1.38629	0	2.07944	0	0	0	0	0.226202
GCGGGTTTCACAATGC-1_1	AML blast	1.79176	0	2.30259	0.693147	1.09861	0	0	0.504818
GCTGCGACAATCGGTT-1_1	AML blast	2.07944	0	2.19722	0	0	0	0	0.374304
GCTGCGATCACTCCTG-1_1	AML blast	1.79176	0	2.83321	0	0	0.693147	0	0.418755
GCTGCGATCTCCAGGG-1_1	AML blast	2.3979	0	2.19722	0.693147	0	1.09861	0	0.540331
GCTGCTTCAATGTAAG-1_1	AML blast	0	0	0.693147	0	0	1.38629	0	0.108232
GCTGCTTGTGTGTGCC-1_1	AML blast	1.09861	0	2.19722	0.693147	0.693147	0.693147	0	0.383083
GCTGGGTTCAGTTGAC-1_1	AML blast	1.94591	0	1.38629	0.693147	0	0	0	0.184587
GCTTGAAAGACATAAC-1_1	AML blast	0	0	0	1.09861	0	0	0	-0.11234
GGAACTTTCGCGTAGC-1_1	AML blast	0	0	1.09861	0	1.09861	0	0	0.110815
GGAATAAGTTAGGGTG-1_1	AML blast	0.693147	0	2.83321	0	0	0.693147	0	0.241116
GGACAAGGTGCCTGGT-1_1	AML blast	2.19722	0	2.3979	0	0	0	0	0.299366
GGACAGACATTGCGGC-1_1	AML blast	1.38629	0	2.19722	0	1.09861	0	0	0.435285
GGACGTCCAAGGACAC-1_1	AML blast	2.3979	0	2.77259	0	0.693147	0	0	0.504795
GGACGTCTCGCTGATA-1_1	AML blast	0	0	1.79176	0	0.693147	0	0	0.110286
GGATGTTAGCAGGTCA-1_1	AML blast	2.3979	0	2.19722	0	0	0	0	0.442655
GGATGTTCATAAAGGT-1_1	AML blast	1.94591	0	1.38629	1.09861	0.693147	0.693147	0	0.40335
GGATTACTCGAGAACG-1_1	AML blast	2.07944	0	2.70805	0.693147	0.693147	0.693147	0	0.616203
GGCCGATAGTACATGA-1_1	AML blast	1.09861	0	0	0	0	0	0	-0.0626025
GGCCGATCACTGTGTA-1_1	AML blast	1.09861	0	2.70805	0	0	0	0	0.309936
GGCGACTGTACCGCTG-1_1	AML blast	1.38629	0	2.56495	1.09861	0	0.693147	0	0.502817
GGCGACTTCCAAACAC-1_1	AML blast	1.94591	0	3.09104	0	0	0	0	0.385278
GGCGTGTCAACTGCTA-1_1	AML blast	1.79176	0	3.04452	0	0	0.693147	0	0.550637
GGCGTGTCAGCCAATT-1_1	AML blast	2.30259	0	1.60944	1.38629	0	0.693147	0	0.513866
GGCGTGTGTAGCTGCC-1_1	AML blast	2.19722	0	1.38629	1.38629	1.09861	1.09861	0	0.660806
GGCGTGTTCGGACAAG-1_1	AML blast	1.38629	0	0	0.693147	0	0	0	-0.100132
GGCGTGTTCTGACCTC-1_1	AML blast	1.60944	0	2.30259	0	0	0	0	0.276348
GGCTGGTTCTAAGCCA-1_1	AML blast	0	0	1.09861	0	0	0	0	-0.0779899
GGGAATGTCAAGGTAA-1_1	AML blast	1.60944	0	2.99573	0	0	0	0	0.358443
GGGACCTCAAGTTCTG-1_1	AML blast	1.38629	0	2.30259	0	0	1.09861	0	0.424868
GGGAGATCACTATCTT-1_1	AML blast	2.07944	0	2.07944	0	1.09861	0	0	0.506666
GGGAGATTCTGAGGGA-1_1	AML blast	1.60944	0	0.693147	0	1.09861	0	0	0.261956
GGGCACTAGGAGTCTG-1_1	AML blast	1.09861	0	2.30259	0	0	0	0	0.23554
GGGCACTGTAGCTCCG-1_1	AML blast	1.79176	0	1.60944	0	0	1.09861	0	0.440089
GGGCACTGTCATACTG-1_1	AML blast	1.09861	0	0	0	1.38629	0.693147	0	0.153531
GGGCATCGTCTCACCT-1_1	AML blast	1.09861	0	1.60944	0	1.79176	0	0	0.429152
GGGCATCGTGCCTGGT-1_1	AML blast	0	0	1.60944	0	0	0.693147	0	0.062348
GGGCATCTCACATAGC-1_1	AML blast	1.09861	0	2.07944	0	0.693147	0.693147	0	0.313099
GGGTCTGTCAACGGCC-1_1	AML blast	1.94591	0	1.79176	0	0	0.693147	0	0.265656
GGGTTGCCACATCTTT-1_1	AML blast	1.38629	0	1.38629	0	0	0	0	0.166478
GGGTTGCCACATTCGA-1_1	AML blast	0	0	1.09861	0	0	1.09861	0	0.092197
GGTGAAGTCACCCTCA-1_1	AML blast	1.79176	0	2.94444	1.09861	0	0	0	0.477191
GGTGTTAAGTAGCGGT-1_1	AML blast	1.60944	0	2.07944	1.38629	0	0	0	0.318009
GGTGTTAGTTTAGGAA-1_1	AML blast	0	0	2.83321	0	0	0	0	0.120349
GGTGTTATCAATAAGG-1_1	AML blast	0.693147	0	2.56495	0	1.38629	0	0	0.327059
GTAACGTGTCTCGTTC-1_1	AML blast	1.09861	0	2.3979	0	1.38629	0	0	0.439724
GTAACTGGTTAGATGA-1_1	AML blast	1.38629	0	1.38629	0	0	0	0	0.0845056
GTAACTGTCACATGCA-1_1	AML blast	0	0	2.30259	0	0.693147	0	0	0.180198
GTACTCCCATGGTAGG-1_1	AML blast	1.09861	0	1.60944	0	0	0	0	0.149443
GTACTCCTCCTATGTT-1_1	AML blast	2.19722	0	2.3979	0	0	1.38629	0	0.481248
GTACTTTGTTATGTGC-1_1	AML blast	0.693147	0	2.56495	0	1.38629	0.693147	0	0.489594
GTAGTCACAACTGCGC-1_1	AML blast	2.19722	0	2.94444	0	0	0.693147	0	0.485819
GTAGTCAGTAGTAGTA-1_1	AML blast	0	0	1.38629	0	0	0	0	-0.137066
GTATCTTAGATGCCAG-1_1	AML blast	0	0	1.60944	0	0	1.09861	0	0.167475
GTATCTTGTGATGTGG-1_1	AML blast	1.79176	0	1.60944	0	1.60944	0	0	0.310876
GTATCTTGTGGTAACG-1_1	AML blast	1.94591	0	2.83321	0.693147	1.09861	0	0	0.577748
GTATTCTTCTACCTGC-1_1	AML blast	1.79176	0	3.04452	0.693147	0.693147	0.693147	0	0.656533
GTCAAGTCATTTGCTT-1_1	AML blast	1.79176	0	1.94591	0	0	0.693147	0	0.287827
GTCAAGTTCTATCGCC-1_1	AML blast	0.693147	0	1.94591	0	0	1.09861	0	0.283842
GTCACAAAGCGCCTCA-1_1	AML blast	2.07944	0	2.30259	0.693147	0	0.693147	0	0.448944
GTCACGGCACTGTCGG-1_1	AML blast	1.38629	0	1.38629	0	0	0	0	0.161432
GTCCTCAAGCCCGAAA-1_1	AML blast	1.38629	0	2.19722	0	0	0	0	0.271935
GTCCTCATCAGCTGGC-1_1	AML blast	2.48491	0	2.77259	0	0.693147	1.09861	0	0.621278
GTCTCGTCACTGTTAG-1_1	AML blast	0	0	2.3979	0	0	0	0	0.118874
GTCTCGTTCTTTAGGG-1_1	AML blast	1.38629	0	1.79176	0	0	0	0	0.132395
GTGAAGGAGGAATGGA-1_1	AML blast	0.693147	0	2.3979	0	0.693147	0	0	0.19915
GTGAAGGGTCCCGACA-1_1	AML blast	1.79176	0	0	0.693147	0	0	0	0.00728235
GTGCAGCAGTGACTCT-1_1	AML blast	0.693147	0	1.60944	0	0	1.60944	0	0.279291
GTGCAGCGTGTGACGA-1_1	AML blast	0	0	1.09861	0	0	1.09861	0	0.108122
GTGCATAAGTTGCAGG-1_1	AML blast	2.30259	0	2.56495	0	0	1.09861	0	0.529657
GTGCATAGTACTCTCC-1_1	AML blast	1.94591	0	2.63906	0.693147	0.693147	0	0	0.485523
GTGCGGTTCATGCTCC-1_1	AML blast	0.693147	0	1.38629	0	0	0	0	0.070468
GTGCTTCAGGTTACCT-1_1	AML blast	2.70805	0	3.17805	0.693147	0	0.693147	0	0.712167
GTGCTTCTCACTATTC-1_1	AML blast	2.19722	0	2.70805	0.693147	0	0	0	0.443316
GTGGGTCGTACTTGAC-1_1	AML blast	0.693147	0	1.60944	0	0	0	0	0.0700847
GTGGGTCTCTTCCTTC-1_1	AML blast	0	0	0.693147	0	0	0.693147	0	-0.0465468
GTGTTAGAGGCATGGT-1_1	AML blast	1.79176	0	2.83321	1.09861	0	0	0	0.565869
GTGTTAGTCCAGAAGG-1_1	AML blast	1.60944	0	1.79176	0	0	1.09861	0	0.333287
GTGTTAGTCCGAGCCA-1_1	AML blast	2.56495	0	2.48491	1.09861	0	0.693147	0	0.633752
GTTAAGCAGAGGACGG-1_1	AML blast	1.94591	0	2.48491	0	0	0	0	0.360522
GTTAAGCCAGGGCATA-1_1	AML blast	1.09861	0	2.3979	0	1.60944	0	0	0.488952
GTTCATTCACAGCCCA-1_1	AML blast	1.38629	0	0	0.693147	0	0	0	0.0302576
GTTCGGGAGTACGTTC-1_1	AML blast	1.60944	0	1.94591	0	0.693147	0	0	0.262967
GTTCGGGTCACCCGAG-1_1	AML blast	0	0	2.3979	0	0	0	0	0.100864
GTTCTCGTCGCCAAAT-1_1	AML blast	2.30259	0	2.3979	0	0.693147	0	0	0.371012
GTTTCTAAGAAGAAGC-1_1	AML blast	2.19722	0	2.83321	0	0	0	0	0.400754
GTTTCTAAGCTGAAAT-1_1	AML blast	2.56495	0	2.77259	0.693147	0	0.693147	0	0.618215
GTTTCTATCTGGCGAC-1_1	AML blast	1.09861	0	2.19722	0	0	0	0	0.185542
TAAGAGACAGGACGTA-1_1	AML blast	1.79176	0	2.56495	0	0	1.38629	0	0.531659
TAAGCGTCAACCGCCA-1_1	AML blast	0	0	1.38629	0	0	0	0	-0.0183009
TAAGCGTCAATCGGTT-1_1	AML blast	1.79176	0	2.3979	0.693147	0.693147	0.693147	0	0.545067
TAAGTGCCATAGTAAG-1_1	AML blast	1.94591	0	1.60944	1.09861	0	1.09861	0	0.484703
TAAGTGCTCACTCCTG-1_1	AML blast	1.60944	0	2.30259	0	0	0	0	0.280724
TACACGAAGTGAACGC-1_1	AML blast	1.79176	0	2.56495	0	0	0	0	0.411748
TACACGACAGAGTGTG-1_1	AML blast	1.09861	0	2.63906	0	0	0	0	0.265425
TACACGAGTTCAACCA-1_1	AML blast	2.56495	0	3.2581	0	0	0	0	0.467797
TACAGTGGTCTAACGT-1_1	AML blast	0	0	2.89037	0.693147	0.693147	0	0	0.340426
TACAGTGGTGCACCAC-1_1	AML blast	1.79176	0	1.38629	1.60944	0	1.79176	0	0.568599
TACCTATCAGCTCGCA-1_1	AML blast	1.79176	0	2.30259	0	0.693147	0.693147	0	0.402258
TACGGATAGACGCACA-1_1	AML blast	0.693147	0	0	0.693147	0	1.60944	0	0.090166
TACGGGCTCACCCTCA-1_1	AML blast	1.09861	0	2.63906	0	0	0	0	0.22753
TACGGTAAGCTAAGAT-1_1	AML blast	1.38629	0	2.19722	1.09861	0.693147	0	0	0.443789
TACTCATAGCCCGAAA-1_1	AML blast	0.693147	0	1.79176	0.693147	0.693147	0	0	0.184841
TACTCATCATACGCCG-1_1	AML blast	1.94591	0	2.99573	1.09861	0.693147	0.693147	0	0.672345
TACTTACAGTCTCAAC-1_1	AML blast	1.60944	0	2.48491	0.693147	0.693147	0.693147	0	0.565402
TACTTACGTCATTAGC-1_1	AML blast	1.09861	0	2.07944	0	0.693147	1.09861	0	0.401145
TACTTACGTGAAGGCT-1_1	AML blast	0.693147	0	0	2.30259	0	0	0	0.0469146
TACTTACTCAACACGT-1_1	AML blast	1.38629	0	1.79176	0	0	0	0	0.193855
TACTTGTAGACAAGCC-1_1	AML blast	1.38629	0	1.60944	0	0	0	0	0.200144
TAGACCACACGGCTAC-1_1	AML blast	0	0	1.94591	0	0	0	0	0.0166377
TAGAGCTTCTGGTTCC-1_1	AML blast	0	0	0	0	0	0	0	-0.241846
TAGCCGGTCCGCAAGC-1_1	AML blast	1.79176	0	2.70805	0.693147	0.693147	0	0	0.502805
TAGGCATAGACTACAA-1_1	AML blast	2.48491	0	2.83321	0	0.693147	0	0	0.627996
TAGGCATAGAGTCGGT-1_1	AML blast	0.693147	0	2.19722	0	0.693147	0	0	0.251105
TAGGCATCATCCGGGT-1_1	AML blast	2.07944	0	2.07944	0.693147	0	0	0	0.347519
TAGGCATGTAGCACGA-1_1	AML blast	1.94591	0	3.2581	0.693147	0	0	0	0.483261
TAGGCATTCCTTTACA-1_1	AML blast	2.07944	0	2.56495	0	0.693147	0	0	0.393069
TAGTGGTTCTAACTTC-1_1	AML blast	1.60944	0	1.60944	1.09861	0	0	0	0.275115
TAGTTGGCAAGCTGTT-1_1	AML blast	1.60944	0	2.83321	0.693147	0	0	0	0.409953
TAGTTGGGTTGCCTCT-1_1	AML blast	1.60944	0	1.60944	0	0	0	0	0.185009
TAGTTGGTCGGTGTCG-1_1	AML blast	1.09861	0	2.48491	1.09861	0	0.693147	0	0.493797
TATCAGGTCTTAACCT-1_1	AML blast	2.07944	0	2.83321	0	1.09861	0.693147	0	0.626313
TATTACCAGCGCTTAT-1_1	AML blast	0.693147	0	0	0	0	0	0	-0.171057
TATTACCAGTCGAGTG-1_1	AML blast	2.30259	0	2.83321	0	0	1.09861	0	0.567151
TATTACCTCAAACGGG-1_1	AML blast	0	0	2.19722	0	1.09861	0	0	0.26033
TCAATCTTCGGTTCGG-1_1	AML blast	1.09861	0	1.60944	0	2.30259	0.693147	0	0.485013
TCAATCTTCGTACCGG-1_1	AML blast	0	0	2.83321	0	0	0	0	0.187451
TCAATCTTCTGGCGTG-1_1	AML blast	0.693147	0	2.07944	1.38629	0.693147	0.693147	0	0.437351
TCACAAGCAATGACCT-1_1	AML blast	1.94591	0	2.89037	0	0	0	0	0.421102
TCACAAGTCCGAATGT-1_1	AML blast	1.38629	0	0.693147	1.79176	0.693147	1.60944	0	0.534893
TCACGAATCTGCTTGC-1_1	AML blast	2.30259	0	2.19722	0	0.693147	0.693147	0	0.446961
TCAGATGTCACGACTA-1_1	AML blast	1.38629	0	3.09104	0	0	0	0	0.348657
TCAGCAAGTTGGTTTG-1_1	AML blast	0.693147	0	2.48491	0	0	0	0	0.153594
TCAGCAATCGGAATCT-1_1	AML blast	1.79176	0	2.19722	0.693147	0.693147	0.693147	0	0.511616
TCAGCTCCAATGGAGC-1_1	AML blast	2.63906	0	3.3322	0	0.693147	1.38629	0	0.794029
TCAGCTCGTACCCAAT-1_1	AML blast	2.07944	0	3.91202	0	0.693147	0	0	0.659665
TCAGCTCGTCGACTGC-1_1	AML blast	1.09861	0	1.94591	0	0	0	0	0.0859408
TCAGCTCTCAAACAAG-1_1	AML blast	1.09861	0	1.94591	0	1.60944	0	0	0.362233
TCAGGTAAGCCCAGCT-1_1	AML blast	1.09861	0	1.09861	0	0	1.79176	0	0.339032
TCATTACAGGTTCCTA-1_1	AML blast	0.693147	0	2.70805	0	0	0	0	0.191686
TCATTTGCAATGGAAT-1_1	AML blast	1.38629	0	2.77259	0	0	0.693147	0	0.422231
TCCACACCAAGGACAC-1_1	AML blast	2.56495	0	1.09861	0.693147	0.693147	0	0	0.318247
TCCACACGTCGTTGTA-1_1	AML blast	2.30259	0	2.3979	0	1.09861	1.09861	0	0.632343
TCCACACGTTAAGGGC-1_1	AML blast	1.94591	0	1.60944	0	0	1.38629	0	0.35782
TCCCGATGTGAAATCA-1_1	AML blast	1.60944	0	2.19722	0	0	0	0	0.269515
TCGAGGCAGTGGTAAT-1_1	AML blast	0.693147	0	2.19722	0	0	0.693147	0	0.190866
TCGAGGCTCCCAAGAT-1_1	AML blast	0	0	1.79176	0	1.38629	0	0	0.224328
TCGCGTTTCGTACCGG-1_1	AML blast	1.09861	0	1.09861	1.09861	0	0	0	0.235928
TCGTACCTCATGTCCC-1_1	AML blast	0.693147	0	0	0.693147	0	0	0	-0.172118
TCTATTGGTCTAAACC-1_1	AML blast	1.09861	0	0.693147	1.09861	0	0	0	0.066219
TCTCATAAGGTCGGAT-1_1	AML blast	1.60944	0	2.07944	0	0	0.693147	0	0.369813
TCTGAGAAGGGCTTGA-1_1	AML blast	1.09861	0	2.77259	0	0	0	0	0.284132
TCTGGAACAAGCGTAG-1_1	AML blast	1.09861	0	2.56495	1.09861	0	1.60944	0	0.685273
TCTGGAACACATGGGA-1_1	AML blast	1.09861	0	2.56495	0	0	0	0	0.267807
TCTGGAATCCTCTAGC-1_1	AML blast	1.94591	0	1.79176	0	0.693147	1.09861	0	0.45648
TGAAAGACACCTGGTG-1_1	AML blast	1.79176	0	2.3979	0	0.693147	0	0	0.467268
TGACAACAGTGTGGCA-1_1	AML blast	1.60944	0	1.09861	0	0	0.693147	0	0.199131
TGACAACGTGCTTCTC-1_1	AML blast	2.07944	0	1.38629	0.693147	0	0.693147	0	0.307454
TGACGGCCAGGTCTCG-1_1	AML blast	1.79176	0	0	1.09861	0	0	0	0.163062
TGACTAGTCACTTACT-1_1	AML blast	1.38629	0	2.19722	0	1.09861	0.693147	0	0.500532
TGACTTTCAAAGTCAA-1_1	AML blast	1.60944	0	2.48491	0	1.60944	0	0	0.48056
TGAGAGGAGCGTTCCG-1_1	AML blast	2.3979	0	2.63906	0	0	1.38629	0	0.588944
TGAGAGGAGCTAGTGG-1_1	AML blast	2.56495	0	2.3979	0	0	1.09861	0	0.528433
TGAGCCGAGCCTTGAT-1_1	AML blast	1.94591	0	2.07944	0.693147	0	1.09861	0	0.448391
TGAGGGAAGGCTAGAC-1_1	AML blast	0	0	2.07944	0	0	0	0	0.0327826
TGATTTCTCCCATTTA-1_1	AML blast	1.94591	0	2.70805	0	1.38629	0	0	0.579723
TGCCCTACATGGTAGG-1_1	AML blast	0	0	1.38629	0.693147	0	0.693147	0	0.100822
TGCCCTACATTACGAC-1_1	AML blast	2.30259	0	3.04452	0.693147	0.693147	0.693147	0	0.701486
TGCGCAGCAAGCCATT-1_1	AML blast	0	0	1.79176	0	0	0	0	0.00481103
TGCGCAGGTAGTGAAT-1_1	AML blast	2.07944	0	2.30259	1.09861	0.693147	0.693147	0	0.63682
TGCGGGTAGAATGTGT-1_1	AML blast	1.09861	0	2.30259	0	0	0	0	0.251071
TGCGTGGCACGACTCG-1_1	AML blast	2.07944	0	2.07944	0	0	0	0	0.272311
TGCTACCCAGACTCGC-1_1	AML blast	0.693147	0	0.693147	0.693147	0	1.09861	0	0.193437
TGCTACCGTACTCAAC-1_1	AML blast	1.60944	0	2.56495	0	0.693147	0	0	0.363882
TGCTGCTAGCGTCAAG-1_1	AML blast	1.94591	0	2.56495	0	0	0	0	0.313419
TGGACGCAGATAGGAG-1_1	AML blast	0	0	1.38629	0	0	0	0	-0.0410496
TGGGAAGCAAAGCAAT-1_1	AML blast	1.60944	0	3.4012	0	0	1.09861	0	0.579981
TGGGAAGTCGGAGCAA-1_1	AML blast	0	0	1.60944	0	0	0	0	-0.00860802
TGGGCGTAGACAGACC-1_1	AML blast	1.09861	0	1.09861	0.693147	0	0	0	0.172927
TGGGCGTGTCGGCATC-1_1	AML blast	1.60944	0	1.38629	0	0	0.693147	0	0.298996
TGGGCGTGTCTTCTCG-1_1	AML blast	1.79176	0	2.48491	0	0	1.09861	0	0.499397
TGGTTCCGTACCTACA-1_1	AML blast	2.63906	0	3.58352	0	0.693147	0.693147	0	0.726707
TGTATTCAGATATGCA-1_1	AML blast	2.48491	0	2.48491	0	0	0	0	0.474757
TGTATTCGTTATCGGT-1_1	AML blast	0	0	3.4012	0	0	0	0	0.188646
TGTCCCACAAGAGGCT-1_1	AML blast	1.38629	0	1.79176	0	0	0	0	0.22361
TGTGGTAAGTTAACGA-1_1	AML blast	0	0	1.94591	0	0.693147	0	0	0.095744
TGTGGTACAAGCTGGA-1_1	AML blast	1.60944	0	0	0.693147	0.693147	0.693147	0	0.145757
TGTGGTAGTTGTGGAG-1_1	AML blast	1.60944	0	2.48491	0	0	0	0	0.247189
TGTGTTTCAGTTTACG-1_1	AML blast	1.09861	0	0.693147	0	0.693147	0.693147	0	0.164231
TGTGTTTTCTTCCTTC-1_1	AML blast	1.79176	0	2.07944	0	0.693147	0	0	0.335891
TTAGGCAAGGCTACGA-1_1	AML blast	1.60944	0	2.63906	0.693147	0	0	0	0.324572
TTAGGCAGTACGCTGC-1_1	AML blast	1.79176	0	2.56495	0	1.09861	1.38629	0	0.602349
TTAGTTCTCCATTCTA-1_1	AML blast	1.09861	0	2.19722	0	0.693147	0	0	0.320289
TTATGCTCACTCTGTC-1_1	AML blast	1.09861	0	0	0	0	0	0	-0.0622732
TTATGCTCATCCCACT-1_1	AML blast	2.3979	0	1.94591	1.09861	0	1.09861	0	0.620465
TTCGGTCCAAGCGATG-1_1	AML blast	1.94591	0	2.19722	0	1.79176	0	0	0.523655
TTCGGTCGTAACGCGA-1_1	AML blast	0.693147	0	1.94591	0	0.693147	0	0	0.195552
TTCGGTCGTGCTAGCC-1_1	AML blast	1.09861	0	2.30259	0	0	0	0	0.287019
TTCTCAAAGTCGTACT-1_1	AML blast	1.79176	0	2.07944	0.693147	0.693147	1.09861	0	0.545372
TTCTCCTCAGTAACGG-1_1	AML blast	1.09861	0	3.3673	0	0	0	0	0.305731
TTCTCCTTCTAGCACA-1_1	AML blast	1.38629	0	1.79176	0	0.693147	0	0	0.189336
TTCTTAGAGATGTGGC-1_1	AML blast	1.94591	0	3.04452	0	0	0	0	0.466971
TTCTTAGCATGGTCTA-1_1	AML blast	1.60944	0	2.3979	0	1.09861	0.693147	0	0.466783
TTGAACGAGGGCACTA-1_1	AML blast	1.09861	0	1.09861	0.693147	0	1.38629	0	0.240679
TTGACTTAGCCAGGAT-1_1	AML blast	0.693147	0	2.77259	0	0	0	0	0.215046
TTGACTTCATGCTGGC-1_1	AML blast	2.19722	0	3.49651	0.693147	0	1.60944	0	0.773941
TTGCGTCCATAGACTC-1_1	AML blast	0.693147	0	2.3979	0	0	0	0	0.116272
TTGCGTCGTAGAGCTG-1_1	AML blast	1.94591	0	1.38629	0	0	0	0	0.21512
TTGCGTCGTATAATGG-1_1	AML blast	1.09861	0	1.38629	0.693147	0.693147	1.38629	0	0.433329
TTGGAACGTGCGAAAC-1_1	AML blast	0	0	2.48491	0	0	1.09861	0	0.308035
TTGGCAACACATCCAA-1_1	AML blast	0	0	0	0	0.693147	0.693147	0	-0.0456467
TTGTAGGGTCTCGTTC-1_1	AML blast	1.60944	0	0	0	0	0	0	-0.00224204
TTTACTGCACGGCGTT-1_1	AML blast	1.60944	0	1.79176	0.693147	0	0	0	0.296905
TTTACTGCAGCTGTTA-1_1	AML blast	0.693147	0	1.09861	0	0.693147	0	0	0.0634037
TTTCCTCGTCAGAGGT-1_1	AML blast	2.19722	0	1.38629	0	0	0	0	0.242905
TTTCCTCGTGCGATAG-1_1	AML blast	0.693147	0	2.3979	0	0.693147	0	0	0.293763
TTTGGTTGTCTGGTCG-1_1	AML blast	1.60944	0	1.94591	0	1.60944	0	0	0.451306
CAACCAATCGGTCTAA-1_2	AML blast	0	0	0	0	0	1.38629	0	0.00478456
CAAGATCTCAGAGCTT-1_2	AML blast	1.79176	0	3.7612	0	0	0.693147	0	0.569964
CAGCATAGTGCAACTT-1_2	AML blast	2.07944	0	3.2581	0.693147	0	0	0	0.598969
CGGACTGTCAACACCA-1_2	AML blast	1.60944	0	2.19722	0	0	0	0	0.281786
TCTATTGAGTTCCACA-1_2	AML blast	0	0	0	0	0	1.09861	0	-0.115679
TCTCTAAGTACATGTC-1_2	AML blast	1.09861	0	3.55535	0	0	0	0	0.486738
AAACCTGCACAGATTC-1_3	AML blast	0	0	0	0.693147	1.79176	1.09861	0	0.181304
AAACGGGGTCTGATCA-1_3	AML blast	1.09861	0	0	0	1.94591	0.693147	0	0.181359
AAAGATGAGGCTAGCA-1_3	AML blast	0	0	0	0.693147	2.07944	0.693147	0	0.125285
AAAGATGAGGTAAACT-1_3	AML blast	0	0	0	0	1.60944	0.693147	0	0.0855258
AAAGATGCAGTCACTA-1_3	AML blast	0	0	0	0	2.07944	0	0	0.060408
AAAGATGGTACCGTAT-1_3	AML blast	0.693147	0	0	0.693147	1.94591	1.09861	0	0.247
AAAGCAAAGACGCTTT-1_3	AML blast	0	0	0	1.09861	1.94591	1.38629	0	0.264531
AAAGCAAGTTCGCTAA-1_3	AML blast	0	0.693147	0	0	2.19722	1.38629	0	0.230623
AAAGTAGAGCGACGTA-1_3	AML blast	0	0	0	0	2.07944	1.60944	0	0.267265
AAAGTAGAGGCAATTA-1_3	AML blast	0	0.693147	0	0	1.38629	0.693147	0	-0.00319034
AAAGTAGAGTAGCCGA-1_3	AML blast	0	1.09861	0	0	1.79176	1.09861	0	0.196919
AAAGTAGCACCAGTTA-1_3	AML blast	0	0.693147	0	0.693147	1.94591	0	0	0.108265
AAAGTAGCAGTGACAG-1_3	AML blast	0	1.09861	0	1.09861	0.693147	0.693147	0	0.123873
AAAGTAGGTAAGCACG-1_3	AML blast	0.693147	0.693147	0	1.09861	1.94591	0.693147	0	0.38931
AAAGTAGGTGCTAGCC-1_3	AML blast	0.693147	0	0	0	1.94591	1.09861	0	0.257847
AAAGTAGGTTGTTTGG-1_3	AML blast	0.693147	0	0	0	1.38629	0.693147	0	0.0955508
AAATGCCCAGCTTAAC-1_3	AML blast	1.09861	0	0	0	1.38629	0	0	0.134102
AAATGCCTCCTATGTT-1_3	AML blast	0	0	0	0	1.09861	0	0	-0.116774
AACACGTCACAAGTAA-1_3	AML blast	0.693147	0.693147	0	1.38629	2.48491	0.693147	0	0.480276
AACACGTGTAGCGTGA-1_3	AML blast	0	0	0	0	1.38629	0	0	-0.070011
AACACGTGTAGTGAAT-1_3	AML blast	0	0	0	0	2.07944	0	0	0.0778945
AACACGTGTCGTTGTA-1_3	AML blast	0	0	0	0	0.693147	0	0	-0.156197
AACACGTTCGAGAACG-1_3	AML blast	0.693147	0	0	0	2.3979	1.38629	0	0.271983
AACCATGAGATACACA-1_3	AML blast	0	0.693147	0	0	1.60944	0	0	-0.0170563
AACCATGTCATGCATG-1_3	AML blast	0.693147	0	0	0.693147	2.19722	0.693147	0	0.240248
AACCGCGAGACAGAGA-1_3	AML blast	0	0.693147	0	1.09861	1.38629	1.09861	0	0.233368
AACCGCGAGTACGTTC-1_3	AML blast	0	0.693147	0	0	1.79176	0	0	0.0767765
AACCGCGAGTTCGCGC-1_3	AML blast	0.693147	0	0	0	1.79176	0.693147	0	0.18332
AACCGCGTCTTCTGGC-1_3	AML blast	0	0	0	0	1.94591	0	0	-0.0349
AACGTTGAGGTGCTAG-1_3	AML blast	0.693147	0.693147	0	0	1.79176	0.693147	0	0.173979
AACGTTGCAAGACACG-1_3	AML blast	0	0.693147	0	0	1.38629	1.09861	0	0.117211
AACGTTGCAGCTGCTG-1_3	AML blast	0	0	0	0	1.09861	0	0	-0.082487
AACGTTGGTCGACTAT-1_3	AML blast	0	1.09861	0	0.693147	2.07944	1.38629	0	0.363316
AACGTTGTCCTGTAGA-1_3	AML blast	1.60944	1.09861	0	1.60944	0	0	0	0.391249
AACGTTGTCGTATCAG-1_3	AML blast	0.693147	1.09861	0	0	2.3979	0	0	0.279243
AACTCCCCACAGACTT-1_3	AML blast	1.09861	0.693147	0	0.693147	1.09861	1.60944	0	0.369049
AACTCCCCAGTAAGAT-1_3	AML blast	1.09861	0.693147	0	0.693147	1.79176	0	0	0.245952
AACTCCCGTCTTTCAT-1_3	AML blast	0	0.693147	0	0	2.56495	0.693147	0	0.329891
AACTCCCTCCCTTGCA-1_3	AML blast	0.693147	1.09861	0	0	1.60944	0.693147	0	0.22119
AACTCTTAGTCGTACT-1_3	AML blast	0	0	0	0	2.07944	1.60944	0	0.17726
AACTCTTCACTGCCAG-1_3	AML blast	0.693147	0	0	0	1.79176	0.693147	0	0.131035
AACTCTTGTTATGTGC-1_3	AML blast	0	0.693147	0	0	1.79176	1.38629	0	0.224202
AACTCTTTCCTAGAAC-1_3	AML blast	0	1.09861	0	0	1.38629	0	0	-0.0298923
AACTCTTTCGGCTTGG-1_3	AML blast	0	0.693147	0	0	1.38629	1.09861	0	0.0852371
AACTGGTCAGCCAATT-1_3	AML blast	0.693147	0	0	0	2.19722	0	0	0.122542
AACTGGTTCGTGACAT-1_3	AML blast	0	0.693147	0	0.693147	1.38629	0.693147	0	0.199376
AACTTTCAGCTTTGGT-1_3	AML blast	0	0	0	1.38629	2.07944	0	0	0.236095
AACTTTCAGTAGTGCG-1_3	AML blast	0	1.38629	0	0	2.07944	0	0	0.107098
AAGACCTAGTAACCCT-1_3	AML blast	0	1.09861	0	0	1.60944	1.38629	0	0.210282
AAGACCTAGTGAACGC-1_3	AML blast	0.693147	0	0	0	1.79176	1.09861	0	0.242763
AAGACCTCATCTCGCT-1_3	AML blast	0	0.693147	0	0	0.693147	1.38629	0	0.0509963
AAGACCTGTTAAAGTG-1_3	AML blast	0	0	0	1.09861	1.79176	1.09861	0	0.223568
AAGCCGCCAGGACCCT-1_3	AML blast	0	0.693147	0	1.09861	1.79176	1.79176	0	0.400202
AAGGAGCAGCGGATCA-1_3	AML blast	0	0	0	0	1.38629	0	0	-0.0658817
AAGGAGCAGTGTCCCG-1_3	AML blast	1.09861	0	0	0.693147	2.19722	0	0	0.351004
AAGGAGCCACGTCTCT-1_3	AML blast	0.693147	1.38629	0	0	1.38629	1.09861	0	0.317287
AAGGAGCGTCTGCCAG-1_3	AML blast	0	0.693147	0	0.693147	2.07944	1.60944	0	0.395748
AAGGAGCTCTCTTGAT-1_3	AML blast	0	0	0	0.693147	2.07944	0.693147	0	0.126813
AAGGCAGAGTGCCATT-1_3	AML blast	0.693147	1.09861	0	0.693147	2.30259	1.09861	0	0.432678
AAGGCAGCAAAGGTGC-1_3	AML blast	0.693147	0.693147	0	0	2.3979	0.693147	0	0.296238
AAGGCAGCACCTGGTG-1_3	AML blast	0.693147	1.09861	0	0	1.79176	0	0	0.141967
AAGGCAGGTCCCTACT-1_3	AML blast	0	0.693147	0	0.693147	1.79176	0	0	0.103175
AAGGCAGGTCCGTGAC-1_3	AML blast	0.693147	0.693147	0	0	2.07944	1.09861	0	0.313349
AAGGTTCAGCTGCCCA-1_3	AML blast	0.693147	0.693147	0	0	1.94591	1.60944	0	0.370343
AAGGTTCAGTCACGCC-1_3	AML blast	1.09861	0	0	0.693147	1.60944	0.693147	0	0.208218
AAGGTTCCAGTCAGAG-1_3	AML blast	1.60944	1.09861	0	0.693147	1.79176	1.09861	0	0.510379
AAGGTTCGTCTTCTCG-1_3	AML blast	1.60944	1.09861	0	0	2.30259	1.79176	0	0.604765
AAGGTTCTCCGCTGTT-1_3	AML blast	0	0	0	0	1.38629	1.09861	0	-0.0231462
AAGTCTGGTCTCGTTC-1_3	AML blast	0	0	0	0	2.19722	1.09861	0	0.182502
AATCCAGAGCTGAACG-1_3	AML blast	0	0.693147	0	0	1.79176	0.693147	0	0.193656
AATCCAGCAAGAAAGG-1_3	AML blast	0	1.38629	0	0	1.94591	0.693147	0	0.243147
AATCCAGTCCTTGGTC-1_3	AML blast	0	0.693147	0	0.693147	0.693147	0	0	0.0369294
AATCCAGTCGAGAACG-1_3	AML blast	1.09861	0.693147	0	0	1.79176	1.60944	0	0.372594
AATCCAGTCGCACTCT-1_3	AML blast	0	1.09861	0	1.09861	1.94591	1.09861	0	0.416849
AATCGGTTCGCTAGCG-1_3	AML blast	0	0	0	0	1.38629	0	0	-0.0510026
ACACCAAGTAAACACA-1_3	AML blast	0.693147	0	0	0.693147	2.07944	0	0	0.13214
ACACCAATCCGTTGCT-1_3	AML blast	0.693147	0.693147	0	0	2.77259	1.09861	0	0.48949
ACACCAATCTTACCTA-1_3	AML blast	0	0	0	0.693147	1.94591	0	0	-0.00733612
ACACCCTCACGGTTTA-1_3	AML blast	1.38629	0	0	1.09861	1.94591	0.693147	0	0.330579
ACACCCTGTCCCGACA-1_3	AML blast	1.38629	1.09861	0	0.693147	1.38629	0.693147	0	0.418557
ACACCGGAGTTAGGTA-1_3	AML blast	1.09861	0	0	1.09861	1.79176	0	0	0.170779
ACACCGGAGTTGAGTA-1_3	AML blast	0	0.693147	0	0	2.07944	0	0	0.0308459
ACACTGACAGGCTGAA-1_3	AML blast	0.693147	0	0	0.693147	1.09861	0.693147	0	0.0460468
ACACTGATCACGCGGT-1_3	AML blast	0.693147	0.693147	0	0	1.38629	0.693147	0	0.220014
ACAGCCGAGGCTAGGT-1_3	AML blast	1.09861	1.09861	0	1.09861	2.07944	0	0	0.524043
ACAGCCGGTAGCGTAG-1_3	AML blast	0.693147	0	0	0.693147	2.07944	1.38629	0	0.321976
ACAGCCGTCGTGGGAA-1_3	AML blast	0	1.38629	0	1.09861	1.09861	0	0	0.287129
ACAGCCGTCTTGTACT-1_3	AML blast	0	1.38629	0	1.09861	2.48491	0	0	0.484542
ACAGCTACAAGCGCTC-1_3	AML blast	0	0.693147	0	0	1.60944	1.09861	0	0.192028
ACAGCTACAGGCGATA-1_3	AML blast	0	1.38629	0	0	2.07944	1.38629	0	0.432261
ACAGCTATCGCCTGAG-1_3	AML blast	0	0.693147	0	0.693147	2.07944	1.38629	0	0.350739
ACATACGTCCGCAAGC-1_3	AML blast	0.693147	0.693147	0	0	1.79176	1.09861	0	0.283564
ACATCAGCAAGCTGGA-1_3	AML blast	0	0	0	0	2.19722	0	0	0.092008
ACATCAGTCCGAAGAG-1_3	AML blast	0	0	0	0	2.07944	0.693147	0	0.0393481
ACCAGTAAGTCGAGTG-1_3	AML blast	0	1.09861	0	0.693147	1.79176	0.693147	0	0.277098
ACCAGTACATTACCTT-1_3	AML blast	0	0.693147	0	0	1.94591	0.693147	0	0.121799
ACCCACTGTACAGTGG-1_3	AML blast	1.09861	0	0	0	1.79176	1.09861	0	0.205135
ACCCACTTCCACTGGG-1_3	AML blast	0	0.693147	0	0	1.38629	0.693147	0	-0.0120432
ACCCACTTCTCAAGTG-1_3	AML blast	0	0.693147	0	0	2.56495	0.693147	0	0.193766
ACCGTAAGTATTCTCT-1_3	AML blast	0.693147	1.09861	0	0	2.19722	0	0	0.221917
ACCTTTAAGATCGATA-1_3	AML blast	0.693147	1.09861	0	0	1.94591	0.693147	0	0.262817
ACCTTTAAGCGCTTAT-1_3	AML blast	0	0	0	0	1.38629	0	0	-0.0910138
ACCTTTAAGGAATGGA-1_3	AML blast	0.693147	0.693147	0	0	1.79176	1.38629	0	0.296293
ACCTTTAGTTCCCTTG-1_3	AML blast	0	0.693147	0	0	2.3979	0.693147	0	0.247198
ACGAGCCAGTGTGGCA-1_3	AML blast	0.693147	0	0	1.38629	2.19722	0.693147	0	0.329706
ACGAGCCGTTCTGAAC-1_3	AML blast	0	0.693147	0	0	2.48491	1.38629	0	0.336409
ACGAGCCTCCTCAATT-1_3	AML blast	0	0.693147	0	0.693147	2.48491	0.693147	0	0.273163
ACGAGGAAGACCTAGG-1_3	AML blast	1.38629	0.693147	0	0.693147	1.38629	1.09861	0	0.344832
ACGAGGACAGGCGATA-1_3	AML blast	0	0.693147	0	0.693147	1.94591	0	0	0.172626
ACGAGGAGTTCCACTC-1_3	AML blast	1.38629	0	0	0	1.79176	0	0	0.201027
ACGAGGATCATGTCCC-1_3	AML blast	1.09861	0	0	0	1.94591	1.09861	0	0.222831
ACGATACCATTAGGCT-1_3	AML blast	0.693147	0	0	0	2.07944	1.09861	0	0.218775
ACGATACGTACGACCC-1_3	AML blast	0	0	0	0	0	1.79176	0	0.0179293
ACGATGTGTCGCTTCT-1_3	AML blast	0	0.693147	0	1.09861	1.38629	0.693147	0	0.190412
ACGATGTTCCACGACG-1_3	AML blast	0	0.693147	0	0	2.07944	0	0	0.156847
ACGCAGCAGGCTAGCA-1_3	AML blast	0	0.693147	0	0	1.79176	1.09861	0	0.232292
ACGCAGCAGTGTACGG-1_3	AML blast	0	0	0	0	2.30259	0.693147	0	0.10455
ACGCAGCCATGGATGG-1_3	AML blast	0	0.693147	0	0.693147	1.94591	0.693147	0	0.183823
ACGCAGCGTAATCGTC-1_3	AML blast	0	1.09861	0	0	1.79176	1.09861	0	0.228321
ACGCAGCGTCCCGACA-1_3	AML blast	0.693147	0.693147	0	0.693147	2.19722	1.09861	0	0.429805
ACGCAGCGTGCAGTAG-1_3	AML blast	0.693147	1.09861	0	0	1.60944	1.09861	0	0.284725
ACGCAGCTCGGTTAAC-1_3	AML blast	1.09861	0.693147	0	1.09861	1.94591	0	0	0.433766
ACGCCAGCAAGACGTG-1_3	AML blast	0.693147	0.693147	0	0	1.38629	1.09861	0	0.279693
ACGCCGAAGGAGTAGA-1_3	AML blast	0	0	0	1.60944	2.07944	0	0	0.322667
ACGCCGAAGTGTTGAA-1_3	AML blast	0	0.693147	0	0	2.48491	0	0	0.104116
ACGCCGACATCAGTCA-1_3	AML blast	0	0.693147	0	0	1.79176	0.693147	0	0.155451
ACGCCGAGTAAGTGGC-1_3	AML blast	1.38629	1.09861	0	0	1.60944	1.09861	0	0.516973
ACGCCGAGTACGACCC-1_3	AML blast	0	0	0	0.693147	1.38629	0	0	0.0248157
ACGCCGAGTTCCACGG-1_3	AML blast	0	0.693147	0	0.693147	1.94591	1.09861	0	0.257052
ACGGAGAGTGTGCGTC-1_3	AML blast	0.693147	0	0	0	1.60944	1.09861	0	0.225295
ACGGCCAGTTCGTTGA-1_3	AML blast	0	0.693147	0	0.693147	1.38629	1.38629	0	0.219545
ACGGGCTCATTGGTAC-1_3	AML blast	0	1.09861	0	1.09861	2.19722	0	0	0.438797
ACGGGCTTCGACAGCC-1_3	AML blast	0.693147	0	0	0	2.07944	0	0	0.117262
ACGGGCTTCTGGTATG-1_3	AML blast	0	0	0	0.693147	2.30259	0.693147	0	0.189036
ACGGGTCGTGCCTGGT-1_3	AML blast	0	0	0	0.693147	1.79176	1.38629	0	0.162152
ACTATCTAGCGAGAAA-1_3	AML blast	0	1.38629	0	0	1.79176	0	0	0.207142
ACTGAACAGCTGGAAC-1_3	AML blast	0	0.693147	0	0.693147	2.56495	0.693147	0	0.299306
ACTGAACCATGAACCT-1_3	AML blast	0.693147	0	0	0	1.94591	0.693147	0	0.225893
ACTGAACGTTCGCTAA-1_3	AML blast	0	0	0	0	1.79176	0.693147	0	0.0338591
ACTGAGTGTTCAGGCC-1_3	AML blast	0	0.693147	0	0	2.3979	0.693147	0	0.195841
ACTGAGTTCAGCGATT-1_3	AML blast	0	0	0	0	2.19722	1.60944	0	0.255704
ACTGAGTTCAGGTTCA-1_3	AML blast	0.693147	1.09861	0	0	1.60944	0.693147	0	0.192678
ACTGATGCAAAGAATC-1_3	AML blast	1.09861	1.09861	0	0	2.30259	0	0	0.342755
ACTGATGCATCGATGT-1_3	AML blast	0	1.09861	0	0.693147	1.60944	0.693147	0	0.224355
ACTGATGGTCCAGTTA-1_3	AML blast	1.09861	0.693147	0	0.693147	1.38629	1.09861	0	0.344496
ACTGATGGTTCATGGT-1_3	AML blast	0	0.693147	0	0	1.60944	0	0	0.00501741
ACTGCTCCAATCCGAT-1_3	AML blast	0	0.693147	0	0	2.19722	0.693147	0	0.235714
ACTGTCCAGTGGCACA-1_3	AML blast	0	0.693147	0	0	1.38629	0	0	0.0557018
ACTGTCCGTATCTGCA-1_3	AML blast	0	1.09861	0	0	2.19722	1.60944	0	0.374897
ACTGTCCTCAGCTCTC-1_3	AML blast	0	0	0	0	1.38629	0	0	0.00677315
ACTTACTAGCGTTTAC-1_3	AML blast	0	0.693147	0	0.693147	1.38629	0.693147	0	0.141085
ACTTACTAGGCAATTA-1_3	AML blast	0	0.693147	0	0	1.79176	0.693147	0	0.0508631
ACTTACTCACCAACCG-1_3	AML blast	0.693147	1.38629	0	0	1.79176	1.09861	0	0.278692
ACTTACTTCTGCGGCA-1_3	AML blast	0	0	0	0	2.3979	0	0	0.113937
ACTTGTTAGCGTTGCC-1_3	AML blast	0	0	0	0	1.60944	1.09861	0	0.134094
ACTTGTTCAGTGGAGT-1_3	AML blast	1.09861	0	0	0.693147	1.09861	0	0	0.0770963
ACTTGTTGTATAGGTA-1_3	AML blast	1.09861	0	0	0	1.09861	0.693147	0	0.0192513
ACTTGTTGTTGAACTC-1_3	AML blast	1.60944	0.693147	0	0	0.693147	1.09861	0	0.221688
ACTTTCATCGGCTTGG-1_3	AML blast	1.09861	0	0	0	1.38629	1.09861	0	0.278388
ACTTTCATCTACCAGA-1_3	AML blast	0.693147	0.693147	0	0	1.94591	1.94591	0	0.384927
AGAATAGAGCCTCGTG-1_3	AML blast	0.693147	0	0	0	0.693147	1.60944	0	0.167496
AGAATAGCACCTATCC-1_3	AML blast	0.693147	1.38629	0	0.693147	2.07944	1.09861	0	0.523348
AGAATAGGTCTGCGGT-1_3	AML blast	0	0	0	0	1.09861	0	0	-0.096037
AGAATAGTCGTCACGG-1_3	AML blast	0.693147	0	0	0.693147	1.94591	0.693147	0	0.21913
AGACGTTTCATCGGAT-1_3	AML blast	1.38629	1.09861	0	0	2.19722	0.693147	0	0.413235
AGAGCGACATGTCCTC-1_3	AML blast	1.09861	1.09861	0	0.693147	1.60944	0.693147	0	0.42017
AGAGCTTGTCACACGC-1_3	AML blast	1.09861	0	0	0	1.79176	0.693147	0	0.213428
AGAGCTTTCAACGCTA-1_3	AML blast	0	0.693147	0	0	1.94591	0	0	0.0480692
AGAGCTTTCGTTGCCT-1_3	AML blast	0.693147	0.693147	0	0	1.38629	1.09861	0	0.182471
AGAGTGGAGTCTCGGC-1_3	AML blast	0.693147	0.693147	0	0.693147	1.60944	1.09861	0	0.296995
AGAGTGGTCGGACAAG-1_3	AML blast	0	1.09861	0	0	1.38629	1.38629	0	0.217019
AGATCTGCAACCGCCA-1_3	AML blast	0.693147	0	0	0.693147	1.38629	1.09861	0	0.1702
AGATCTGTCCAGTAGT-1_3	AML blast	1.09861	0.693147	0	0	0.693147	0.693147	0	0.0887655
AGATTGCAGCGTGAGT-1_3	AML blast	0	1.09861	0	0.693147	1.09861	1.09861	0	0.23074
AGATTGCTCGCGTAGC-1_3	AML blast	0.693147	0	0	1.09861	2.30259	0.693147	0	0.342144
AGCAGCCAGAGCTTCT-1_3	AML blast	0	0	0	0.693147	1.38629	1.09861	0	0.0719021
AGCAGCCAGTCCGTAT-1_3	AML blast	1.09861	0	0	0.693147	1.09861	0	0	0.146143
AGCAGCCCATTAACCG-1_3	AML blast	0	1.38629	0	0.693147	1.94591	0.693147	0	0.366615
AGCAGCCTCATACGGT-1_3	AML blast	0.693147	0.693147	0	0	2.19722	1.09861	0	0.268895
AGCATACGTCTAGTCA-1_3	AML blast	1.09861	0	0	0	2.07944	0	0	0.104483
AGCATACTCTTGAGAC-1_3	AML blast	0	0	0	0.693147	2.07944	0	0	-0.0295701
AGCCTAACACTCTGTC-1_3	AML blast	0.693147	1.09861	0	0	2.63906	1.60944	0	0.477782
AGCCTAACAGGATTGG-1_3	AML blast	0.693147	0	0	0	1.94591	1.94591	0	0.281416
AGCCTAAGTCGGCTCA-1_3	AML blast	0.693147	0	0	0	1.60944	0	0	-0.0345812
AGCCTAAGTTATGTGC-1_3	AML blast	1.09861	0	0	0	2.48491	1.09861	0	0.417568
AGCCTAAGTTGAACTC-1_3	AML blast	0.693147	0	0	0	2.89037	0.693147	0	0.27861
AGCGGTCAGAAACGAG-1_3	AML blast	0.693147	0.693147	0	0.693147	2.3979	0.693147	0	0.435507
AGCGGTCAGTCGTTTG-1_3	AML blast	0.693147	0.693147	0	0.693147	1.38629	1.09861	0	0.266458
AGCGGTCAGTTTCCTT-1_3	AML blast	0.693147	1.38629	0	0.693147	2.30259	1.38629	0	0.653874
AGCGGTCCACAGACAG-1_3	AML blast	0	0	0	0.693147	2.07944	1.38629	0	0.248135
AGCGGTCCATGCCACG-1_3	AML blast	1.79176	1.09861	0	0	2.30259	1.09861	0	0.51409
AGCGTATAGATCCCGC-1_3	AML blast	1.09861	1.38629	0	0	2.30259	0	0	0.468939
AGCGTATTCTTGGGTA-1_3	AML blast	0	1.09861	0	0	1.38629	1.09861	0	0.16303
AGCGTCGAGAAGGGTA-1_3	AML blast	0	0.693147	0	0.693147	0.693147	0	0.693147	0.144153
AGCGTCGAGATCGATA-1_3	AML blast	0.693147	0.693147	0	0	1.38629	1.94591	0	0.390807
AGCTTGACAGTTAACC-1_3	AML blast	0.693147	0.693147	0	0	2.07944	0.693147	0	0.204172
AGGCCACAGTACGTAA-1_3	AML blast	0.693147	0.693147	0	1.09861	2.07944	0	0	0.23843
AGGCCACCATACGCTA-1_3	AML blast	0.693147	0.693147	0	0	2.19722	0	0	0.206568
AGGCCACTCATAGCAC-1_3	AML blast	0	1.09861	0	1.09861	2.19722	0.693147	0	0.355573
AGGCCGTTCACAACGT-1_3	AML blast	0	0.693147	0	0.693147	1.38629	0.693147	0	0.104219
AGGCCGTTCTCTTGAT-1_3	AML blast	0.693147	0.693147	0	0	1.60944	1.38629	0	0.254953
AGGGATGAGGAGTACC-1_3	AML blast	0	1.09861	0	0.693147	1.79176	1.38629	0	0.360799
AGGGATGCATCCCACT-1_3	AML blast	0	0.693147	0	0.693147	0.693147	0.693147	0	0.153335
AGGGATGGTTCCAACA-1_3	AML blast	0	0.693147	0	0	1.60944	1.38629	0	0.148073
AGGGTGAAGTACCGGA-1_3	AML blast	0	0.693147	0	0.693147	2.63906	1.09861	0	0.426078
AGGGTGATCTGCTGTC-1_3	AML blast	0	0.693147	0	0	2.56495	1.38629	0	0.326743
AGGTCATAGCGATCCC-1_3	AML blast	1.09861	0	0	0	2.48491	0.693147	0	0.22893
AGGTCCGGTGTAACGG-1_3	AML blast	0.693147	0	0	1.09861	1.09861	0.693147	0	0.12908
AGGTCCGTCACTCTTA-1_3	AML blast	1.60944	0.693147	0	0	2.19722	1.09861	0	0.41743
AGTAGTCCACGCTTTC-1_3	AML blast	0	1.09861	0	0	2.07944	0.693147	0	0.29049
AGTCTTTAGTGGTCCC-1_3	AML blast	0	1.09861	0	0.693147	2.77259	0	0	0.363094
AGTCTTTCATCATCCC-1_3	AML blast	1.09861	1.09861	0	0	2.56495	1.09861	0	0.514823
AGTCTTTTCCAAGTAC-1_3	AML blast	0.693147	0	0	0	2.30259	0	0	0.0796521
AGTGAGGCAAGCCATT-1_3	AML blast	0	0.693147	0	0	2.19722	1.38629	0	0.226868
AGTGAGGCATCCTTGC-1_3	AML blast	0	0.693147	0	0.693147	1.60944	0.693147	0	0.161181
AGTGAGGGTTGAACTC-1_3	AML blast	0	0	0	0.693147	2.3979	1.09861	0	0.233665
AGTGAGGTCCAAACTG-1_3	AML blast	0	0.693147	0	0	1.60944	0	0	0.00170572
AGTGGGATCAGTCCCT-1_3	AML blast	1.09861	0.693147	0	0	1.79176	0	0	0.259227
AGTGGGATCTAAGCCA-1_3	AML blast	0.693147	0	0	0	0.693147	0.693147	0	-0.116594
AGTTGGTAGAGGTAGA-1_3	AML blast	0.693147	0.693147	0	0	1.09861	1.09861	0	0.140852
ATAACGCAGTAGTGCG-1_3	AML blast	0	0	0	0	1.79176	0	0	0.000140403
ATAACGCCAGACGCAA-1_3	AML blast	0	0	0	0	1.38629	1.38629	0	0.145327
ATAACGCCAGCTGGCT-1_3	AML blast	0.693147	0	0	0	2.07944	0.693147	0	0.226418
ATAACGCGTCGGCATC-1_3	AML blast	0	0	0	0.693147	2.30259	0.693147	0	0.235153
ATAAGAGCAAATACAG-1_3	AML blast	0	0.693147	0	0.693147	1.60944	0.693147	0	0.171655
ATAAGAGGTAACGCGA-1_3	AML blast	1.09861	0.693147	0	0	1.38629	0.693147	0	0.190973
ATAAGAGTCGCATGAT-1_3	AML blast	0	1.09861	0	0	1.60944	0	0	0.105122
ATAAGAGTCTCCAGGG-1_3	AML blast	0	1.38629	0	0.693147	2.07944	1.60944	0	0.439117
ATAGACCAGTACCGGA-1_3	AML blast	0	0.693147	0	0	2.19722	1.60944	0	0.269506
ATAGACCAGTGAAGTT-1_3	AML blast	0	1.09861	0	0	1.38629	0	0	0.0593
ATAGACCCAATACGCT-1_3	AML blast	0	0	0	0.693147	1.38629	0.693147	0	0.0259449
ATAGACCTCAGCCTAA-1_3	AML blast	0	0	0	0	1.94591	0.693147	0	0.0723376
ATCACGAAGCGTTGCC-1_3	AML blast	0.693147	0.693147	0	1.09861	1.60944	1.09861	0	0.360334
ATCATCTAGAGTGAGA-1_3	AML blast	0.693147	1.09861	0	0.693147	1.94591	1.09861	0	0.414023
ATCATCTCACGACGAA-1_3	AML blast	1.09861	0.693147	0	0	2.30259	0.693147	0	0.309919
ATCATCTGTTTGGGCC-1_3	AML blast	0	0.693147	0	1.09861	1.60944	0.693147	0	0.26446
ATCATGGCATGCCCGA-1_3	AML blast	0	1.09861	0	0	0.693147	1.09861	0	0.0205225
ATCATGGTCACATAGC-1_3	AML blast	0.693147	0.693147	0	0.693147	2.19722	0.693147	0	0.365761
ATCCACCAGAGCCCAA-1_3	AML blast	1.38629	0.693147	0	0.693147	1.94591	0.693147	0	0.403124
ATCCACCAGTTTCCTT-1_3	AML blast	1.09861	1.09861	0	1.09861	1.79176	0.693147	0	0.435465
ATCCACCCAGATGGCA-1_3	AML blast	0	1.09861	0	0.693147	1.38629	0.693147	0	0.165211
ATCCACCGTGTCTGAT-1_3	AML blast	0	1.38629	0	0	1.79176	0	0	0.108762
ATCCGAACAACGATCT-1_3	AML blast	0.693147	0.693147	0	0.693147	1.38629	0.693147	0	0.23484
ATCCGAAGTTATCACG-1_3	AML blast	0	1.60944	0	0	1.94591	0	0	0.29325
ATCCGAATCCACGTTC-1_3	AML blast	0	0	0	0	1.79176	1.38629	0	0.207566
ATCGAGTTCGCGGATC-1_3	AML blast	0.693147	0.693147	0	0	2.19722	1.38629	0	0.373233
ATCTACTCAGTCGTGC-1_3	AML blast	0	1.09861	0	0.693147	1.94591	1.38629	0	0.381639
ATCTACTCATTGCGGC-1_3	AML blast	1.09861	0	0	0	1.94591	1.09861	0	0.260993
ATCTACTGTCTCCCTA-1_3	AML blast	0	0.693147	0	0.693147	2.3979	1.79176	0	0.453395
ATCTACTTCTTACCGC-1_3	AML blast	0	0.693147	0	0.693147	1.94591	1.60944	0	0.346342
ATCTGCCAGCCATCGC-1_3	AML blast	0	1.09861	0	0.693147	1.94591	1.09861	0	0.317609
ATCTGCCCACGCCAGT-1_3	AML blast	0	0.693147	0	0.693147	1.60944	0.693147	0	0.126833
ATCTGCCGTACTTAGC-1_3	AML blast	1.09861	0.693147	0	0	2.30259	0.693147	0	0.282338
ATGAGGGAGCTTATCG-1_3	AML blast	0	0	0	0	0.693147	0	0	-0.146685
ATGAGGGCATTGGGCC-1_3	AML blast	0	0.693147	0	0	1.60944	0.693147	0	0.0143825
ATGAGGGGTAGGGACT-1_3	AML blast	0	0.693147	0	0.693147	2.07944	0	0	0.197131
ATGAGGGGTCGACTGC-1_3	AML blast	0	1.09861	0	0	1.38629	1.09861	0	0.263332
ATGAGGGTCGGCTACG-1_3	AML blast	0	0	0	1.09861	1.79176	1.09861	0	0.214923
ATGCGATGTTGGGACA-1_3	AML blast	1.38629	1.09861	0	0	2.3979	0.693147	0	0.44336
ATGCGATTCAAACGGG-1_3	AML blast	0.693147	0	0	0.693147	0.693147	1.09861	0	0.158298
ATGGGAGAGGAGCGAG-1_3	AML blast	0	0.693147	0	0	2.07944	0.693147	0	0.162864
ATGGGAGCAGGGTACA-1_3	AML blast	0.693147	0.693147	0	1.09861	1.60944	0	0	0.19732
ATTACTCAGACGCAAC-1_3	AML blast	1.09861	1.38629	0	0	1.09861	0.693147	0	0.21629
ATTACTCTCTACGAGT-1_3	AML blast	1.09861	0	0	0	2.30259	1.38629	0	0.335574
ATTCTACAGATGCCAG-1_3	AML blast	0	1.09861	0	1.38629	1.38629	1.60944	0	0.382987
ATTCTACAGTGAAGAG-1_3	AML blast	0	0	0	0	1.94591	1.09861	0	0.0631612
ATTCTACTCCCAGGTG-1_3	AML blast	0.693147	0.693147	0	0	1.60944	1.38629	0	0.295548
ATTGGACTCACCTCGT-1_3	AML blast	0	0.693147	0	0.693147	2.07944	0.693147	0	0.227352
ATTGGACTCGCTTAGA-1_3	AML blast	0	0	0	0	2.30259	0.693147	0	0.0279455
ATTGGTGAGATGCCTT-1_3	AML blast	0	0	0	0.693147	1.94591	1.38629	0	0.196708
ATTGGTGCAATGTTGC-1_3	AML blast	0	0	0	0	2.30259	0	0	0.00944996
ATTGGTGGTGCTTCTC-1_3	AML blast	0	0.693147	0	0	1.79176	0.693147	0	0.0998094
ATTGGTGTCGAGGTAG-1_3	AML blast	1.94591	1.09861	0	0	0.693147	0.693147	0	0.266111
ATTGGTGTCTGGTATG-1_3	AML blast	0.693147	0.693147	0	0	1.94591	0.693147	0	0.208129
ATTTCTGAGAGCTGCA-1_3	AML blast	0	0.693147	0	1.09861	1.60944	1.38629	0	0.325613
ATTTCTGAGGGATGGG-1_3	AML blast	1.09861	0.693147	0	0	1.94591	1.60944	0	0.443761
ATTTCTGCATGATCCA-1_3	AML blast	0.693147	0.693147	0	0.693147	1.94591	0.693147	0	0.311619
ATTTCTGGTACGCTGC-1_3	AML blast	0	0	0	0.693147	1.60944	1.09861	0	0.213767
ATTTCTGGTGAGGGTT-1_3	AML blast	0	0	0	0.693147	0.693147	0	0	-0.0827215
ATTTCTGTCCGGCACA-1_3	AML blast	0	0	0	0	1.79176	0.693147	0	0.0675077
ATTTCTGTCTTACCGC-1_3	AML blast	0	1.09861	0	0	1.38629	0.693147	0	0.149696
CAACCAAAGCGCTCCA-1_3	AML blast	0.693147	0	0	0	1.38629	0	0	-0.0652166
CAACCAAAGTCGATAA-1_3	AML blast	0	0.693147	0	0.693147	1.60944	1.09861	0	0.211944
CAACCAACATCGACGC-1_3	AML blast	0.693147	1.09861	0	0	2.30259	1.09861	0	0.386743
CAACCAATCTGATACG-1_3	AML blast	0	1.09861	0	0.693147	1.60944	0.693147	0	0.163309
CAACCTCAGAGCTGGT-1_3	AML blast	0	1.09861	0	0.693147	1.09861	0.693147	0	0.15132
CAACCTCAGGACTGGT-1_3	AML blast	0	0.693147	0	1.09861	1.79176	0.693147	0	0.250567
CAACCTCCAGATCTGT-1_3	AML blast	0.693147	1.09861	0	0	1.94591	1.09861	0	0.349357
CAACCTCCATCCTTGC-1_3	AML blast	0	0	0	0	2.48491	0.693147	0	0.100311
CAACTAGAGATTACCC-1_3	AML blast	0	0	0	0.693147	1.60944	0	0	-0.0577804
CAACTAGGTCCCGACA-1_3	AML blast	0	0.693147	0	0	2.3979	1.09861	0	0.272809
CAAGAAACAGCTGTTA-1_3	AML blast	0	0.693147	0	0	0.693147	1.09861	0	0.121753
CAAGAAAGTCTCACCT-1_3	AML blast	0.693147	0	0	0.693147	1.79176	1.60944	0	0.328048
CAAGATCGTCAGTGGA-1_3	AML blast	0	0	0	0	2.19722	0.693147	0	0.0418493
CAAGATCGTCCGTGAC-1_3	AML blast	0.693147	0	0	0	1.38629	1.38629	0	0.188162
CAAGATCTCGGTTCGG-1_3	AML blast	0.693147	0.693147	0	0	1.09861	0.693147	0	0.0476783
CAAGGCCGTGAAATCA-1_3	AML blast	0	1.60944	0	0	1.79176	0	0	0.244866
CAAGGCCGTGTAACGG-1_3	AML blast	0.693147	1.09861	0	0.693147	2.19722	1.09861	0	0.446934
CAAGTTGAGGACTGGT-1_3	AML blast	0	0.693147	0	0	2.30259	1.09861	0	0.229581
CAAGTTGGTCCAGTTA-1_3	AML blast	0	0.693147	0	0	1.60944	1.38629	0	0.189715
CACAAACAGATCCGAG-1_3	AML blast	0	0.693147	0	0.693147	1.38629	1.09861	0	0.194289
CACAAACCATGCCCGA-1_3	AML blast	0.693147	0	0	0.693147	1.38629	1.09861	0	0.257466
CACAAACCATTATCTC-1_3	AML blast	0	0.693147	0	0	1.94591	0.693147	0	0.104708
CACAAACTCTCTGCTG-1_3	AML blast	0	1.09861	0	0	1.94591	1.38629	0	0.256842
CACACAAAGAATTCCC-1_3	AML blast	0	0.693147	0	0	1.60944	1.09861	0	0.130716
CACACAAGTGGTTTCA-1_3	AML blast	1.09861	0.693147	0	0.693147	2.30259	1.09861	0	0.469496
CACACAAGTTCTGTTT-1_3	AML blast	0	1.38629	0	0	2.30259	0	0	0.206039
CACACCTAGAGACGAA-1_3	AML blast	1.09861	0	0	0.693147	2.07944	1.09861	0	0.377136
CACACCTAGTCGAGTG-1_3	AML blast	0	1.09861	0	0	2.07944	1.09861	0	0.376051
CACACCTAGTGGGTTG-1_3	AML blast	0.693147	0.693147	0	0	2.3979	0.693147	0	0.345694
CACACCTTCAGCACAT-1_3	AML blast	0	0	0	0	2.07944	0.693147	0	0.0663044
CACACCTTCGTAGATC-1_3	AML blast	0	0.693147	0	0	1.38629	1.09861	0	0.0894972
CACAGGCAGTGTCCAT-1_3	AML blast	0	1.09861	0	1.09861	1.79176	1.09861	0	0.352349
CACAGGCCACGAGGTA-1_3	AML blast	1.09861	0.693147	0	0.693147	1.79176	0	0	0.244053
CACAGGCGTACCATCA-1_3	AML blast	0	0	0	0	2.07944	1.94591	0	0.199662
CACAGTAAGGACAGAA-1_3	AML blast	1.38629	0	0	0	1.94591	1.09861	0	0.240987
CACAGTACATTCCTCG-1_3	AML blast	1.60944	0.693147	0	0	1.60944	0	0	0.190232
CACAGTATCCAATGGT-1_3	AML blast	0	0	0	0	1.94591	0.693147	0	0.0370644
CACAGTATCGCGTAGC-1_3	AML blast	0	1.60944	0	0.693147	1.94591	1.38629	0	0.409362
CACATAGGTACCGAGA-1_3	AML blast	0	0	0	0	1.09861	1.09861	0	0.011692
CACATAGGTCTCACCT-1_3	AML blast	1.09861	0	0	1.09861	1.79176	1.09861	0	0.362039
CACATAGGTTCCTCCA-1_3	AML blast	0	1.38629	0	0	1.38629	0.693147	0	0.185937
CACATAGTCATTGCGA-1_3	AML blast	0	0.693147	0	0	2.19722	1.09861	0	0.209464
CACCACTCATATACCG-1_3	AML blast	0	0.693147	0	1.09861	1.60944	1.38629	0	0.310095
CACCACTGTCCATCCT-1_3	AML blast	0	0.693147	0	0	1.94591	0	0	0.0822418
CACCACTTCCCATTAT-1_3	AML blast	0	0.693147	0	0	1.60944	0.693147	0	0.124354
CACCACTTCGGAATCT-1_3	AML blast	0	0.693147	0	0	1.60944	1.60944	0	0.182289
CACCAGGAGTCAAGGC-1_3	AML blast	0	0	0	0	2.07944	0.693147	0	0.0562449
CACCAGGGTCTTCAAG-1_3	AML blast	0	0.693147	0	0	2.30259	1.09861	0	0.236917
CACCAGGTCACCGGGT-1_3	AML blast	0.693147	0	0	0	2.07944	0	0	0.0344725
CACCAGGTCTATGTGG-1_3	AML blast	0.693147	0.693147	0	0.693147	1.60944	0.693147	0	0.275697
CACCTTGAGCGATTCT-1_3	AML blast	1.60944	0.693147	0	1.38629	2.07944	0	0	0.565816
CACCTTGGTCATACTG-1_3	AML blast	0	0	0	0	1.60944	0	0	0.0102867
CACCTTGGTTCGTGAT-1_3	AML blast	0.693147	1.09861	0	0	2.19722	0.693147	0	0.31193
CACCTTGGTTTACTCT-1_3	AML blast	0	0.693147	0	0.693147	1.79176	0.693147	0	0.196224
CACCTTGTCGGAAACG-1_3	AML blast	1.09861	0.693147	0	0.693147	1.94591	1.09861	0.693147	0.524165
CACTCCAAGCGTTCCG-1_3	AML blast	0	0.693147	0	0.693147	0.693147	1.09861	0	0.131185
CACTCCAGTTCGTTGA-1_3	AML blast	0	0.693147	0	0	1.60944	0	0	0.0911229
CAGAGAGCACCTCGGA-1_3	AML blast	0	0	0	0	1.79176	1.94591	0	0.169779
CAGAGAGCACGGTAAG-1_3	AML blast	0.693147	1.09861	0	0	1.94591	1.38629	0	0.365923
CAGAGAGGTCGTCTTC-1_3	AML blast	1.38629	1.09861	0	0.693147	1.38629	0	0	0.3818
CAGAGAGTCCCAGGTG-1_3	AML blast	0	0.693147	0	0.693147	1.79176	1.60944	0	0.309944
CAGATCACATAGACTC-1_3	AML blast	0.693147	0.693147	0	0	1.79176	1.60944	0	0.344365
CAGATCATCCTATGTT-1_3	AML blast	0	0.693147	0	0	1.09861	1.09861	0	0.102593
CAGCAGCAGTAGCGGT-1_3	AML blast	0	0	0	0.693147	1.79176	0.693147	0	0.0671753
CAGCAGCAGTCAAGCG-1_3	AML blast	0	0.693147	0	0.693147	1.79176	1.09861	0	0.230507
CAGCATAAGCAGATCG-1_3	AML blast	1.09861	0.693147	0	0	1.60944	1.09861	0	0.279669
CAGCATAAGGGCATGT-1_3	AML blast	0	1.09861	0	0	1.38629	1.09861	0	0.123384
CAGCATAAGTAGATGT-1_3	AML blast	0	0.693147	0	0.693147	1.94591	0.693147	0	0.200725
CAGCATAGTGTATGGG-1_3	AML blast	0	1.38629	0	0.693147	1.60944	0.693147	0	0.2664
CAGCCGAGTCGGATCC-1_3	AML blast	1.38629	0.693147	0	0.693147	1.60944	0.693147	0	0.452888
CAGCCGATCAGCATGT-1_3	AML blast	1.09861	0	0	0	1.79176	1.09861	0	0.220716
CAGCGACGTGCTAGCC-1_3	AML blast	1.38629	0.693147	0	1.09861	1.60944	0.693147	0	0.489181
CAGCGACGTTGCGTTA-1_3	AML blast	1.09861	1.38629	0	0	2.63906	1.09861	0	0.586125
CAGCGACTCACAACGT-1_3	AML blast	0.693147	0.693147	0	0	1.60944	0.693147	0	0.186681
CAGCTAAAGGCAGGTT-1_3	AML blast	0	0.693147	0	0	1.09861	1.09861	0	0.055653
CAGCTAAGTGCCTTGG-1_3	AML blast	0.693147	0	0	0	1.60944	1.38629	0	0.15439
CAGCTAAGTTCATGGT-1_3	AML blast	0.693147	0	0	0	1.60944	0	0	0.0839658
CAGCTAATCCTGTAGA-1_3	AML blast	0	0.693147	0	0.693147	2.56495	1.38629	0	0.397859
CAGCTGGCACCACCAG-1_3	AML blast	0.693147	0.693147	0	1.09861	2.07944	1.38629	0	0.458881
CAGCTGGGTCAGAAGC-1_3	AML blast	0.693147	1.09861	0	0	1.60944	0.693147	0	0.203277
CAGCTGGGTCTAGCGC-1_3	AML blast	1.09861	0	0	1.09861	1.38629	1.09861	0	0.300051
CAGCTGGGTTCGGCAC-1_3	AML blast	0	0.693147	0	0.693147	2.07944	0	0	0.250523
CAGGTGCCAGTTCATG-1_3	AML blast	0	1.38629	0	0	1.79176	1.38629	0	0.329624
CAGGTGCCATCAGTCA-1_3	AML blast	0.693147	0.693147	0	0	1.79176	0	0	0.188667
CAGGTGCGTAAAGTCA-1_3	AML blast	0	0	0	0	1.38629	0	0	-0.0918953
CAGGTGCGTTCGAATC-1_3	AML blast	0	1.09861	0	0	2.19722	1.60944	0	0.342246
CAGGTGCTCCTCCTAG-1_3	AML blast	0.693147	1.09861	0	0	2.07944	1.38629	0	0.372523
CAGTAACAGTGGAGTC-1_3	AML blast	0	0	0	0	2.19722	1.09861	0	0.120633
CAGTAACCAGCTGTGC-1_3	AML blast	0	0.693147	0	0.693147	1.60944	1.38629	0	0.28663
CAGTAACGTATGGTTC-1_3	AML blast	0.693147	0	0	0	1.60944	0	0	-0.0170738
CAGTCCTCAGGACCCT-1_3	AML blast	0	1.38629	0	0	1.09861	1.09861	0	0.20945
CAGTCCTCATGCGCAC-1_3	AML blast	0	1.09861	0	0	1.94591	1.09861	0	0.248392
CAGTCCTTCGGTGTCG-1_3	AML blast	0	0	0	1.09861	2.48491	0	0	0.294202
CAGTCCTTCGTAGGAG-1_3	AML blast	0	0	0	0	1.09861	0	0	-0.0769421
CATATGGCAGACGCCT-1_3	AML blast	0	0	0	0	1.60944	0.693147	0	0.00955157
CATATGGGTCGGGTCT-1_3	AML blast	0	1.38629	0	0	2.07944	1.60944	0	0.43532
CATATGGGTTTAGCTG-1_3	AML blast	0	0	0	0	1.79176	1.38629	0	0.191433
CATATGGTCGCGCCAA-1_3	AML blast	0.693147	1.38629	0	0.693147	1.94591	1.79176	0	0.552856
CATATTCAGACACGAC-1_3	AML blast	0	0.693147	0	0	1.79176	1.38629	0	0.197188
CATATTCAGCGTAATA-1_3	AML blast	0.693147	0.693147	0	0.693147	1.09861	1.09861	0	0.272052
CATATTCTCTTGCATT-1_3	AML blast	0.693147	0	0	0	2.07944	0.693147	0	0.0843808
CATCAAGAGATCACGG-1_3	AML blast	0	0	0	0	1.38629	1.09861	0	0.0152533
CATCAAGCAAAGTCAA-1_3	AML blast	0	0	0	0	0.693147	0.693147	0	-0.134247
CATCAGAGTGCGGTAA-1_3	AML blast	0	0.693147	0	0.693147	1.79176	1.09861	0	0.252459
CATCAGATCTGGCGAC-1_3	AML blast	1.09861	0	0	1.09861	1.94591	0.693147	0	0.393571
CATCCACAGTTACGGG-1_3	AML blast	0.693147	0	0	0	1.79176	1.94591	0	0.274606
CATCGAAAGCTTTGGT-1_3	AML blast	0	0	0	0	1.09861	1.09861	0	-0.0253473
CATCGAAGTGCGATAG-1_3	AML blast	0	0.693147	0	0	2.07944	0.693147	0	0.180741
CATCGGGAGATCGGGT-1_3	AML blast	0.693147	0.693147	0	1.09861	1.94591	0.693147	0	0.473636
CATCGGGGTACTTAGC-1_3	AML blast	0	0.693147	0	0	1.60944	1.09861	0	0.116282
CATGACACAAGACACG-1_3	AML blast	0.693147	0	0	0	2.30259	0.693147	0	0.23691
CATGACACATTGGTAC-1_3	AML blast	0	0.693147	0	0.693147	2.30259	1.38629	0	0.359184
CATGCCTCAGGTTTCA-1_3	AML blast	0	0	0	0	2.07944	0	0	0.0946183
CATGCCTGTGACTACT-1_3	AML blast	0	0.693147	0	0	0	0	0	-0.133532
CATGCCTTCTTATCTG-1_3	AML blast	0.693147	0.693147	0	0.693147	1.79176	0.693147	0.693147	0.382388
CATGGCGAGCTCCTCT-1_3	AML blast	0	1.60944	0	1.09861	2.48491	0	0	0.459322
CATGGCGCAAGCTGTT-1_3	AML blast	0.693147	0	0	0	2.3979	0	0	0.177004
CATTATCAGATGCCAG-1_3	AML blast	0	1.09861	0	0.693147	2.30259	1.79176	0	0.504223
CATTATCTCGGCATCG-1_3	AML blast	0.693147	0.693147	0	0.693147	1.38629	1.60944	0	0.399999
CATTCGCAGCTATGCT-1_3	AML blast	1.09861	1.09861	0	1.09861	1.38629	0.693147	0	0.404441
CATTCGCTCTGCTGTC-1_3	AML blast	0	1.60944	0	0	2.07944	1.09861	0	0.351137
CCAATCCCACAGACAG-1_3	AML blast	0	1.09861	0	0	2.63906	1.38629	0	0.489161
CCAATCCGTCAAACTC-1_3	AML blast	0	0.693147	0	0.693147	1.38629	0.693147	0	0.15415
CCAATCCTCGCAAGCC-1_3	AML blast	0.693147	0	0	0.693147	1.79176	0.693147	0	0.179314
CCACCTAAGGCCCTCA-1_3	AML blast	0	0.693147	0	0	2.19722	1.38629	0	0.361114
CCACCTATCAGTTTGG-1_3	AML blast	0.693147	0.693147	0	0	1.79176	0	0	0.152075
CCACCTATCATAAAGG-1_3	AML blast	0	1.38629	0	1.38629	1.94591	0.693147	0	0.391222
CCACGGAAGAGATGAG-1_3	AML blast	0	1.09861	0	1.38629	1.38629	0.693147	0	0.314066
CCACGGAGTGCAGACA-1_3	AML blast	0	0	0	0	1.79176	0	0	0.02745
CCACTACAGCAGACTG-1_3	AML blast	0	0	0	0	2.19722	1.79176	0	0.225549
CCACTACCACTGCCAG-1_3	AML blast	0.693147	0.693147	0	0	1.79176	0.693147	0	0.174769
CCACTACTCTACTATC-1_3	AML blast	1.09861	1.60944	0	0	1.60944	0.693147	0	0.35211
CCAGCGACAACACCCG-1_3	AML blast	0	0.693147	0	0	1.79176	1.09861	0	0.24011
CCAGCGACATCACCCT-1_3	AML blast	0.693147	0.693147	0	0.693147	2.30259	0.693147	0	0.348048
CCAGCGAGTTCGTTGA-1_3	AML blast	0.693147	0.693147	0	0.693147	2.07944	1.38629	0	0.446019
CCATGTCCAGAGTGTG-1_3	AML blast	0	0	0	0	1.38629	1.09861	0	0.107986
CCATGTCTCGGTGTCG-1_3	AML blast	0	0	0	0	1.94591	0	0	-0.0465609
CCATTCGCATAGTAAG-1_3	AML blast	1.09861	0	0	0.693147	1.94591	0	0	0.263741
CCCAATCGTCTTCTCG-1_3	AML blast	1.09861	0	0	0	2.30259	1.09861	0	0.402138
CCCAGTTTCGGCCGAT-1_3	AML blast	0	0.693147	0	0.693147	2.30259	0	0	0.24518
CCCATACCAAAGGCGT-1_3	AML blast	0	0	0	0.693147	1.09861	1.09861	0	0.217665
CCCATACGTTTCCACC-1_3	AML blast	0	0	0	0	0	0	0	-0.23679
CCCTCCTAGGGCTCTC-1_3	AML blast	0	0	0	0	2.3979	0	0	0.117497
CCCTCCTAGTGAACAT-1_3	AML blast	0	0	0	0	1.60944	0.693147	0	0.0493071
CCCTCCTCACGGTAAG-1_3	AML blast	0	0	0	0	1.60944	0	0	-0.101237
CCCTCCTCACGTCAGC-1_3	AML blast	0	0	0	0.693147	0.693147	0	0	-0.150003
CCCTCCTGTCTAGCCG-1_3	AML blast	0	0	0	0	0.693147	0	0	-0.224128
CCCTCCTTCTTGCCGT-1_3	AML blast	0	0	0	0	1.60944	0	0	0.0225837
CCGGGATAGCTAAACA-1_3	AML blast	1.60944	0.693147	0	0	2.3979	0	0	0.437669
CCGGGATCAGTTCATG-1_3	AML blast	0	0.693147	0	0.693147	2.30259	0.693147	0	0.253736
CCGGGATGTAAGGATT-1_3	AML blast	1.09861	0.693147	0	0.693147	1.38629	1.09861	0	0.369637
CCGGGATGTCTTCAAG-1_3	AML blast	0	0.693147	0	0	2.30259	0	0	0.210025
CCGGGATTCAATACCG-1_3	AML blast	0	0.693147	0	0.693147	2.19722	0.693147	0	0.262207
CCGGGATTCGTGACAT-1_3	AML blast	0	0	0	0	1.94591	0.693147	0	0.0124505
CCGGTAGAGTTAGGTA-1_3	AML blast	0	0	0	0	2.19722	0	0	0.0787077
CCGGTAGTCGTAGATC-1_3	AML blast	0	0.693147	0	0	1.09861	1.79176	0	0.168803
CCGTACTGTTCGGCAC-1_3	AML blast	0.693147	1.09861	0	0.693147	2.83321	1.09861	0	0.576055
CCGTACTTCGCGTTTC-1_3	AML blast	0.693147	0.693147	0	0.693147	2.3979	0	0	0.320427
CCGTACTTCGCTTGTC-1_3	AML blast	0.693147	0.693147	0	0	1.38629	0.693147	0	0.121136
CCGTACTTCTTAGCCC-1_3	AML blast	0	0	0	0.693147	1.38629	0.693147	0	0.0174718
CCGTGGAGTCATCGGC-1_3	AML blast	0	0	0	0.693147	1.79176	1.09861	0	0.17835
CCGTGGATCATCGATG-1_3	AML blast	0	0	0	0	2.3979	0	0	0.0711208
CCGTTCAAGTCTTGCA-1_3	AML blast	0	1.09861	0	0	0.693147	0.693147	0	0.0370632
CCTAAAGAGGAGTACC-1_3	AML blast	0.693147	0.693147	0	0	1.79176	1.38629	0	0.347383
CCTAAAGTCCAGTAGT-1_3	AML blast	0	0.693147	0	0.693147	1.38629	0.693147	0	0.116427
CCTACACCAGGTGCCT-1_3	AML blast	0.693147	0.693147	0	0	2.30259	1.94591	0	0.393419
CCTACACTCCTTCAAT-1_3	AML blast	0	0.693147	0	0	2.07944	0.693147	0	0.121727
CCTACACTCGCGTAGC-1_3	AML blast	0	0	0	0	1.09861	0	0	-0.0402998
CCTACCAAGAGTACAT-1_3	AML blast	0	0	0	0	2.07944	0	0	-0.00299369
CCTACCAAGATGTTAG-1_3	AML blast	0	1.09861	0	0	2.30259	0	0	0.225207
CCTACCAAGTCTCCTC-1_3	AML blast	0	0	0	0	0.693147	1.38629	0	-0.051048
CCTACCACAGCTGCAC-1_3	AML blast	0	0	0	0	0.693147	1.09861	0	-0.0227282
CCTACCAGTGCTAGCC-1_3	AML blast	0	0.693147	0	0	1.79176	1.38629	0	0.139609
CCTACCATCGCCTGAG-1_3	AML blast	0	0	0	0	2.07944	1.38629	0	0.0710636
CCTAGCTGTCTCTCGT-1_3	AML blast	0.693147	0	0	0.693147	0.693147	0.693147	0	0.121799
CCTAGCTTCAGAGCTT-1_3	AML blast	0.693147	0	0	0	2.07944	0	0	0.0645808
CCTATTAGTGTAACGG-1_3	AML blast	0	0	0	0	0	0	0	-0.226717
CCTCAGTCATCGATTG-1_3	AML blast	0.693147	0	0	0.693147	2.30259	1.38629	0	0.36466
CCTCAGTGTCATCCCT-1_3	AML blast	0	0	0	0.693147	1.94591	0	0	0.0925884
CCTCTGATCGATAGAA-1_3	AML blast	0	0.693147	0	0	1.09861	1.38629	0	0.095722
CCTTACGCAAGTTGTC-1_3	AML blast	0	0	0	0	1.60944	1.38629	0	0.190556
CCTTACGCAGCCAGAA-1_3	AML blast	0.693147	0.693147	0	0	2.19722	1.09861	0	0.348605
CCTTACGGTCTACCTC-1_3	AML blast	0.693147	0	0	0	2.07944	1.09861	0	0.220716
CCTTACGTCTCTAGGA-1_3	AML blast	0.693147	0	0	0	2.07944	0.693147	0	0.176629
CCTTACGTCTCTGCTG-1_3	AML blast	0	0	0	0	2.48491	0	0	0.132317
CCTTCCCAGCTTATCG-1_3	AML blast	0	0	0	0	1.09861	1.38629	0	0.017723
CCTTCCCTCCTTCAAT-1_3	AML blast	0	0	0	0.693147	2.07944	0.693147	0	0.132266
CCTTCGACAAAGCGGT-1_3	AML blast	0	0.693147	0	0	2.30259	0.693147	0	0.208116
CCTTTCTAGAAACGCC-1_3	AML blast	0	0	0	0	1.09861	0.693147	0	-0.0960778
CCTTTCTAGCTGCCCA-1_3	AML blast	0	0	0	0	1.09861	0.693147	0	-0.00171575
CCTTTCTGTATGGTTC-1_3	AML blast	0	0.693147	0	0	1.60944	1.60944	0	0.197499
CCTTTCTTCTGCCAGG-1_3	AML blast	0	0.693147	0	0	1.94591	1.09861	0	0.195991
CGAATGTCACTTCGAA-1_3	AML blast	0	0.693147	0	0.693147	2.30259	1.09861	0	0.405195
CGACCTTAGATGGCGT-1_3	AML blast	0	1.09861	0	1.09861	1.60944	0	0	0.173114
CGACCTTCATTAGGCT-1_3	AML blast	0.693147	1.38629	0	0.693147	2.30259	1.38629	0	0.555137
CGACCTTGTGAGTGAC-1_3	AML blast	0	0	0	0	1.60944	0	0	-0.021146
CGACCTTGTGCTTCTC-1_3	AML blast	0	0.693147	0	0.693147	2.3979	1.38629	0	0.37168
CGACCTTTCCTCAACC-1_3	AML blast	0.693147	0.693147	0	0.693147	1.79176	1.38629	0	0.39398
CGACCTTTCGGACAAG-1_3	AML blast	0	0.693147	0	0.693147	2.48491	1.09861	0	0.311746
CGACTTCTCATGCTCC-1_3	AML blast	0	0	0	0	1.94591	0	0	0.0255056
CGACTTCTCCGCGCAA-1_3	AML blast	1.09861	0	0	0.693147	2.07944	1.38629	0	0.386527
CGACTTCTCTAACCGA-1_3	AML blast	0	0	0	0	2.48491	0	0	0.139341
CGAGAAGCAAGGACAC-1_3	AML blast	0	0.693147	0	0.693147	2.3979	1.38629	0	0.365205
CGAGAAGTCCTCATTA-1_3	AML blast	0	0.693147	0	0	1.60944	0	0	0.0284622
CGAGCACAGTGGCACA-1_3	AML blast	0	1.09861	0	0	1.09861	0.693147	0	0.108694
CGAGCACTCATCATTC-1_3	AML blast	0.693147	1.09861	0	0	1.94591	1.09861	0	0.377754
CGAGCCAAGACATAAC-1_3	AML blast	0	0.693147	0	0	1.79176	0.693147	0	0.0871104
CGAGCCAGTGAGTATA-1_3	AML blast	0	0	0	0	1.79176	0	0	-0.0149881
CGATCGGAGCAGGTCA-1_3	AML blast	0.693147	1.09861	0	0.693147	1.60944	0.693147	0	0.319742
CGATCGGAGGCAATTA-1_3	AML blast	0	0.693147	0	0.693147	0.693147	1.38629	0	0.212234
CGATCGGTCATTATCC-1_3	AML blast	0.693147	0.693147	0	0	2.07944	1.09861	0	0.350891
CGATCGGTCCAGGGCT-1_3	AML blast	0.693147	1.09861	0	0	1.94591	1.60944	0	0.423334
CGATCGGTCTTTAGTC-1_3	AML blast	0	1.09861	0	0.693147	1.94591	1.60944	0	0.402039
CGATGGCAGGCATGTG-1_3	AML blast	0	0.693147	0	0	1.94591	1.09861	0	0.180847
CGATGGCGTCCTAGCG-1_3	AML blast	1.09861	0	0	0	0	0.693147	1.09861	0.0770978
CGATGGCTCCAGTAGT-1_3	AML blast	0	0.693147	0	0	1.09861	1.38629	0	0.121733
CGATGTAAGGGAAACA-1_3	AML blast	1.79176	1.09861	0	0	2.19722	0.693147	0	0.548649
CGATGTAAGTGCGTGA-1_3	AML blast	0	1.38629	0	0	2.30259	1.38629	0	0.396732
CGATGTAGTTGTCGCG-1_3	AML blast	0	0.693147	0	0	2.3979	0	0	0.122427
CGATTGAAGGAGCGAG-1_3	AML blast	0.693147	0.693147	0	0	1.38629	0	0	0.127844
CGATTGAAGGGCTCTC-1_3	AML blast	0	1.60944	0	0.693147	1.38629	1.60944	0	0.430362
CGATTGACACAGAGGT-1_3	AML blast	0	0	0	0.693147	1.94591	0.693147	0	0.195892
CGATTGAGTTCCCTTG-1_3	AML blast	0	0	0	0	2.70805	1.09861	0	0.222001
CGCCAAGAGTAGTGCG-1_3	AML blast	0	0	0	1.38629	2.56495	0	0	0.326289
CGCCAAGCACGCATCG-1_3	AML blast	0	0.693147	0	0.693147	1.60944	1.09861	0	0.199411
CGCCAAGCATACAGCT-1_3	AML blast	0.693147	0.693147	0	0.693147	1.38629	0.693147	0	0.208856
CGCGGTATCGCATGGC-1_3	AML blast	0	0	0	0.693147	2.07944	0	0	0.0064742
CGCGGTATCTGCGGCA-1_3	AML blast	0	0	0	0	1.94591	0.693147	0	0.0159775
CGCGTTTAGCTTTGGT-1_3	AML blast	0	0	0	0.693147	2.70805	0.693147	0	0.32277
CGCGTTTAGGCAGGTT-1_3	AML blast	0.693147	0.693147	0	0.693147	2.19722	1.09861	0	0.360842
CGCGTTTAGTTGAGTA-1_3	AML blast	1.09861	0.693147	0	1.09861	1.38629	0	0	0.206231
CGCGTTTCATGGGACA-1_3	AML blast	0	0.693147	0	0	1.09861	0.693147	0	-0.0149658
CGCTATCAGGTGCTTT-1_3	AML blast	0	0.693147	0	0.693147	1.38629	0.693147	0	0.110518
CGCTATCCAAGTTAAG-1_3	AML blast	0	0.693147	0	0.693147	1.79176	0.693147	0	0.168692
CGCTTCAAGGTGTTAA-1_3	AML blast	0	1.60944	0	0	1.94591	0	0	0.140669
CGCTTCACAATGCCAT-1_3	AML blast	0	1.09861	0	0	2.07944	0.693147	0	0.315148
CGCTTCAGTACTTAGC-1_3	AML blast	0.693147	1.38629	0	0	2.19722	0.693147	0	0.294258
CGGACACCACAGTCGC-1_3	AML blast	0	0	0	0	1.60944	1.09861	0	0.00602204
CGGACACCATCACAAC-1_3	AML blast	0.693147	0	0	0	1.60944	1.09861	0	0.12855
CGGACACTCCAAAGTC-1_3	AML blast	0.693147	0.693147	0	0	2.19722	0	0	0.253299
CGGACGTAGCTGGAAC-1_3	AML blast	0	1.09861	0	0	1.94591	0	0	0.0619627
CGGACGTCAAGCGTAG-1_3	AML blast	0.693147	1.09861	0	0	1.38629	1.09861	0	0.247642
CGGACGTGTCACTGGC-1_3	AML blast	0	0	0	0	2.30259	1.09861	0	0.145965
CGGACGTTCGTAGGTT-1_3	AML blast	1.09861	0	0	0	2.07944	1.60944	0	0.287974
CGGACTGAGACTGTAA-1_3	AML blast	0	0	0	0	2.63906	0	0	0.148847
CGGACTGAGTCTCCTC-1_3	AML blast	0	0	0	0	1.60944	1.09861	0	0.0957345
CGGACTGCACGAGAGT-1_3	AML blast	0	0	0	0.693147	1.79176	0.693147	0	0.065288
CGGACTGCACTCTGTC-1_3	AML blast	0.693147	1.09861	0	0	1.94591	0.693147	0	0.234307
CGGACTGGTAAGGGCT-1_3	AML blast	0	0.693147	0	0.693147	1.38629	0.693147	0	0.120076
CGGAGCTAGCTATGCT-1_3	AML blast	0	0	0	0	2.19722	1.09861	0	0.124483
CGGAGCTGTTCTGTTT-1_3	AML blast	1.09861	0.693147	0	0.693147	1.79176	1.38629	0	0.468677
CGGAGCTTCGGCTTGG-1_3	AML blast	0.693147	0	0	0	1.60944	0	0	0.090288
CGGAGCTTCTTAACCT-1_3	AML blast	0	0	0	0	2.07944	0	0	0.0187537
CGGCTAGAGTCATCCA-1_3	AML blast	1.09861	1.09861	0	0.693147	1.79176	0.693147	0	0.410998
CGGCTAGCATGTAGTC-1_3	AML blast	0	0	0	0	1.94591	0	0	-0.0410341
CGGGTCATCCGCGTTT-1_3	AML blast	0	0.693147	0	0	1.09861	0.693147	0	-0.0139527
CGGTTAAAGGTGCTTT-1_3	AML blast	0	0.693147	0	0	1.79176	1.38629	0	0.263916
CGGTTAAGTCCATCCT-1_3	AML blast	0	0	0	0.693147	2.07944	0	0	0.0168391
CGGTTAAGTCTTCTCG-1_3	AML blast	0.693147	0.693147	0	0	2.30259	0.693147	0	0.253741
CGGTTAAGTGGACGAT-1_3	AML blast	0.693147	1.09861	0	0	1.38629	0.693147	0	0.16295
CGTAGCGGTTACGGAG-1_3	AML blast	0	1.09861	0	0	1.94591	0	0	0.106954
CGTAGGCAGGTGTTAA-1_3	AML blast	0	1.38629	0	0	2.07944	0	0	0.279608
CGTAGGCTCTTTAGGG-1_3	AML blast	0.693147	0	0	0	1.94591	1.09861	0	0.221978
CGTCACTCATGCAATC-1_3	AML blast	0	1.38629	0	1.38629	2.48491	0.693147	0	0.497454
CGTCACTTCACGACTA-1_3	AML blast	0	0.693147	0	0	2.19722	0	0	0.0312574
CGTCAGGAGAAGGACA-1_3	AML blast	0.693147	1.09861	0	1.38629	1.60944	1.09861	0	0.467723
CGTCAGGAGATGAGAG-1_3	AML blast	0	0.693147	0	0.693147	1.94591	0.693147	0	0.289014
CGTCAGGAGGTGATTA-1_3	AML blast	0.693147	0	0	0	2.07944	0	0	0.0743968
CGTCCATAGCGATTCT-1_3	AML blast	0.693147	0	0	0	1.94591	0.693147	0	0.0964912
CGTCCATCAGTGAGTG-1_3	AML blast	0	0.693147	0	0.693147	1.38629	0	0	0.105298
CGTCCATCAGTGGAGT-1_3	AML blast	0	0	0	0.693147	1.94591	1.09861	0	0.208849
CGTCCATGTCATGCCG-1_3	AML blast	0	0	0	0.693147	1.09861	1.09861	0	0.0655549
CGTCCATGTTACTGAC-1_3	AML blast	1.38629	0	0	0	2.30259	1.09861	0	0.324725
CGTCCATTCAGTTTGG-1_3	AML blast	0	0	0	0	1.09861	0.693147	0	-0.0091662
CGTCCATTCCTCCTAG-1_3	AML blast	0	1.09861	0	0	0.693147	1.09861	0	0.0926978
CGTCTACCAATCGAAA-1_3	AML blast	1.09861	0.693147	0	0.693147	1.09861	1.38629	0	0.329621
CGTCTACTCCCTAATT-1_3	AML blast	0	0	0	0.693147	1.60944	1.09861	0	0.122045
CGTCTACTCGACCAGC-1_3	AML blast	0	0.693147	0	0	2.30259	0	0	0.137851
CGTCTACTCTACTTAC-1_3	AML blast	0	1.09861	0	0	2.70805	1.09861	0	0.337262
CGTGAGCAGGACAGAA-1_3	AML blast	0.693147	0	0	0	1.79176	0	0	0.0930904
CGTGAGCTCAAACCGT-1_3	AML blast	1.09861	0.693147	0	0	1.60944	0	0	0.10182
CGTGAGCTCACGAAGG-1_3	AML blast	0	0.693147	0	0	1.60944	0	0	0.0323544
CGTGTAAAGCACCGTC-1_3	AML blast	0.693147	0.693147	0	0	1.60944	1.38629	0	0.242409
CGTGTAAAGGCATGGT-1_3	AML blast	0	0.693147	0	0	2.07944	1.09861	0	0.265087
CGTGTAAAGTCCGGTC-1_3	AML blast	0	0	0	0	2.3979	0.693147	0	0.157737
CGTGTAAAGTGAAGAG-1_3	AML blast	0	0	0	0	1.79176	0.693147	0	0.0349045
CGTGTAAGTAAAGGAG-1_3	AML blast	0.693147	0.693147	0	0	2.07944	1.09861	0	0.356542
CGTGTAATCCTATGTT-1_3	AML blast	0	0.693147	0	1.09861	1.94591	1.60944	0	0.45118
CGTGTCTAGAGTGAGA-1_3	AML blast	0.693147	0.693147	0	0.693147	1.79176	1.09861	0	0.315322
CGTGTCTAGCTTTGGT-1_3	AML blast	1.09861	0.693147	0	1.38629	1.60944	1.09861	0	0.480055
CGTGTCTAGTGAACAT-1_3	AML blast	0.693147	0	0	0	1.38629	1.94591	0	0.196419
CGTGTCTAGTGAATTG-1_3	AML blast	0	1.09861	0	0	1.09861	0	0	0.0707867
CGTGTCTCACATGACT-1_3	AML blast	0	1.09861	0	0	1.38629	0	0	0.109046
CGTGTCTCACGCATCG-1_3	AML blast	1.09861	1.09861	0	0	0	1.09861	0	0.246747
CGTGTCTCATTAGCCA-1_3	AML blast	0.693147	0	0	0.693147	1.60944	0.693147	0	0.147041
CGTGTCTGTTGGACCC-1_3	AML blast	0.693147	0.693147	0	0.693147	0.693147	1.79176	0	0.32432
CGTTAGATCTTCGGTC-1_3	AML blast	0.693147	1.38629	0	0.693147	2.19722	0	0	0.386023
CGTTCTGAGAAACGAG-1_3	AML blast	0.693147	1.60944	0	0.693147	1.94591	0.693147	0	0.414965
CGTTCTGAGCCACCTG-1_3	AML blast	0	0.693147	0	0.693147	1.94591	1.38629	0	0.3301
CGTTGGGCATCCCATC-1_3	AML blast	0	0	0	0.693147	1.79176	0.693147	0	0.0953296
CGTTGGGGTCTAGCCG-1_3	AML blast	0	0.693147	0	0.693147	2.07944	0	0	0.223261
CTAACTTAGTGTACGG-1_3	AML blast	1.60944	1.09861	0	0	1.38629	0.693147	0	0.353268
CTAACTTGTCAGAAGC-1_3	AML blast	0.693147	1.09861	0	0	1.38629	0.693147	0	0.210705
CTAACTTGTCTCACCT-1_3	AML blast	0	0.693147	0	0.693147	2.07944	0.693147	0	0.249893
CTAAGACAGAAACCAT-1_3	AML blast	0	0	0	0.693147	2.63906	0	0	0.164002
CTAAGACAGGCCCTTG-1_3	AML blast	1.09861	0	0	0	0	1.38629	0	0.0956031
CTAAGACAGTCATGCT-1_3	AML blast	0.693147	0	0	0.693147	2.30259	1.94591	0	0.44549
CTAAGACCACCTGGTG-1_3	AML blast	0.693147	0.693147	0	0	1.79176	1.09861	0	0.255589
CTAAGACCATTGTGCA-1_3	AML blast	1.09861	0	0	0	1.09861	1.79176	0	0.323679
CTAATGGGTACAAGTA-1_3	AML blast	0.693147	1.60944	0	0.693147	1.38629	1.38629	0	0.473656
CTAATGGGTGGCGAAT-1_3	AML blast	0	0.693147	0	0.693147	2.48491	0.693147	0	0.342994
CTAATGGTCTTCAACT-1_3	AML blast	0	1.09861	0	1.09861	2.70805	0	0	0.489245
CTACACCAGACCTTTG-1_3	AML blast	0.693147	0.693147	0	1.09861	2.07944	1.79176	0	0.531376
CTACACCAGATCGGGT-1_3	AML blast	0	0.693147	0	0.693147	1.79176	0.693147	0	0.185964
CTACACCAGCTACCGC-1_3	AML blast	0	1.09861	0	0	1.94591	1.09861	0	0.383474
CTACACCGTCAGAAGC-1_3	AML blast	0.693147	1.09861	0	1.09861	2.30259	1.09861	0	0.56785
CTACACCGTGTGACGA-1_3	AML blast	0.693147	0	0	0.693147	2.3979	1.09861	0	0.315485
CTACACCTCTGCTTGC-1_3	AML blast	0	1.09861	0	0	2.48491	1.38629	0	0.31951
CTACATTGTCATGCCG-1_3	AML blast	0	0.693147	0	0	2.19722	0.693147	0	0.168801
CTACATTGTGACTCAT-1_3	AML blast	0	0.693147	0	0.693147	1.79176	0	0	0.0943802
CTACATTGTGCACGAA-1_3	AML blast	0	0.693147	0	0	1.60944	0.693147	0	0.054665
CTACCCAGTAAGAGAG-1_3	AML blast	0	1.38629	0	0.693147	1.94591	0	0	0.225117
CTACGTCGTCGACTGC-1_3	AML blast	0	0	0	1.09861	2.07944	0	0	0.118626
CTAGAGTAGACTTTCG-1_3	AML blast	0	0	0	0	1.79176	0	0	0.0365828
CTAGAGTGTATTAGCC-1_3	AML blast	0	0	0	0	2.30259	0	0	-0.0506344
CTAGAGTGTTTGCATG-1_3	AML blast	0.693147	0	0	0	2.07944	0.693147	0	0.128596
CTAGCCTAGAGCTGCA-1_3	AML blast	0	0	0	0	1.60944	0	0	-0.0288981
CTAGCCTTCAGCTCTC-1_3	AML blast	0.693147	0	0	0	2.07944	0.693147	0	0.105105
CTAGTGAAGAGACGAA-1_3	AML blast	0	0	0	0.693147	2.07944	1.60944	0	0.284643
CTAGTGAAGCGCTCCA-1_3	AML blast	0	0	0	0	1.38629	0.693147	0	-0.00444303
CTAGTGAAGTTCGCAT-1_3	AML blast	0	0	0	0	0.693147	1.09861	0	-0.0889279
CTAGTGATCGGATGTT-1_3	AML blast	0.693147	0	0	0	1.79176	0	0	0.0428726
CTCACACCATTCTTAC-1_3	AML blast	1.09861	0	0	0	1.38629	0	0	0.0914733
CTCATTAAGATCGGGT-1_3	AML blast	0	0	0	0.693147	2.19722	0.693147	0	0.217672
CTCATTATCGAATCCA-1_3	AML blast	0	0	0	0	1.60944	0	0	-0.0261974
CTCGAAAAGGGTCGAT-1_3	AML blast	0	0	0	0	0.693147	0.693147	0	-0.178877
CTCGAAACACACGCTG-1_3	AML blast	0	1.09861	0	1.09861	2.19722	1.09861	0	0.439182
CTCGAAACACCTCGGA-1_3	AML blast	0	1.09861	0	1.09861	1.94591	0.693147	0	0.307629
CTCGGAGGTACTTGAC-1_3	AML blast	0	0	0	0	2.07944	0	0	0.0634377
CTCGGAGGTGTTTGTG-1_3	AML blast	0	0	0	0	2.30259	1.38629	0	0.304927
CTCGGGAAGGTAAACT-1_3	AML blast	0	0.693147	0	0.693147	1.94591	1.09861	0	0.260601
CTCGGGAGTCTCCACT-1_3	AML blast	0.693147	0	0	0	2.19722	0	0	0.162448
CTCGGGATCTCAACTT-1_3	AML blast	0	0	0	0	1.09861	0	0	-0.0500517
CTCGTACTCATTGCGA-1_3	AML blast	1.09861	1.09861	0	1.60944	1.38629	1.38629	0	0.578163
CTCGTACTCCGCTGTT-1_3	AML blast	0	0	0	0	1.60944	0	0	-0.0142807
CTCGTCAAGAGACTTA-1_3	AML blast	0	0	0	0	2.56495	0	0	0.172323
CTCGTCAGTACCGTTA-1_3	AML blast	0	0	0	0.693147	2.19722	1.09861	0	0.241126
CTCGTCAGTCCAGTTA-1_3	AML blast	0	0	0	1.09861	1.79176	1.09861	0	0.196629
CTCGTCATCTAACTCT-1_3	AML blast	1.09861	0.693147	0	0.693147	1.79176	1.09861	0	0.412493
CTCGTCATCTTTACAC-1_3	AML blast	0	1.09861	0	0	1.94591	1.09861	0	0.300237
CTCTAATAGATACACA-1_3	AML blast	0	0.693147	0	0.693147	2.07944	0.693147	0	0.202251
CTCTAATCATCGTCGG-1_3	AML blast	0	1.09861	0	0	2.07944	0.693147	0	0.160256
CTCTAATTCGCCTGTT-1_3	AML blast	1.60944	0	0	0	2.3979	0.693147	0	0.424315
CTCTGGTCACGGTGTC-1_3	AML blast	0.693147	1.38629	0	0	1.60944	0.693147	0	0.248347
CTCTGGTGTCCGAGTC-1_3	AML blast	1.09861	0.693147	0	0	1.79176	1.38629	0	0.348563
CTCTGGTGTGAGGGAG-1_3	AML blast	0.693147	0	0	0	1.09861	0.693147	0	0.0877978
CTCTGGTTCGGAAACG-1_3	AML blast	0	0.693147	0	0	2.30259	0	0	0.142508
CTGAAACGTCGGGTCT-1_3	AML blast	0	0	0	0	1.94591	1.38629	0	0.121179
CTGAAGTAGCAACGGT-1_3	AML blast	1.38629	1.38629	0	0	1.79176	0	0	0.277609
CTGAAGTAGGATGGTC-1_3	AML blast	1.09861	1.38629	0	0	2.19722	0	0	0.359628
CTGAAGTCAGAGCCAA-1_3	AML blast	1.09861	0.693147	0	0.693147	1.94591	1.09861	0	0.418006
CTGAAGTTCATAAAGG-1_3	AML blast	1.38629	0.693147	0	0	1.60944	1.60944	0	0.383734
CTGAAGTTCGAATGGG-1_3	AML blast	0	1.38629	0	0	1.60944	1.09861	0	0.341763
CTGATAGCAGGATCGA-1_3	AML blast	0	0.693147	0	0.693147	2.19722	1.79176	0	0.402714
CTGATAGGTCATATCG-1_3	AML blast	0	0	0	0	2.19722	0	0	-0.0407031
CTGATAGGTCTAAACC-1_3	AML blast	1.38629	0.693147	0.693147	0	1.94591	0	0	0.309947
CTGATAGGTTGTACAC-1_3	AML blast	0	0	0	0	2.19722	0.693147	0	0.165021
CTGATCCAGTTGTCGT-1_3	AML blast	1.38629	0	0	0	0	0	0	-0.0487448
CTGATCCGTAGAAAGG-1_3	AML blast	1.60944	0.693147	0	0.693147	1.60944	0.693147	0	0.394052
CTGATCCGTTAAGAAC-1_3	AML blast	0	0.693147	0	0	1.60944	1.09861	0	0.165756
CTGCCTAAGACATAAC-1_3	AML blast	0	0	0	0.693147	2.3979	1.09861	0	0.375363
CTGCCTAGTACAAGTA-1_3	AML blast	0.693147	0	0	0	1.09861	1.09861	0	0.0571092
CTGCCTATCCTTTCTC-1_3	AML blast	0.693147	0.693147	0	0.693147	2.07944	0.693147	0	0.327569
CTGCCTATCGTTTGCC-1_3	AML blast	0	0	0	0	1.09861	1.09861	0	0.090831
CTGCGGAAGAGCAATT-1_3	AML blast	0.693147	1.09861	0	0	1.94591	1.60944	0	0.45589
CTGCGGAAGGCTAGCA-1_3	AML blast	0.693147	1.38629	0	0	1.09861	0.693147	0	0.252698
CTGCGGACAAGGACTG-1_3	AML blast	0	0	0	0	2.77259	0	0	0.163346
CTGCTGTCACCTGGTG-1_3	AML blast	0.693147	0	0	0	1.79176	0.693147	0	0.110562
CTGCTGTCATGGGAAC-1_3	AML blast	0.693147	0	0	0	2.07944	1.09861	0	0.17849
CTGCTGTGTCCTGCTT-1_3	AML blast	0	0.693147	0	0	2.3979	0.693147	0	0.197855
CTGCTGTGTCTCTCTG-1_3	AML blast	0.693147	0	0	0	1.79176	1.09861	0	0.177053
CTGCTGTTCATCATTC-1_3	AML blast	0	0.693147	0	0	1.09861	1.60944	0	0.0709196
CTGGTCTAGGCGACAT-1_3	AML blast	0	0.693147	0	0.693147	2.30259	1.38629	0	0.360941
CTGGTCTCAAGTAGTA-1_3	AML blast	0	0.693147	0	0	1.94591	0.693147	0	0.208545
CTGGTCTGTAAGTTCC-1_3	AML blast	0	0	0	0	0.693147	0.693147	0	-0.0697185
CTGGTCTGTCGAACAG-1_3	AML blast	0	0	0	0	0	0	0	-0.194027
CTGGTCTTCGCCCTTA-1_3	AML blast	1.09861	0	0	0.693147	1.09861	1.09861	0	0.19367
CTGTGCTAGCAATCTC-1_3	AML blast	0	1.09861	0	0	1.60944	1.09861	0	0.240054
CTGTGCTAGTTCGATC-1_3	AML blast	0	1.60944	0	0	2.30259	0.693147	0	0.357824
CTGTTTAAGACGCACA-1_3	AML blast	0	0	0	0	1.38629	0.693147	0	-0.042382
CTTAACTCATTGGTAC-1_3	AML blast	0.693147	0	0	1.09861	1.94591	0	0	0.146114
CTTAACTGTGTTTGTG-1_3	AML blast	0	0.693147	0	0	0.693147	0	0	-0.0577118
CTTACCGAGCTAACTC-1_3	AML blast	0	1.09861	0	0	2.07944	0	0	0.200152
CTTACCGCAGATGAGC-1_3	AML blast	0	0.693147	0	0	2.77259	0	0	0.256353
CTTACCGCATCTACGA-1_3	AML blast	0	0.693147	0	0	1.38629	0	0	0.0678373
CTTAGGAAGGACAGCT-1_3	AML blast	0	1.09861	0	0	2.3979	0	0	0.160968
CTTCTCTCAAGAGTCG-1_3	AML blast	0.693147	0.693147	0	0	1.79176	0	0	0.0973032
CTTCTCTGTCGCGGTT-1_3	AML blast	0	0	0	1.09861	1.79176	1.09861	0	0.253538
CTTCTCTGTTAGGGTG-1_3	AML blast	0	0	0	1.38629	2.19722	0.693147	0	0.25501
CTTCTCTTCAGAGCTT-1_3	AML blast	0	0	0	0.693147	2.07944	1.09861	0	0.201465
CTTCTCTTCCTCATTA-1_3	AML blast	1.09861	0.693147	0	1.09861	1.09861	0.693147	0	0.290856
CTTGGCTAGCTTCGCG-1_3	AML blast	0	0	0	0.693147	2.07944	1.38629	0	0.221532
CTTGGCTCAAGACACG-1_3	AML blast	0	0.693147	0	0.693147	1.38629	0.693147	0	0.136613
CTTGGCTCATACGCTA-1_3	AML blast	0	0.693147	0	0.693147	1.79176	0.693147	0	0.189556
CTTGGCTCATCGGACC-1_3	AML blast	0	0	0	0.693147	1.79176	0	0	0.0615801
CTTGGCTGTGAGGGTT-1_3	AML blast	1.38629	0	0	0	2.56495	0.693147	0	0.41328
CTTTGCGCAAAGGAAG-1_3	AML blast	0	0.693147	0	0	1.94591	0.693147	0	0.229429
GAAACTCAGATATACG-1_3	AML blast	1.09861	0.693147	0	0	2.30259	0	0	0.212312
GAAACTCAGCAGATCG-1_3	AML blast	0	1.09861	0	0.693147	2.19722	1.60944	0	0.431069
GAAACTCCACTTCTGC-1_3	AML blast	0	1.60944	0	0	2.63906	0	0	0.389231
GAAACTCGTGGGTCAA-1_3	AML blast	0	0	0	0	1.94591	1.09861	0	0.0363531
GAAACTCGTTTGTTTC-1_3	AML blast	0.693147	0.693147	0	0	1.94591	0.693147	0	0.234165
GAAACTCTCAGTACGT-1_3	AML blast	1.38629	0	0	0	1.79176	0.693147	0	0.205808
GAAACTCTCATGTAGC-1_3	AML blast	1.79176	0.693147	0	1.09861	1.60944	1.09861	0	0.500905
GAAACTCTCCTCCTAG-1_3	AML blast	0	1.09861	0	0	1.94591	0	0	0.129453
GAAATGACACATTAGC-1_3	AML blast	0	0	0	0	1.60944	0	0	-0.143281
GAAATGACACTTGGAT-1_3	AML blast	0.693147	1.38629	0	0	1.94591	1.38629	0	0.460504
GAAATGACAGGTTTCA-1_3	AML blast	0	1.38629	0	0	0.693147	0	0	-0.0309131
GAAATGAGTTCTGTTT-1_3	AML blast	0	0.693147	0	0	2.3979	0	0	0.100874
GAAATGATCAACCAAC-1_3	AML blast	1.09861	0	0	0	1.79176	0	0	0.11246
GAAATGATCGGTTAAC-1_3	AML blast	0.693147	1.09861	0	0.693147	1.79176	0.693147	0	0.352661
GAACATCGTTGTCTTT-1_3	AML blast	0	1.38629	0	0.693147	1.38629	0	0	0.145701
GAACATCTCGGCTTGG-1_3	AML blast	0	0.693147	0	0	1.60944	0	0	0.0874574
GAACATCTCTGCCCTA-1_3	AML blast	0.693147	0	0	0.693147	2.30259	1.38629	0	0.376774
GAACCTACAGCGATCC-1_3	AML blast	0	0	0	0	0	0	0	-0.217477
GAACCTATCCCTCTTT-1_3	AML blast	0	0	0	0.693147	1.60944	0.693147	0	0.0786232
GAAGCAGGTGTTCGAT-1_3	AML blast	1.38629	0	0	0	1.38629	0	0	0.148043
GAATAAGAGTCCCACG-1_3	AML blast	0	0	0	0	1.60944	0	0	0.00543983
GAATGAACATCACAAC-1_3	AML blast	0.693147	0.693147	0	1.09861	1.79176	0	0	0.332582
GAATGAAGTCGAGATG-1_3	AML blast	0	0.693147	0	1.09861	2.19722	1.79176	0	0.48204
GAATGAATCACCCGAG-1_3	AML blast	0	1.60944	0	1.09861	1.38629	0	0	0.166058
GACACGCCAGGGATTG-1_3	AML blast	0	0	0	0	2.07944	0.693147	0	0.0483699
GACACGCGTATATGAG-1_3	AML blast	0	0.693147	0	0.693147	0.693147	1.09861	0	0.232357
GACACGCGTCGCTTTC-1_3	AML blast	0.693147	0.693147	0	0.693147	2.48491	1.38629	0	0.604323
GACACGCTCAGGCGAA-1_3	AML blast	1.38629	0.693147	0	0	1.38629	1.09861	0	0.293237
GACAGAGAGGTCATCT-1_3	AML blast	0	0	0	0	0.693147	0.693147	0	-0.0610613
GACCAATTCAAGATCC-1_3	AML blast	1.60944	0.693147	0	0	1.79176	1.09861	0	0.346698
GACCAATTCCGGGTGT-1_3	AML blast	0.693147	0	0	0	2.3979	0.693147	0	0.199873
GACCTGGAGGGTGTTG-1_3	AML blast	0	1.38629	0	0	1.38629	0.693147	0	0.124731
GACCTGGCACAGGCCT-1_3	AML blast	0	0.693147	0	0.693147	2.48491	1.09861	0	0.330332
GACCTGGCATGGTCAT-1_3	AML blast	0	0	0	0	2.19722	0	0	0.108183
GACCTGGTCGGGAGTA-1_3	AML blast	0	0	0	0.693147	1.60944	1.09861	0	0.114115
GACGCGTTCGGTTAAC-1_3	AML blast	0	0	0	0	1.79176	0.693147	0	0.0972363
GACGGCTAGTTTCCTT-1_3	AML blast	0	0	0	1.09861	1.79176	1.09861	0	0.229665
GACGGCTGTCGCATCG-1_3	AML blast	0	0	0	0	1.38629	0.693147	0	-0.0443397
GACGGCTGTGTCTGAT-1_3	AML blast	0	1.09861	0	0	2.19722	0.693147	0	0.229454
GACGGCTTCCTTGACC-1_3	AML blast	0.693147	0.693147	0	0.693147	1.79176	1.60944	0	0.427185
GACGTGCAGCACAGGT-1_3	AML blast	0	1.38629	0	0	2.30259	1.38629	0	0.363307
GACGTGCAGGATATAC-1_3	AML blast	0.693147	0.693147	0	0	2.19722	1.60944	0	0.374084
GACGTGCCACAAGACG-1_3	AML blast	0.693147	0	0	1.09861	2.70805	1.38629	0	0.53116
GACGTGCGTACCTACA-1_3	AML blast	1.38629	1.38629	0	0	1.94591	0.693147	0	0.415021
GACGTTACACATCCAA-1_3	AML blast	0.693147	0	0	0	1.60944	0	0	0.0460408
GACGTTAGTACCGAGA-1_3	AML blast	0.693147	1.09861	0	0	2.07944	0.693147	0	0.280993
GACGTTAGTACGCTGC-1_3	AML blast	0.693147	0	0	0	1.09861	0	0	0.00281983
GACTAACAGATCCGAG-1_3	AML blast	1.60944	1.09861	0	0	2.07944	1.60944	0	0.583283
GACTAACCATAGTAAG-1_3	AML blast	0	1.38629	0	0.693147	1.79176	1.09861	0	0.38253
GACTAACTCCCAAGTA-1_3	AML blast	1.09861	1.38629	0	0.693147	2.19722	1.09861	0	0.561865
GACTAACTCTTGCATT-1_3	AML blast	0	0	0	0	2.07944	0.693147	0	0.0679463
GACTACACAAGTTAAG-1_3	AML blast	0	0.693147	0	1.38629	1.38629	0	0	0.117289
GACTGCGAGAAGCCCA-1_3	AML blast	0.693147	0	0	0	1.60944	1.38629	0	0.15608
GAGCAGACAAATACAG-1_3	AML blast	0	1.09861	0	0	1.79176	0.693147	0	0.156125
GAGCAGATCTGAGGGA-1_3	AML blast	0	0.693147	0	1.09861	2.3979	0.693147	0	0.347127
GAGGTGAAGACCTTTG-1_3	AML blast	0	0.693147	0	0.693147	1.94591	1.79176	0	0.319135
GAGGTGATCGAACTGT-1_3	AML blast	0.693147	0	0	0.693147	1.94591	0.693147	1.09861	0.369002
GAGTCCGCAAGCCTAT-1_3	AML blast	0	0.693147	0	0	1.94591	1.09861	0	0.18599
GAGTCCGGTACTCAAC-1_3	AML blast	0.693147	1.38629	0	0.693147	0	0	0	0.0793128
GAGTCCGTCCTTCAAT-1_3	AML blast	0.693147	0.693147	0	0.693147	1.79176	1.09861	0	0.34772
GATCAGTCAGTAAGCG-1_3	AML blast	0	1.09861	0	0	1.09861	0.693147	0	0.0332679
GATCAGTCATAGACTC-1_3	AML blast	0	0.693147	0	0	1.94591	0	0	0.00446897
GATCAGTTCTCAAGTG-1_3	AML blast	0.693147	1.09861	0	0.693147	2.19722	0.693147	0	0.375402
GATCGATGTAGCGTCC-1_3	AML blast	0	0	0	0.693147	1.94591	0	0	0.120869
GATCGATGTGGCGAAT-1_3	AML blast	0.693147	0	0	0	2.3979	1.60944	0	0.328319
GATCGCGAGAGATGAG-1_3	AML blast	0	1.09861	0	0.693147	1.79176	1.09861	0	0.287142
GATCGCGAGATCCCGC-1_3	AML blast	0	0	0	0	2.48491	0	0	0.0945226
GATCGCGGTAAAGGAG-1_3	AML blast	0.693147	0.693147	0	1.38629	1.09861	0	0	0.19251
GATCGCGGTCAGAAGC-1_3	AML blast	0.693147	0	0	0	2.07944	0.693147	0	0.129214
GATCGCGGTCTCTTTA-1_3	AML blast	0	0	0	0	2.3979	0.693147	0	0.120924
GATCGCGTCATCGGAT-1_3	AML blast	0	0	0	0	2.07944	0	0	0.0383764
GATCGTAAGGTAAACT-1_3	AML blast	0	0	0	0	1.94591	1.09861	0	0.0665397
GATCGTAGTCCTCCAT-1_3	AML blast	0.693147	0.693147	0	1.09861	2.30259	1.09861	0	0.4822
GATCGTAGTTGAGGTG-1_3	AML blast	0.693147	0.693147	0	0.693147	2.19722	0.693147	0	0.363349
GATCGTATCAACACGT-1_3	AML blast	0.693147	1.38629	0	0.693147	2.07944	1.79176	0	0.558799
GATCGTATCTGCGACG-1_3	AML blast	0.693147	0.693147	0	1.09861	2.07944	1.09861	0	0.429932
GATCTAGAGGTGTTAA-1_3	AML blast	0.693147	1.38629	0	0	0.693147	0	0	0.0364804
GATCTAGGTAACGCGA-1_3	AML blast	0.693147	1.09861	0	0	2.07944	1.60944	0	0.430381
GATGAAACACGTCTCT-1_3	AML blast	0	1.09861	0	0	1.38629	0.693147	0	0.113832
GATGAAACATCGGTTA-1_3	AML blast	0	1.09861	0	0.693147	1.09861	0.693147	0	0.181676
GATGAAATCAACGGGA-1_3	AML blast	1.38629	0	0	0	1.38629	0	0	0.148173
GATGAGGAGCTAGTGG-1_3	AML blast	0	1.38629	0	0.693147	0.693147	0	0	0.13365
GATGAGGAGGGCTCTC-1_3	AML blast	0	0	0	0	1.94591	0.693147	0	0.0121056
GATGAGGGTTCGGGCT-1_3	AML blast	0	1.09861	0	0	2.30259	0.693147	0	0.288229
GATGCTAAGAAGGTGA-1_3	AML blast	0	0.693147	0	0	1.38629	0	0	-0.0136021
GATGCTACAATAGAGT-1_3	AML blast	0	1.09861	0	0	2.63906	0.693147	0	0.290743
GATGCTACATACTACG-1_3	AML blast	0.693147	1.09861	0	0.693147	1.79176	0.693147	0	0.343766
GATTCAGGTAGGGTAC-1_3	AML blast	0	0.693147	0	0.693147	1.79176	1.94591	0	0.365794
GATTCAGGTTCTCATT-1_3	AML blast	0	1.09861	0	1.09861	0.693147	0.693147	0	0.129119
GATTCAGTCATCTGTT-1_3	AML blast	0	0.693147	0	0	2.30259	0.693147	0	0.148692
GATTCAGTCGGAATCT-1_3	AML blast	1.09861	1.09861	0	0	2.56495	0	0	0.435038
GCAAACTAGTTAGGTA-1_3	AML blast	0	0.693147	0	0	2.19722	0	0	0.0839223
GCAAACTGTAAGCACG-1_3	AML blast	0	0	0	0.693147	1.94591	0	0	0.128221
GCAAACTGTCTCGTTC-1_3	AML blast	0	0	0	0	2.07944	1.09861	0	0.132983
GCAAACTTCAACTCTT-1_3	AML blast	1.09861	0	0	0.693147	1.79176	0.693147	0	0.280656
GCAATCAAGAATGTTG-1_3	AML blast	0	0.693147	0	0	2.56495	1.79176	0	0.411255
GCAATCACAAACTGCT-1_3	AML blast	0	0.693147	0	0	1.60944	0.693147	0	0.0943834
GCAATCACAGTACACT-1_3	AML blast	0	0.693147	0	0	1.60944	1.94591	0	0.227429
GCAATCAGTCGGATCC-1_3	AML blast	0.693147	0	0	0.693147	2.19722	0	0	0.269898
GCACATAAGCTAGTTC-1_3	AML blast	0.693147	0.693147	0	0.693147	2.3979	0.693147	0	0.360528
GCACATAAGGTGTGGT-1_3	AML blast	0	0.693147	0	0	0	0	0	-0.133716
GCACATACACAGGCCT-1_3	AML blast	0	0.693147	0	0	1.94591	1.60944	0	0.253623
GCACTCTCATCACCCT-1_3	AML blast	0	0	0	0	1.09861	0	0	-0.101119
GCACTCTGTCCTGCTT-1_3	AML blast	0	0.693147	0	0	2.19722	0	0	0.193211
GCACTCTTCAGAGACG-1_3	AML blast	0	0.693147	0	0.693147	1.79176	0	0	0.0819857
GCAGCCACATGAGCGA-1_3	AML blast	0.693147	0.693147	0	0.693147	1.94591	0.693147	0	0.312247
GCAGCCAGTGCAGGTA-1_3	AML blast	0	0.693147	0	0	2.30259	0.693147	0	0.198358
GCAGCCATCAGGCAAG-1_3	AML blast	0	0	0	0.693147	2.3979	1.09861	0	0.253921
GCAGCCATCCGAATGT-1_3	AML blast	0.693147	0	0	1.38629	0.693147	0.693147	0	0.082414
GCAGTTAGTTTGTGTG-1_3	AML blast	0	1.09861	0	0.693147	1.79176	1.38629	0	0.338742
GCAGTTATCAACGCTA-1_3	AML blast	0	0.693147	0	0.693147	2.07944	0	0	0.140152
GCAGTTATCTATGTGG-1_3	AML blast	0.693147	0	0	1.09861	1.38629	0	0	0.0726246
GCATACACACAAGTAA-1_3	AML blast	0.693147	0	0	0.693147	1.09861	0.693147	0	0.0977167
GCATGATAGTTTCCTT-1_3	AML blast	0.693147	1.38629	0	0.693147	1.79176	0	0	0.357725
GCATGATGTCATATCG-1_3	AML blast	0	0	0	0	2.07944	0	0	0.0457043
GCATGATTCGTGGTCG-1_3	AML blast	0	0.693147	0	0.693147	2.19722	1.60944	0	0.344806
GCATGCGAGAACTCGG-1_3	AML blast	0	0.693147	0	0.693147	2.07944	0	0	0.122135
GCATGCGCACTTCTGC-1_3	AML blast	0.693147	1.09861	0	0.693147	1.94591	0.693147	0	0.360168
GCATGCGCAGATGGGT-1_3	AML blast	1.09861	0	0	0	2.19722	0	0	0.106995
GCATGCGGTACAGTTC-1_3	AML blast	0	0	0	0	0.693147	0	0	-0.177623
GCATGCGGTTGTCTTT-1_3	AML blast	0	0	0	0.693147	0.693147	1.38629	0	0.0881418
GCATGCGTCGTCGTTC-1_3	AML blast	1.09861	1.09861	0	0	2.07944	0	0	0.417348
GCATGTACATACGCCG-1_3	AML blast	0	0.693147	0	0.693147	2.07944	1.09861	0	0.290748
GCATGTAGTCCGAATT-1_3	AML blast	0.693147	0.693147	0	0	1.38629	1.38629	0	0.232397
GCATGTAGTCGCGGTT-1_3	AML blast	0.693147	1.38629	0	0	0.693147	0	0	0.0806986
GCATGTAGTCTTCTCG-1_3	AML blast	0	0.693147	0	0	1.60944	1.38629	0	0.283469
GCATGTATCAGCGACC-1_3	AML blast	1.09861	0.693147	0	0	1.60944	0.693147	0	0.194919
GCCAAATAGACAGAGA-1_3	AML blast	1.09861	0	0	0.693147	1.94591	1.09861	0	0.331946
GCCAAATGTCTGATCA-1_3	AML blast	0	0	0	0.693147	2.07944	1.09861	0	0.227555
GCCAAATGTTCAGACT-1_3	AML blast	1.09861	0.693147	0	1.09861	2.07944	1.09861	0	0.454315
GCCTCTAAGAAACCGC-1_3	AML blast	0	1.09861	0	1.38629	2.19722	0.693147	0	0.451691
GCCTCTATCCGTAGTA-1_3	AML blast	0	0	0	0	1.60944	0.693147	0	-0.0343481
GCGACCAGTCACAAGG-1_3	AML blast	0	0.693147	0	0	1.79176	1.09861	0	0.141671
GCGAGAAAGACGCAAC-1_3	AML blast	0.693147	0.693147	0	0	1.09861	0.693147	0	0.0717135
GCGAGAAAGGCGCTCT-1_3	AML blast	1.09861	0	0	0	1.94591	1.09861	0	0.263009
GCGCAACCACCAACCG-1_3	AML blast	0.693147	1.09861	0	0	0.693147	0	0	-0.0334761
GCGCAACTCGATGAGG-1_3	AML blast	0.693147	0.693147	0	0	2.77259	1.09861	0	0.385424
GCGCAGTAGATCTGCT-1_3	AML blast	0	1.09861	0	0	1.38629	0	0	0.00404359
GCGCAGTAGCAACGGT-1_3	AML blast	0	0	0	0.693147	1.79176	0.693147	0	0.0706251
GCGCAGTAGGGAACGG-1_3	AML blast	0	0	0	0	1.09861	1.09861	0	-0.00951591
GCGCAGTGTTGCCTCT-1_3	AML blast	1.38629	1.09861	0	0	1.38629	1.09861	0	0.274188
GCGCCAAAGCTGAACG-1_3	AML blast	0	0	0	0.693147	1.60944	1.09861	0	0.122005
GCGCCAAAGGTGATTA-1_3	AML blast	0	0	0	0.693147	1.79176	0.693147	0	0.071693
GCGCCAAAGTCGAGTG-1_3	AML blast	0	0.693147	0	0	1.79176	1.60944	0	0.20323
GCGCCAACAAGCGAGT-1_3	AML blast	1.38629	0	0	0	1.79176	1.09861	0	0.272808
GCGCCAAGTCATATGC-1_3	AML blast	1.60944	0	0	0.693147	1.79176	1.38629	0	0.413206
GCGCGATGTCACCCAG-1_3	AML blast	0.693147	0	0	0.693147	0.693147	0	0	0.0292483
GCGCGATTCCTTAATC-1_3	AML blast	0	0.693147	0	0.693147	1.79176	1.60944	0	0.349701
GCGCGATTCTGGCGAC-1_3	AML blast	0.693147	0.693147	0	0	1.09861	1.09861	0	0.138255
GCGCGATTCTGTGCAA-1_3	AML blast	0	0	0	1.09861	1.79176	0.693147	0	0.143343
GCGGGTTGTACAGTTC-1_3	AML blast	0	0.693147	0	0.693147	0	0	0	-0.059482
GCTCCTACAGACGCAA-1_3	AML blast	0	0	0	0	1.38629	0.693147	0	-0.109364
GCTCTGTAGATGAGAG-1_3	AML blast	1.09861	1.09861	0	0	0.693147	0.693147	0	0.10059
GCTCTGTAGCCAGTAG-1_3	AML blast	0	0.693147	0	0	1.09861	0.693147	0	-0.00101366
GCTCTGTGTCCAGTTA-1_3	AML blast	0	0.693147	0	0	1.60944	1.09861	0	0.123054
GCTGCAGAGATCCGAG-1_3	AML blast	0.693147	0	0	0	1.38629	0.693147	0	0.135008
GCTGCAGCATACGCCG-1_3	AML blast	0.693147	1.09861	0	1.38629	2.30259	0.693147	0	0.470152
GCTGCAGTCAAGGCTT-1_3	AML blast	0.693147	0	0	0	1.94591	1.09861	0	0.16825
GCTGCAGTCCGTTGTC-1_3	AML blast	0	0.693147	0	1.09861	1.60944	1.09861	0	0.339362
GCTGCGAGTAAACACA-1_3	AML blast	0	0.693147	0	0	1.94591	0	0	0.100475
GCTGCTTCAAGAGGCT-1_3	AML blast	0	0	0	0	1.94591	0	0	0.0346752
GCTGCTTCACCTTGTC-1_3	AML blast	0.693147	0	0	1.09861	1.60944	1.38629	0	0.324783
GCTGCTTCACGAAATA-1_3	AML blast	0	1.09861	0	0	1.38629	0.693147	0	0.072281
GCTGCTTTCTGCTGCT-1_3	AML blast	0.693147	1.09861	0	1.60944	0.693147	0	0	0.180722
GCTGGGTAGCGACGTA-1_3	AML blast	0	0.693147	0	1.38629	1.79176	0.693147	0	0.261817
GCTGGGTCAAAGGAAG-1_3	AML blast	0	0	0	0.693147	1.79176	0.693147	0	0.194213
GCTGGGTGTGATAAGT-1_3	AML blast	0	1.09861	0	0	2.07944	0	0	0.0899862
GCTGGGTTCAATCACG-1_3	AML blast	0	1.60944	0	1.38629	0	0	0	0.222193
GCTGGGTTCCGGGTGT-1_3	AML blast	0.693147	0.693147	0	1.09861	2.70805	1.09861	0	0.509335
GCTTCCAAGACTCGGA-1_3	AML blast	1.09861	1.09861	0	0.693147	1.38629	0.693147	0	0.359654
GCTTCCAAGGGCTTCC-1_3	AML blast	0	0.693147	0	0.693147	1.38629	1.60944	0	0.241409
GCTTCCAGTCGTCTTC-1_3	AML blast	0	0	0	0	1.60944	0.693147	0	-0.0395812
GCTTGAAAGAGACGAA-1_3	AML blast	0.693147	0	0	0	1.38629	0	0	-0.0785593
GCTTGAAAGTGAACAT-1_3	AML blast	0	1.38629	0	0	2.56495	0	0	0.271557
GCTTGAACACATTAGC-1_3	AML blast	0	0	0	0	1.38629	0	0	-0.0423959
GCTTGAACAGTATGCT-1_3	AML blast	1.09861	0	0	0.693147	1.79176	1.09861	0	0.299473
GCTTGAACATAGTAAG-1_3	AML blast	0.693147	0.693147	0	0	2.07944	0	0	0.266333
GCTTGAAGTCTAGGTT-1_3	AML blast	0	1.38629	0	0	1.09861	1.09861	0	0.237846
GGAAAGCAGAGGACGG-1_3	AML blast	0.693147	0	0	0.693147	1.38629	1.09861	0	0.222812
GGAAAGCAGGCCGAAT-1_3	AML blast	0.693147	0.693147	0	1.09861	1.94591	0.693147	0	0.398157
GGAAAGCCAAGGACTG-1_3	AML blast	1.09861	0.693147	0	0	1.79176	1.09861	0	0.307624
GGAAAGCCACCAGATT-1_3	AML blast	0	1.09861	0	0	2.77259	0	0	0.295407
GGAAAGCGTCCGACGT-1_3	AML blast	0.693147	0	0	0	2.30259	0	0	0.147944
GGAACTTGTCTCCCTA-1_3	AML blast	0	0.693147	0	0	2.19722	1.09861	0	0.24566
GGAACTTTCATTGCCC-1_3	AML blast	0	0	0	0	2.19722	0.693147	0	0.086352
GGAACTTTCTAAGCCA-1_3	AML blast	0	0.693147	0	0.693147	2.19722	0	0	0.203164
GGAATAACAGCTCCGA-1_3	AML blast	0	0.693147	0	0	2.30259	0.693147	0	0.288145
GGACAAGCACTGTGTA-1_3	AML blast	0.693147	0	0	0	1.94591	0	0	0.114296
GGACAGAAGGGATGGG-1_3	AML blast	0	0.693147	0	0.693147	2.07944	0	0	0.125958
GGACAGATCTACTTAC-1_3	AML blast	0	0	0	0	1.94591	1.09861	0	0.0863014
GGACATTCAGCTATTG-1_3	AML blast	0	0.693147	0	0	0.693147	0	0	-0.062521
GGACATTGTCTCAACA-1_3	AML blast	0	0	0	0.693147	2.30259	0	0	0.180119
GGACGTCGTGTAAGTA-1_3	AML blast	0	1.09861	0	0	1.09861	1.60944	0	0.294833
GGACGTCTCTGCTGCT-1_3	AML blast	0	0	0	0	2.30259	0	0	0.0232728
GGAGCAAGTATGAAAC-1_3	AML blast	0	0	0	0	1.94591	1.09861	0	0.188699
GGAGCAAGTCGTGGCT-1_3	AML blast	0	0	0	0.693147	2.19722	1.38629	0	0.307296
GGAGCAATCAAACAAG-1_3	AML blast	0	1.09861	0	0	1.09861	0.693147	0	0.046768
GGAGCAATCTCCGGTT-1_3	AML blast	0	0	0	0	2.48491	1.38629	0	0.192363
GGATGTTCAGACGCTC-1_3	AML blast	0	0	0	0	1.79176	0.693147	0	0.0863171
GGATGTTGTCACAAGG-1_3	AML blast	0	0	0	0	1.94591	0	0	0.0484517
GGATGTTTCAATCTCT-1_3	AML blast	0	0	0	0	2.07944	1.60944	0	0.108439
GGATTACCACGAAGCA-1_3	AML blast	0.693147	1.09861	0	0.693147	2.19722	1.38629	0	0.504623
GGCAATTGTCATGCCG-1_3	AML blast	1.09861	0	0	0	1.79176	0	0	0.185445
GGCAATTTCGCGATCG-1_3	AML blast	0.693147	0.693147	0	0	1.60944	0.693147	0	0.254198
GGCCGATAGCTGTTCA-1_3	AML blast	1.09861	1.09861	0	0	2.48491	0.693147	0	0.402272
GGCCGATCAATAAGCA-1_3	AML blast	0	1.09861	0	0.693147	1.94591	1.94591	0	0.455719
GGCCGATCAGTAGAGC-1_3	AML blast	0	1.09861	0	1.09861	2.30259	0	0	0.252965
GGCCGATTCATTGCGA-1_3	AML blast	0	0.693147	0	0.693147	1.38629	1.09861	0	0.194983
GGCGACTCACTTGGAT-1_3	AML blast	0	0.693147	0	0.693147	2.07944	1.09861	0	0.327209
GGCGACTCATGAACCT-1_3	AML blast	0	0	0	0	2.3979	0.693147	0	0.0908464
GGCGTGTAGTTGTCGT-1_3	AML blast	0	0	0	0	0	0	0	-0.268943
GGCGTGTGTACAAGTA-1_3	AML blast	0.693147	0.693147	0	0	1.60944	0.693147	0	0.214813
GGCGTGTGTACTTAGC-1_3	AML blast	0	0	0	0	2.07944	1.09861	0	0.134133
GGCGTGTTCCTTTCTC-1_3	AML blast	0.693147	0.693147	0	0	2.19722	0	0	0.168641
GGCGTGTTCGATGAGG-1_3	AML blast	0.693147	1.60944	0	0	2.07944	1.09861	0	0.435839
GGCTCGAAGCTGGAAC-1_3	AML blast	0.693147	0.693147	0	0.693147	1.38629	0.693147	0	0.202113
GGCTCGACAATCGAAA-1_3	AML blast	0	0.693147	0	0.693147	1.79176	1.09861	0	0.19493
GGCTCGACAGGACCCT-1_3	AML blast	0	0.693147	0	0.693147	2.30259	1.38629	0	0.33138
GGCTGGTAGGGTGTGT-1_3	AML blast	0.693147	0	0	0.693147	2.30259	1.38629	0	0.344293
GGCTGGTCATGACGGA-1_3	AML blast	0.693147	0	0	0	0.693147	0	0	-0.171044
GGCTGGTGTAATTGGA-1_3	AML blast	0	0	0	0	2.07944	0	0	0.0932431
GGCTGGTTCACGCATA-1_3	AML blast	0	0	0	0.693147	2.07944	0.693147	0	0.108188
GGGAATGAGCAGATCG-1_3	AML blast	0	0	0	0	2.30259	0.693147	0	0.0634872
GGGAATGAGCTATGCT-1_3	AML blast	1.09861	0.693147	0	0.693147	1.79176	1.38629	0	0.438328
GGGAATGCATGACATC-1_3	AML blast	0.693147	1.09861	0	0	1.60944	0.693147	0	0.207521
GGGAATGTCATGCAAC-1_3	AML blast	1.60944	1.09861	0	0.693147	1.94591	0.693147	0	0.468819
GGGACCTCACAACGCC-1_3	AML blast	0	0.693147	0	0	2.48491	0.693147	0	0.158242
GGGAGATTCATTTGGG-1_3	AML blast	0.693147	0	0	0.693147	1.79176	0.693147	0	0.208969
GGGATGAAGGCGATAC-1_3	AML blast	0	0	0	0	0.693147	1.09861	0	-0.14367
GGGATGAAGTTCGCGC-1_3	AML blast	0	1.38629	0	0.693147	1.94591	0.693147	0	0.321041
GGGATGACAATGACCT-1_3	AML blast	0	1.38629	0	0	1.79176	0.693147	0	0.184935
GGGCACTAGGCCGAAT-1_3	AML blast	1.09861	0.693147	0	0	1.79176	0.693147	0	0.233578
GGGCACTAGGTGCACA-1_3	AML blast	0	1.38629	0	0	2.30259	0	0	0.205765
GGGCATCTCGTCACGG-1_3	AML blast	1.94591	0	0	1.09861	1.60944	1.60944	0	0.514892
GGGTCTGAGAAACCGC-1_3	AML blast	0.693147	0	0	0	1.38629	0	0	-0.102635
GGGTCTGTCCACGCAG-1_3	AML blast	0	0.693147	0	0	1.94591	0	0	0.168114
GGGTTGCCAAGAGGCT-1_3	AML blast	0	0.693147	0	0.693147	2.94444	0	0	0.388009
GGTATTGGTTCGTCTC-1_3	AML blast	1.38629	0	0	0	1.79176	0.693147	0	0.128676
GGTGAAGTCCCTCAGT-1_3	AML blast	0	0.693147	0	1.09861	1.60944	1.38629	0	0.293827
GGTGAAGTCCGTAGGC-1_3	AML blast	0.693147	0	0	0	1.94591	1.38629	0	0.211703
GGTGCGTCAGACAAAT-1_3	AML blast	0	0	0	0.693147	1.79176	0.693147	0	0.0502759
GGTGCGTCAGGGTTAG-1_3	AML blast	0	0	0	0.693147	1.38629	1.09861	0	0.0901128
GGTGCGTCATTAGGCT-1_3	AML blast	0	0.693147	0	0.693147	1.09861	0	0	0.0948278
GGTGCGTTCCGCATCT-1_3	AML blast	0	0.693147	0	0	1.09861	0	0	-0.0998519
GGTGTTAGTCACCTAA-1_3	AML blast	1.09861	0	0	0	1.94591	1.09861	0	0.236976
GTAACGTCAGGCAGTA-1_3	AML blast	0	0	0	1.09861	2.19722	1.09861	0	0.237343
GTAACTGAGCGTAGTG-1_3	AML blast	0	1.09861	0	0	1.79176	1.09861	0	0.267655
GTAACTGAGCTCAACT-1_3	AML blast	0	0	0	0	1.79176	1.09861	0	0.034666
GTAACTGAGGTAAACT-1_3	AML blast	0	0.693147	0	0.693147	2.30259	0.693147	0	0.25303
GTAACTGGTATTCGTG-1_3	AML blast	0	0.693147	0	0	2.07944	1.09861	0	0.170851
GTAACTGGTGCTCTTC-1_3	AML blast	0.693147	0.693147	0	0.693147	2.30259	0.693147	0	0.378134
GTAACTGTCGTTGCCT-1_3	AML blast	0.693147	0	0	0	1.94591	1.09861	0	0.197626
GTACGTAAGCGTCAAG-1_3	AML blast	1.38629	0	0	0	1.79176	0.693147	0	0.296032
GTACGTACAGTCCTTC-1_3	AML blast	0	1.09861	0	0	1.94591	0.693147	0	0.15398
GTACGTAGTAACGACG-1_3	AML blast	0.693147	0	0	0.693147	2.19722	0.693147	0	0.261664
GTACGTAGTTACAGAA-1_3	AML blast	0.693147	0.693147	0	0	1.60944	0.693147	0	0.191622
GTACGTAGTTTGTGTG-1_3	AML blast	0.693147	0	0	0	1.38629	1.38629	0	0.22225
GTACTCCGTCTTCAAG-1_3	AML blast	0	0	0	1.09861	2.30259	0	0	0.292483
GTACTTTAGGCTCAGA-1_3	AML blast	1.09861	1.38629	0	1.09861	1.60944	1.09861	0	0.503545
GTACTTTCAGTCTTCC-1_3	AML blast	0.693147	0.693147	0	0	1.79176	1.09861	0	0.234129
GTACTTTTCTAGCACA-1_3	AML blast	0	0.693147	0	0	1.38629	1.09861	0	0.0795888
GTAGGCCCATTATCTC-1_3	AML blast	0.693147	0.693147	0	0.693147	2.19722	1.38629	0	0.422667
GTAGGCCTCAAGGTAA-1_3	AML blast	0	0.693147	0	0	2.19722	1.09861	0	0.195875
GTAGGCCTCCGTCAAA-1_3	AML blast	0.693147	1.09861	0	0	1.60944	0.693147	0	0.246867
GTAGGCCTCGGACAAG-1_3	AML blast	1.09861	0	0	0	1.94591	0.693147	0	0.176308
GTAGGCCTCTGGTATG-1_3	AML blast	0	0.693147	0	0.693147	1.79176	1.09861	0	0.214757
GTAGGCCTCTTGCATT-1_3	AML blast	0	0.693147	0	0.693147	2.19722	0.693147	0	0.240203
GTAGTCAAGTGGCACA-1_3	AML blast	0.693147	0	0	1.09861	2.07944	0.693147	0	0.294128
GTAGTCACAGATCTGT-1_3	AML blast	0	0	0	0.693147	1.94591	1.38629	0	0.215365
GTAGTCACATTCGACA-1_3	AML blast	1.09861	0	0	0	2.3979	0	0	0.127526
GTAGTCATCGAACGGA-1_3	AML blast	0	0	0	0	1.60944	0.693147	0	-0.0263727
GTAGTCATCGCCATAA-1_3	AML blast	0	0	0	0	2.19722	0.693147	0	0.0780583
GTAGTCATCTGTCTCG-1_3	AML blast	0	0.693147	0	0.693147	1.94591	1.09861	0	0.254362
GTATCTTCAAGAGGCT-1_3	AML blast	0	1.09861	0	0.693147	2.30259	1.09861	0	0.419755
GTATCTTTCAACGCTA-1_3	AML blast	0.693147	0.693147	0	0.693147	1.60944	0.693147	0	0.260889
GTATTCTCAGCCAGAA-1_3	AML blast	0	0	0	0.693147	1.38629	0	0	-0.0708941
GTCAAGTAGCGTGAAC-1_3	AML blast	0	1.38629	0	0.693147	1.38629	1.38629	0	0.318135
GTCAAGTAGTAAGTAC-1_3	AML blast	0	0.693147	0	0	1.38629	1.09861	0	0.0862284
GTCAAGTTCGGTTCGG-1_3	AML blast	0.693147	0.693147	0	0	2.30259	0	0	0.276568
GTCACAAAGAGTGACC-1_3	AML blast	0.693147	0	0	0	1.94591	0.693147	0	0.112604
GTCACAACAGTTAACC-1_3	AML blast	0.693147	0.693147	0	0	2.56495	0.693147	0	0.286273
GTCACAACAGTTCATG-1_3	AML blast	0.693147	0	0	0	2.07944	1.79176	0	0.311517
GTCACGGAGATGCGAC-1_3	AML blast	0.693147	0.693147	0	0.693147	1.38629	0.693147	0	0.196472
GTCACGGAGCTCTCGG-1_3	AML blast	1.38629	0	0	0	2.19722	1.38629	0	0.348651
GTCACGGGTCTGCGGT-1_3	AML blast	0	0.693147	0	1.38629	2.19722	1.09861	0	0.531313
GTCACGGGTGGTCTCG-1_3	AML blast	0	0	0	0	1.38629	0.693147	0	-0.000283933
GTCACGGGTTGTCTTT-1_3	AML blast	1.09861	1.09861	0	1.09861	1.79176	0	0	0.380998
GTCATTTCAATGGATA-1_3	AML blast	0	1.09861	0	0	2.30259	0.693147	0	0.196881
GTCATTTCAGGCTCAC-1_3	AML blast	0.693147	0	0	0	2.19722	1.38629	0	0.258625
GTCATTTTCTTCTGGC-1_3	AML blast	0	0.693147	0	0	2.19722	1.09861	0	0.180458
GTCCTCAAGATGCCTT-1_3	AML blast	0	0	0	0.693147	1.79176	0	0	-0.0358728
GTCCTCACAGCCTATA-1_3	AML blast	0.693147	0.693147	0	0.693147	1.94591	1.38629	0	0.429163
GTCCTCACATGCGCAC-1_3	AML blast	1.09861	0	0	0	1.94591	1.38629	0	0.266714
GTCCTCAGTAGGACAC-1_3	AML blast	0	0.693147	0	0	1.09861	1.09861	0	0.0421119
GTCTCGTAGAATGTGT-1_3	AML blast	0.693147	0	0	0	1.79176	0.693147	0	0.0958277
GTCTCGTCAGTAAGAT-1_3	AML blast	0	0.693147	0	0.693147	2.30259	0.693147	0	0.278786
GTCTCGTGTTGAGGTG-1_3	AML blast	1.09861	0	0	0.693147	1.09861	0.693147	0	0.146908
GTCTTCGCACAACTGT-1_3	AML blast	0.693147	0.693147	0	0	2.48491	1.38629	0	0.436293
GTCTTCGTCCCATTAT-1_3	AML blast	0	0.693147	0	0	2.3979	1.09861	0	0.237015
GTGAAGGAGTTGTCGT-1_3	AML blast	0.693147	0	0	0	1.09861	1.09861	0	0.127885
GTGAAGGCACCGCTAG-1_3	AML blast	0	1.38629	0	0	2.3979	1.38629	0	0.459378
GTGAAGGTCGACCAGC-1_3	AML blast	1.38629	1.38629	0	0	1.79176	1.38629	0	0.465764
GTGCAGCAGAGTAATC-1_3	AML blast	0	0	0	0.693147	2.63906	0.693147	0	0.182599
GTGCAGCAGCAGCCTC-1_3	AML blast	0	1.09861	0	0	1.09861	0	0	0.0543909
GTGCAGCTCGTCCGTT-1_3	AML blast	1.38629	0	0	1.09861	2.19722	0	0	0.299539
GTGCATAAGGACGAAA-1_3	AML blast	0	1.09861	0	0.693147	2.48491	0.693147	0	0.333512
GTGCATAAGTTGAGTA-1_3	AML blast	0.693147	1.09861	0	0.693147	1.60944	1.60944	0	0.466636
GTGCATACATGAGCGA-1_3	AML blast	0	0.693147	0	0	2.07944	0	0	0.0780141
GTGCATATCTCTGAGA-1_3	AML blast	0.693147	1.09861	0	0.693147	1.94591	0	0	0.294838
GTGCGGTAGTGTCTCA-1_3	AML blast	0	1.09861	0	1.09861	2.07944	1.60944	0	0.513368
GTGCGGTCACGGCGTT-1_3	AML blast	0	0	0	0.693147	2.07944	1.60944	0	0.230429
GTGCGGTCAGCATGAG-1_3	AML blast	0.693147	1.09861	0	0	1.38629	0.693147	0	0.285182
GTGCGGTCATAGACTC-1_3	AML blast	0	0	0	0	1.38629	0	0	-0.0567416
GTGCTTCCACTCGACG-1_3	AML blast	0	0.693147	0	0	1.94591	0.693147	0	0.242043
GTGCTTCCAGCTTCGG-1_3	AML blast	0.693147	0.693147	0	0	1.09861	0	0	-0.0105176
GTGCTTCCAGTTCCCT-1_3	AML blast	0	0	0.693147	0.693147	2.19722	1.09861	0	0.274874
GTGGGTCAGAATTGTG-1_3	AML blast	0	0.693147	0	0	1.79176	1.09861	0	0.164539
GTGGGTCAGAGATGAG-1_3	AML blast	0	1.09861	0	0	2.3979	0.693147	0	0.221748
GTGTGCGAGCTGAACG-1_3	AML blast	0.693147	0.693147	0	0	1.38629	0	0	0.112611
GTGTGCGCACATGACT-1_3	AML blast	1.09861	0	0	0	1.94591	0	0	0.0904867
GTGTGCGTCCTTGCCA-1_3	AML blast	0.693147	0	0	0.693147	2.19722	1.09861	0	0.299902
GTGTTAGAGGTAGCTG-1_3	AML blast	1.09861	1.09861	0	0.693147	2.3979	0.693147	0	0.484919
GTGTTAGGTAGGGACT-1_3	AML blast	0	0	0	0	2.30259	1.38629	0	0.183635
GTGTTAGGTGATAAAC-1_3	AML blast	0	0.693147	0	0	1.38629	1.09861	0	0.130367
GTGTTAGGTGATGTGG-1_3	AML blast	0	0.693147	0	0.693147	1.79176	1.60944	0	0.314478
GTGTTAGGTGCGATAG-1_3	AML blast	0	0	0	0	1.09861	0	0	-0.0562286
GTGTTAGGTTGTACAC-1_3	AML blast	0.693147	1.09861	0	0	2.30259	1.09861	0	0.380855
GTGTTAGTCCGTAGGC-1_3	AML blast	0	0	0	0	2.30259	0.693147	0	0.127672
GTGTTAGTCCGTTGCT-1_3	AML blast	0	0.693147	0	0	2.07944	1.09861	0	0.17875
GTTAAGCGTTGCGTTA-1_3	AML blast	0	0	0	0.693147	2.19722	1.09861	0	0.192084
GTTACAGGTCATACTG-1_3	AML blast	0.693147	1.09861	0	0.693147	1.94591	0.693147	0	0.400553
GTTACAGGTCCTCCAT-1_3	AML blast	0	1.09861	0	0.693147	1.79176	0.693147	0	0.31079
GTTACAGTCAGTTGAC-1_3	AML blast	1.09861	0.693147	0	0.693147	2.07944	1.09861	0	0.454232
GTTCATTAGTACCGGA-1_3	AML blast	0	0.693147	0	0	1.60944	0	0	-0.0570745
GTTCATTCAGATCTGT-1_3	AML blast	0	0	0	0.693147	2.77259	0.693147	0	0.228368
GTTCGGGCAGCGTCCA-1_3	AML blast	0.693147	0	0	0.693147	2.48491	0.693147	0	0.307106
GTTCGGGGTCCTAGCG-1_3	AML blast	0.693147	0	0	0.693147	1.79176	0	0	0.118656
GTTCTCGTCCACTCCA-1_3	AML blast	0	0	0	1.38629	1.79176	0.693147	0	0.263467
GTTTCTACACATAACC-1_3	AML blast	0.693147	0	0	0.693147	1.79176	1.09861	0	0.216791
GTTTCTACAGATCCAT-1_3	AML blast	0	0.693147	0	0	1.60944	0	0	-0.0404306
GTTTCTAGTGAAGGCT-1_3	AML blast	0	0	0	0	1.60944	0	0	0.0150994
TAAACCGAGCACCGTC-1_3	AML blast	0	1.09861	0	0.693147	0.693147	1.38629	0	0.209641
TAAACCGAGCGTCTAT-1_3	AML blast	0	0.693147	0	1.38629	2.07944	1.60944	0	0.479491
TAAACCGTCTCGGACG-1_3	AML blast	0.693147	0.693147	0	0.693147	1.60944	0.693147	0	0.280428
TAAGAGAAGGCAAAGA-1_3	AML blast	0.693147	0.693147	0	0	2.19722	0.693147	0	0.269566
TAAGAGAAGTCCGGTC-1_3	AML blast	0.693147	0	0	0	1.09861	0	0	-0.0961654
TAAGAGAAGTCGTTTG-1_3	AML blast	0	0.693147	0	0.693147	1.94591	1.38629	0	0.323634
TAAGAGATCCCAGGTG-1_3	AML blast	0	1.09861	0	0.693147	2.70805	1.09861	0	0.527877
TAAGCGTAGAGCCCAA-1_3	AML blast	0	0.693147	0	0.693147	1.94591	1.09861	0	0.260902
TAAGCGTAGAGTAAGG-1_3	AML blast	0	0.693147	0	0	0	1.09861	0	-0.0130211
TAAGCGTCAAACCCAT-1_3	AML blast	0	0	0	0.693147	2.3979	1.09861	0	0.275651
TAAGCGTCACCCAGTG-1_3	AML blast	0	0.693147	0	0.693147	1.09861	1.38629	0	0.318219
TAAGCGTGTCGAGATG-1_3	AML blast	0.693147	0	0	0.693147	2.07944	0.693147	0	0.299962
TAAGCGTTCGCGCCAA-1_3	AML blast	0	1.38629	0	0	2.19722	1.60944	0	0.407145
TAAGTGCAGACATAAC-1_3	AML blast	0	0	0	0	2.3979	0	0	0.0893505
TAAGTGCAGCACCGCT-1_3	AML blast	0	0.693147	0	0	2.07944	1.60944	0	0.275358
TAAGTGCCAATCTGCA-1_3	AML blast	1.09861	1.09861	0	0	1.38629	0.693147	0	0.242378
TAAGTGCCACCAACCG-1_3	AML blast	1.09861	0	0	0	2.07944	0.693147	0	0.21524
TACACGACAAGCGCTC-1_3	AML blast	0	0.693147	0	0	2.19722	0	0	0.0323497
TACACGACAAGTTGTC-1_3	AML blast	0	0.693147	0	0	1.79176	1.38629	0	0.19739
TACACGAGTTGCCTCT-1_3	AML blast	0	0.693147	0	0	1.38629	0.693147	0	0.0609121
TACACGAGTTGGGACA-1_3	AML blast	0.693147	0.693147	0	0.693147	1.38629	1.09861	0	0.264963
TACAGTGGTCTAGAGG-1_3	AML blast	0	0.693147	0	0	2.19722	1.38629	0	0.249615
TACCTATCAATGTTGC-1_3	AML blast	0	1.09861	0	1.09861	0.693147	0.693147	0	0.145653
TACCTTACATCGATGT-1_3	AML blast	0	0.693147	0	0.693147	1.09861	1.79176	0	0.22464
TACCTTATCAGTTAGC-1_3	AML blast	0	0	0	0	1.60944	1.38629	0	0.122501
TACGGATCAAACAACA-1_3	AML blast	0.693147	0	0	0	1.79176	1.09861	0	0.178947
TACGGATGTAAAGTCA-1_3	AML blast	0.693147	0	0	0.693147	1.60944	1.09861	0	0.348306
TACGGATGTACATCCA-1_3	AML blast	1.38629	0.693147	0	0	2.3979	0.693147	0	0.39554
TACGGGCAGCGATATA-1_3	AML blast	0	0.693147	0	1.09861	1.38629	0.693147	0	0.200037
TACGGGCGTAAGTTCC-1_3	AML blast	0	0	0	0.693147	2.07944	1.09861	0	0.210897
TACGGGCTCGCCTGAG-1_3	AML blast	1.79176	1.09861	0	0.693147	1.94591	0.693147	0	0.535542
TACGGTAAGAGAACAG-1_3	AML blast	0.693147	1.09861	0	0.693147	2.19722	0.693147	0	0.404761
TACGGTACAAGTCATC-1_3	AML blast	0	0.693147	0	0	1.94591	0.693147	0	0.0848971
TACGGTAGTCTCCACT-1_3	AML blast	0	0.693147	0	0	2.19722	1.09861	0	0.338832
TACTCATAGATGTGTA-1_3	AML blast	0	0	0	1.60944	0.693147	0	0	0.0716946
TACTCATCAGATGGCA-1_3	AML blast	0	0.693147	0	0.693147	1.94591	1.09861	0	0.243481
TACTCGCAGACAATAC-1_3	AML blast	1.60944	0	0	0	1.38629	1.09861	0	0.236692
TACTCGCAGCACCGTC-1_3	AML blast	0	1.09861	0	0	2.19722	1.60944	0	0.386355
TACTCGCCACATCCGG-1_3	AML blast	0	0.693147	0	0	1.38629	1.09861	0	0.187202
TACTCGCCAGCAGTTT-1_3	AML blast	0	0.693147	0	0	1.94591	1.38629	0	0.341753
TACTCGCTCAAACCGT-1_3	AML blast	0	0	0	0.693147	2.07944	1.60944	0	0.259712
TACTCGCTCCTAGAAC-1_3	AML blast	0.693147	1.38629	0	0.693147	1.79176	0.693147	0	0.383629
TACTTACAGGGCATGT-1_3	AML blast	0	0.693147	0	0.693147	2.19722	0.693147	0	0.243265
TACTTACAGTTCCACA-1_3	AML blast	0	0.693147	0	0.693147	2.48491	1.60944	0	0.419983
TACTTACCAGCGAACA-1_3	AML blast	0.693147	0.693147	0	1.09861	1.79176	0	0	0.329748
TACTTACGTAGCTCCG-1_3	AML blast	0	0.693147	0	0	2.3979	0.693147	0	0.163695
TACTTACGTGAGTGAC-1_3	AML blast	0	0	0	0.693147	1.60944	1.60944	0	0.234847
TACTTGTGTTGTGGAG-1_3	AML blast	0	0.693147	0	0	0.693147	1.60944	0	0.0448942
TACTTGTTCTTGCATT-1_3	AML blast	0	1.09861	0	0	1.79176	1.94591	0	0.336858
TAGACCAAGCACAGGT-1_3	AML blast	0.693147	0	0	0	1.38629	0.693147	0	0.0291496
TAGACCACAAGTCTGT-1_3	AML blast	0	0	0	0	2.3979	1.09861	0	0.245431
TAGACCACATCCGTGG-1_3	AML blast	0	0	0	0.693147	1.79176	0	0	0.0192421
TAGAGCTCAACCGCCA-1_3	AML blast	0	1.09861	0	0.693147	2.56495	0	0	0.34941
TAGAGCTTCAAAGACA-1_3	AML blast	0	0	0	0	1.94591	1.38629	0	0.0992175
TAGGCATAGTGACTCT-1_3	AML blast	0	0	0	0	2.19722	0	0	0.0748228
TAGGCATGTGTTTGGT-1_3	AML blast	0.693147	0.693147	0	0	1.60944	0	0	0.181308
TAGGCATTCAGTTCGA-1_3	AML blast	0	0.693147	0	1.09861	0	1.09861	0	0.0676034
TAGTGGTCAAATACAG-1_3	AML blast	0	0	0	0	2.07944	0.693147	0	0.0290993
TAGTGGTGTATAGGGC-1_3	AML blast	0	0.693147	0	0.693147	2.3979	1.09861	0	0.386431
TAGTGGTGTCCAGTAT-1_3	AML blast	0.693147	0	0	0	1.79176	1.38629	0	0.286208
TAGTGGTGTCGCTTTC-1_3	AML blast	0	0	0	0	1.09861	1.09861	0	-0.0528295
TAGTTGGAGAATGTTG-1_3	AML blast	0	0	0	0	1.09861	0	0	-0.213708
TAGTTGGAGCCCAATT-1_3	AML blast	0.693147	0	0	1.09861	0.693147	0	0	-0.00787904
TAGTTGGAGTGAACGC-1_3	AML blast	0	1.38629	0	0	2.3979	1.38629	0	0.376013
TATCAGGCAAACGTGG-1_3	AML blast	0	0.693147	0	0.693147	1.09861	0.693147	0	0.132462
TATCAGGCAGGCTGAA-1_3	AML blast	0	0.693147	0	0	2.48491	0.693147	0	0.219023
TATCAGGTCACATAGC-1_3	AML blast	0.693147	1.60944	0	0	1.79176	1.09861	0	0.372079
TATCAGGTCTTCTGGC-1_3	AML blast	0.693147	0	0	0	1.38629	1.38629	0	0.104934
TATCTCAAGCCGGTAA-1_3	AML blast	1.09861	1.09861	0	0.693147	1.94591	0.693147	0	0.461882
TATGCCCCATCAGTCA-1_3	AML blast	0	0.693147	0	0	1.79176	1.38629	0	0.247999
TATGCCCGTAGCGATG-1_3	AML blast	0	0	0	0	1.38629	1.09861	0	0.110223
TCAACGATCCGAACGC-1_3	AML blast	0	0.693147	0	0	1.38629	1.09861	0	0.185987
TCAATCTCATTGTGCA-1_3	AML blast	0	1.09861	0	0	1.79176	1.09861	0	0.339313
TCAATCTGTAGCGTGA-1_3	AML blast	0.693147	1.09861	0	0	1.38629	1.38629	0	0.289222
TCAATCTGTGCCTGTG-1_3	AML blast	0.693147	0	0	0.693147	2.07944	0	0	0.229121
TCAATCTTCAGGCGAA-1_3	AML blast	1.38629	0.693147	0	0	1.94591	0.693147	0	0.287412
TCACAAGAGAATGTTG-1_3	AML blast	0	0.693147	0	0	1.09861	1.09861	0	0.0702413
TCACAAGAGATCCGAG-1_3	AML blast	0	0	0	0.693147	1.79176	1.38629	0	0.210726
TCACAAGGTGTCAATC-1_3	AML blast	0.693147	0	0	0	2.07944	0.693147	0	0.189683
TCACAAGTCGCCGTGA-1_3	AML blast	0.693147	0.693147	0	0	1.94591	1.09861	0	0.273067
TCACGAAAGAGGGCTT-1_3	AML blast	0	0.693147	0	0.693147	1.94591	1.09861	0	0.257401
TCAGATGTCCGCGTTT-1_3	AML blast	1.38629	0.693147	0	0	2.19722	0.693147	0	0.42492
TCAGCAAAGTGGTAGC-1_3	AML blast	1.09861	0.693147	0	0.693147	1.38629	1.09861	0	0.349502
TCAGCAAGTCAAAGAT-1_3	AML blast	0	0.693147	0	0.693147	2.07944	1.09861	0	0.268335
TCAGCAAGTGACTCAT-1_3	AML blast	0.693147	0	0	0.693147	1.94591	0	0	0.0982085
TCAGCAATCGCGTTTC-1_3	AML blast	0	0	0	0	2.30259	0	0	0.0890245
TCAGCAATCTAACTGG-1_3	AML blast	0.693147	1.09861	0	0.693147	2.07944	0.693147	0	0.455465
TCAGCTCGTCCGAGTC-1_3	AML blast	1.09861	1.38629	0	0	2.3979	0	0	0.495954
TCAGCTCTCCGCTGTT-1_3	AML blast	0	0	0	0	2.07944	1.09861	0	0.14498
TCAGGATAGCCGCCTA-1_3	AML blast	0.693147	0.693147	0	0.693147	1.60944	1.38629	0	0.360321
TCAGGATGTATATGAG-1_3	AML blast	0.693147	1.09861	0	0	1.38629	1.38629	0	0.296134
TCAGGATGTCGCGTGT-1_3	AML blast	0	0.693147	0	0	1.60944	1.38629	0	0.311637
TCAGGATTCTGGTATG-1_3	AML blast	0.693147	0.693147	0	0	2.07944	1.09861	0	0.248883
TCAGGTAAGCCCTAAT-1_3	AML blast	0.693147	0.693147	0	0.693147	1.94591	1.38629	0	0.411643
TCAGGTATCCTACAGA-1_3	AML blast	0	0.693147	0	0.693147	2.19722	0	0	0.228348
TCAGGTATCTCCAGGG-1_3	AML blast	1.09861	1.09861	0	0	1.09861	0.693147	0	0.252394
TCATTACAGCCCAATT-1_3	AML blast	0	0.693147	0	0	2.07944	0.693147	0	0.117926
TCATTACGTCGCGGTT-1_3	AML blast	0	1.09861	0	0.693147	1.38629	0.693147	0	0.196802
TCATTACGTTTAAGCC-1_3	AML blast	0	0	0	0	2.3979	1.09861	0	0.23256
TCATTACTCTTTAGTC-1_3	AML blast	0	0	0	0	2.07944	0.693147	0	0.0902562
TCATTTGAGGGAGTAA-1_3	AML blast	0.693147	0.693147	0	1.09861	1.60944	1.09861	0	0.375494
TCATTTGAGTGGACGT-1_3	AML blast	0	1.09861	0	0.693147	1.60944	0.693147	0	0.23228
TCATTTGTCAAACCAC-1_3	AML blast	0	0	0	0	2.3979	0	0	0.0863067
TCATTTGTCAACTCTT-1_3	AML blast	0.693147	0	0	0.693147	2.19722	0	0	0.236852
TCATTTGTCTTTACGT-1_3	AML blast	0	0	0	0	2.19722	0.693147	0	0.105124
TCCACACAGCACAGGT-1_3	AML blast	0	0	0	1.09861	1.60944	1.09861	0	0.233412
TCCACACAGGTGGGTT-1_3	AML blast	0.693147	1.09861	0	0	2.07944	1.09861	0	0.348176
TCCACACCAAGTTGTC-1_3	AML blast	0.693147	0	0	0	1.38629	0	0	0.0225514
TCCACACCACCCTATC-1_3	AML blast	0	1.09861	0	0.693147	2.07944	0	0	0.167111
TCCACACGTGGAAAGA-1_3	AML blast	1.09861	0.693147	0	0	1.79176	1.38629	0	0.382649
TCCCGATAGTCCAGGA-1_3	AML blast	0	0	0	0	1.79176	1.38629	0	0.102948
TCCCGATGTCTCCATC-1_3	AML blast	0.693147	0	0	0	1.79176	1.79176	0	0.356812
TCCCGATGTTCCATGA-1_3	AML blast	0	0	0	0	1.60944	0.693147	0	-0.0251984
TCGAGGCCATAAGACA-1_3	AML blast	0	0	0	1.09861	2.07944	0.693147	0	0.251077
TCGAGGCTCCCATTAT-1_3	AML blast	0.693147	0	0	0.693147	0	0.693147	0	0.0190195
TCGCGAGTCTCCCTGA-1_3	AML blast	0	0	0	0	1.60944	1.09861	0	0.053811
TCGCGTTGTAGAAAGG-1_3	AML blast	0.693147	0	0	0	1.60944	0.693147	0	0.106403
TCGGGACCACACGCTG-1_3	AML blast	0.693147	0	0	0	2.07944	1.09861	0	0.206706
TCGGGACGTATAATGG-1_3	AML blast	0	0.693147	0	0	1.79176	1.60944	0	0.214827
TCGGGACTCCGTCATC-1_3	AML blast	1.09861	0.693147	0	0.693147	0.693147	1.09861	0	0.233021
TCGGGACTCGGACAAG-1_3	AML blast	0	1.09861	0	0.693147	2.19722	1.09861	0	0.354339
TCGTAGAAGATGCCAG-1_3	AML blast	0.693147	1.09861	0	0.693147	1.09861	1.09861	0	0.29676
TCGTAGACATTACCTT-1_3	AML blast	0	0	0	0.693147	2.56495	1.38629	0	0.298938
TCGTAGATCACTTCAT-1_3	AML blast	0	1.09861	0	0	2.30259	0	0	0.157848
TCGTAGATCGGACAAG-1_3	AML blast	0	1.09861	0	0.693147	1.38629	0.693147	0	0.160471
TCTATTGAGTCCATAC-1_3	AML blast	0	0	0	0	1.38629	0	0	-0.137367
TCTATTGGTGCTGTAT-1_3	AML blast	0.693147	1.38629	0	0	2.07944	1.09861	0	0.425551
TCTATTGTCGCAGGCT-1_3	AML blast	0	0.693147	0	0.693147	1.60944	0.693147	0	0.22385
TCTCATAAGCTAACTC-1_3	AML blast	0	0.693147	0	0	2.07944	0	0	0.0654619
TCTCATACAGGCGATA-1_3	AML blast	0	0.693147	0	0	2.3979	1.38629	0	0.345459
TCTCATACATCACGTA-1_3	AML blast	1.79176	1.09861	0	0.693147	2.07944	0.693147	0	0.523488
TCTCTAAGTACAAGTA-1_3	AML blast	0	0	0	0	1.79176	0	0	0.0138407
TCTCTAAGTCAAGCGA-1_3	AML blast	1.09861	1.38629	0	0	2.19722	0.693147	0	0.403363
TCTCTAATCTTGTTTG-1_3	AML blast	0.693147	0	0	1.09861	2.30259	0.693147	0	0.276669
TCTGAGAAGTACATGA-1_3	AML blast	0	1.38629	0	0.693147	1.94591	1.60944	0	0.466331
TCTGAGACAAGCGCTC-1_3	AML blast	0	0	0	0	1.60944	1.09861	0	0.0322183
TCTGAGACAAGCTGTT-1_3	AML blast	0	0.693147	0	1.09861	1.94591	0.693147	0	0.285375
TCTGAGAGTCCAAGTT-1_3	AML blast	0	1.09861	0	0	1.60944	0.693147	0	0.100278
TCTGAGAGTGCTTCTC-1_3	AML blast	0.693147	0	0	1.09861	1.38629	1.09861	0	0.288647
TCTGAGATCAGTTCGA-1_3	AML blast	0.693147	1.09861	0	1.09861	1.94591	1.60944	0	0.565279
TCTGGAACAAACGTGG-1_3	AML blast	0	0	0	0.693147	1.79176	0	0	0.00863241
TCTGGAACACAAGTAA-1_3	AML blast	0	0.693147	0	0.693147	2.3979	0	0	0.304544
TCTGGAAGTGTGGCTC-1_3	AML blast	0	0.693147	0	0	0	0.693147	0	-0.0422905
TCTGGAAGTTCACGGC-1_3	AML blast	0	0	0	0.693147	2.07944	1.38629	0	0.26199
TCTGGAAGTTCCTCCA-1_3	AML blast	0	1.09861	0	0	1.79176	1.60944	0	0.289879
TCTGGAATCGTTACAG-1_3	AML blast	0	0	0	0.693147	2.48491	1.38629	0	0.298198
TCTTCGGAGAATGTGT-1_3	AML blast	0	0.693147	0	0.693147	1.94591	1.09861	0	0.267628
TCTTCGGAGATAGGAG-1_3	AML blast	0	0.693147	0	0	2.07944	0	0	0.115764
TCTTCGGAGATGGCGT-1_3	AML blast	0	0.693147	0	0	1.60944	0	0	-0.0307304
TCTTCGGAGTAGTGCG-1_3	AML blast	0	0	0	0.693147	2.30259	0	0	0.134459
TCTTCGGCAAAGAATC-1_3	AML blast	0	1.38629	0	0.693147	2.19722	0.693147	0	0.410266
TCTTCGGCATACTACG-1_3	AML blast	0	1.09861	0	0	2.63906	1.60944	0	0.477968
TCTTTCCCACAGCCCA-1_3	AML blast	0.693147	0.693147	0	0	2.30259	0	0	0.216502
TGAAAGAAGATGAGAG-1_3	AML blast	0	1.60944	0	0.693147	0.693147	0	0	0.055754
TGAAAGAAGGAGTACC-1_3	AML blast	0	0	0	0	2.19722	1.09861	0	0.0856032
TGAAAGACATGGGAAC-1_3	AML blast	0.693147	0	0	0.693147	1.79176	0.693147	0	0.149275
TGAAAGATCCACGACG-1_3	AML blast	0	0	0	0	1.94591	1.09861	0	0.0617406
TGACAACAGCCACGCT-1_3	AML blast	0.693147	0	0	1.09861	2.83321	1.60944	0	0.570435
TGACGGCAGAACAATC-1_3	AML blast	1.09861	1.38629	0	0.693147	2.07944	0	0	0.362413
TGACGGCAGCGTTGCC-1_3	AML blast	1.09861	0.693147	0	0.693147	1.79176	0.693147	0	0.322896
TGACGGCTCAGTTTGG-1_3	AML blast	0	0.693147	0	1.09861	1.79176	0.693147	0	0.374874
TGACGGCTCCAGATCA-1_3	AML blast	0	0.693147	0	1.09861	1.79176	0	0	0.158709
TGACTAGGTCGGGTCT-1_3	AML blast	0.693147	1.09861	0	0	1.79176	1.09861	0	0.359547
TGACTTTAGCACGCCT-1_3	AML blast	0.693147	0.693147	0	0	2.19722	0.693147	0	0.226831
TGACTTTCAGCTTAAC-1_3	AML blast	0	1.38629	0	0	0	0	0	-0.0207883
TGAGAGGAGTCGATAA-1_3	AML blast	0	0.693147	0	0.693147	1.94591	0	0	0.152193
TGAGAGGCAAGAGTCG-1_3	AML blast	0	0	0	0	1.38629	0	0	-0.00660784
TGAGAGGCATTGGGCC-1_3	AML blast	1.38629	0	0	0	2.30259	1.09861	0	0.335791
TGAGAGGGTGGCGAAT-1_3	AML blast	0	0	0	0.693147	0.693147	0	0	-0.180591
TGAGAGGTCCTAGAAC-1_3	AML blast	0	0.693147	0	0.693147	2.19722	0.693147	0	0.316865
TGAGCATAGCACAGGT-1_3	AML blast	0.693147	0	0	0.693147	1.60944	1.09861	0	0.248041
TGAGCATAGCTGTCTA-1_3	AML blast	0	0	0	0.693147	1.09861	1.09861	0	0.0403677
TGAGCATGTGGGTATG-1_3	AML blast	0	0.693147	0	0	1.94591	0.693147	0	0.159727
TGAGCATTCACAGTAC-1_3	AML blast	0.693147	0.693147	0	1.38629	2.19722	1.09861	0	0.485764
TGAGCATTCCTTTACA-1_3	AML blast	1.38629	0	0	0	2.07944	0.693147	0	0.274741
TGAGCCGTCAGGATCT-1_3	AML blast	1.09861	1.09861	0	1.09861	2.83321	0.693147	0	0.62416
TGAGCCGTCGCCTGAG-1_3	AML blast	0	0.693147	0	0	2.07944	1.38629	0	0.221725
TGAGGGACATGAACCT-1_3	AML blast	0.693147	1.09861	0	0.693147	1.79176	0.693147	0	0.28581
TGATTTCAGTCCGTAT-1_3	AML blast	0.693147	1.38629	0	0	2.30259	0.693147	0	0.352407
TGATTTCGTATGCTTG-1_3	AML blast	1.09861	0.693147	0	0	1.94591	0.693147	0	0.224229
TGATTTCGTTCGGGCT-1_3	AML blast	0	0	0	0	2.07944	0	0	0.0511818
TGCACCTCAGCTGTGC-1_3	AML blast	0.693147	0.693147	0	0	1.94591	1.38629	0	0.283519
TGCACCTTCCACTCCA-1_3	AML blast	0	1.09861	0	0.693147	1.79176	0.693147	0	0.225514
TGCCCATAGCCACGCT-1_3	AML blast	0.693147	0.693147	0	0	1.94591	0.693147	0	0.18984
TGCCCATAGCCAGAAC-1_3	AML blast	0.693147	0	0	0	1.79176	0.693147	0	0.193676
TGCCCATGTGGTCTCG-1_3	AML blast	0	0.693147	0	0	1.94591	1.09861	0	0.204288
TGCCCATTCGCGTAGC-1_3	AML blast	0	0.693147	0	1.09861	1.38629	0	0	0.195509
TGCCCATTCTTAGCCC-1_3	AML blast	0	1.38629	0	0.693147	1.60944	1.94591	0	0.420677
TGCCCTAAGAATCTCC-1_3	AML blast	0.693147	0.693147	0	0	2.3979	0.693147	0	0.292508
TGCCCTAAGCACCGCT-1_3	AML blast	0	1.09861	0	0	1.60944	1.60944	0	0.248548
TGCCCTAAGCGTTGCC-1_3	AML blast	0	1.38629	0	0	1.60944	0	0	0.192551
TGCCCTAAGGACGAAA-1_3	AML blast	0	0	0	0.693147	1.60944	0.693147	0	0.191345
TGCCCTACAAGGGTCA-1_3	AML blast	0.693147	0.693147	0	0.693147	1.79176	0	0	0.187659
TGCCCTATCAGCGATT-1_3	AML blast	1.38629	0	0	0	2.48491	0	0	0.280335
TGCGCAGAGTGTGAAT-1_3	AML blast	0	0	0	1.09861	1.38629	1.38629	0	0.191938
TGCGCAGCAATGGAGC-1_3	AML blast	0	0.693147	0	0	2.19722	0.693147	0	0.172224
TGCGCAGGTGGCAAAC-1_3	AML blast	1.79176	0.693147	0	0	2.30259	0	0	0.291479
TGCGCAGTCGGTCTAA-1_3	AML blast	0.693147	1.09861	0	0.693147	1.60944	1.09861	0	0.365648
TGCGGGTAGGGCTTGA-1_3	AML blast	1.09861	1.09861	0	0	2.07944	1.09861	0	0.383378
[truncated: 5,690 more rows]

## Sheet: FigureS10
Figure S10
[truncated: 1,322 more rows]

## Sheet: FigureS27
Figure S27
[truncated: 134 more rows]

[truncated: 1 more sheets: FigureS28]
